# Supplementary material for: Crystal structure of 3-methyl­pyridine-2-carbaldehyde 4-methyl­thio­semi­carba­zone monohydrate
Source: Acta Crystallogr E Crystallogr Commun. 2015 Mar 25;71(Pt 4):o253–4. doi: 10.1107/S2056989015005034 (PMC4438841; doi:10.1107/S2056989015005034)
Supplement: Supplementary file 1 [file e-71-0o253-sup1.cif]

##############################################################################
#                                                                            #
# This CIF contains the data in a paper accepted for publication in          #
# Acta Crystallographica Section E. It conforms to the requirements of       #
# Notes for Authors for Acta Crystallographica Section E, and has been       #
# peer reviewed under the auspices of the IUCr Commission on Journals.       #
#                                                                            #
# Full details of the Crystallographic Information File format               #
# are given in the paper "The Crystallographic Information File (CIF):       #
# a New Standard Archive File for Crystallography" by S. R. Hall, F. H.      #
# Allen and I. D. Brown [Acta Cryst. (1991), A47, 655-685].                  #
#                                                                            #
# The current version of the core CIF dictionary is obtainable from          #
# ftp://ftp.iucr.org/pub/cif_core.dic.                                       #
#                                                                            #
# Software is freely available for graphical display of the structure(s)     #
# in this CIF. For information consult the CIF software page                 #
# http://www.iucr.org/resources/cif/software.                                #
#                                                                            #
# This file may be used for bona fide research purposes within the           #
# scientific community so long as proper attribution is given to the journal # 
# article from which it was obtained.                                        #
#                                                                            #
##############################################################################
data_1
_audit_creation_method     SHELXL
_journal_date_recd_electronic     2015-03-09
_journal_date_accepted     2015-03-12
_journal_name_full     'Acta Crystallographica, Section E'
_journal_year     2015
_journal_volume     71
_journal_issue      4
_journal_page_first     o253
_journal_page_last     o254
_journal_paper_category     HO
_journal_paper_doi     10.1107/S2056989015005034
_journal_coeditor_code     HB7381
_publ_contact_author_name     'Thahira Begum S. A. Ravoof'
_publ_contact_author_address
;
Department of Chemistry,
Universiti Putra Malaysia,
43400 Serdang, Malaysia
;
_publ_contact_author_email     thahira@upm.edu.my
_publ_contact_author_fax     '+60 3 7967 4193'
_publ_contact_author_phone     '+60 3 7967 6775'
_publ_section_title
;
Crystal structure of 3-methylpyridine-2-carbaldehyde 4-methylthiosemicarbazone
monohydrate
;
loop_
    _publ_author_name
    _publ_author_footnote
    _publ_author_address
    'Nur Shuhada Mohd Mokhtaruddin' .
;
Department of Chemistry,
Universiti Putra Malaysia,
43400 Serdang, Malaysia
;
    'Thahira Begum S. A. Ravoof' .
;
Department of Chemistry,
Universiti Putra Malaysia,
43400 Serdang, Malaysia
;
    'Mohamed Ibrahim Mohamed Tahir' .
;
Department of Chemistry,
Universiti Putra Malaysia,
43400 Serdang, Malaysia
;
    'Tiekink, Edward R. T.' .
;
Department of Chemistry, University of Malaya,
50603 Kuala Lumpur, Malaysia
;
data_I
_database_code_depnum_ccdc_archive 'CCDC 1053448'
_audit_creation_method     'SHELXL-2014/7'
_chemical_name_systematic
;
3-Methyl-1-{(<i>E</i>)-[(3-methylpyridin-2-yl)methylidene]amino}thiourea
monohydrate
;
_chemical_name_common     ?
_chemical_formula_moiety     'C9 H12 N4 S, H2 O'
_chemical_formula_sum     'C9 H14 N4 O S'
_chemical_formula_iupac     'C9 H12 N4 S, H2 O'
_chemical_formula_weight     226.30
_chemical_melting_point     ?
_shelx_space_group_comment
;
The symmetry employed for this shelxl refinement is uniquely defined
by the following loop, which should always be used as a source of
symmetry information in preference to the above space-group names.
They are only intended as comments.
;
_space_group_crystal_system     monoclinic
_space_group_name_H-M_alt     'P 21/c'
_space_group_name_Hall     '-P 2ybc'
loop_
    _space_group_symop_operation_xyz
    'x, y, z'
    '-x, y+1/2, -z+1/2'
    '-x, -y, -z'
    'x, -y-1/2, z-1/2'
_cell_length_a     10.4493(3)
_cell_length_b     13.6989(3)
_cell_length_c     8.0235(3)
_cell_angle_alpha     90
_cell_angle_beta     102.816(3)
_cell_angle_gamma     90
_cell_volume     1119.90(6)
_cell_formula_units_Z     4
_cell_measurement_reflns_used     7855
_cell_measurement_theta_min     3.2234
_cell_measurement_theta_max     71.2334
_cell_measurement_temperature     100(2)
_exptl_crystal_description     prism
_exptl_crystal_colour     pale-brown
_exptl_crystal_size_max     0.30
_exptl_crystal_size_mid     0.20
_exptl_crystal_size_min     0.10
_exptl_crystal_density_diffrn     1.342
_exptl_crystal_density_method     ?
_exptl_crystal_F_000     480
_exptl_absorpt_coefficient_mu     2.423
_exptl_absorpt_correction_type     multi-scan
_exptl_absorpt_process_details
;
(CrysAlis PRO; Agilent, 2011)
;
_shelx_estimated_absorpt_T_min     0.530
_shelx_estimated_absorpt_T_max     0.794
_exptl_absorpt_correction_T_min     0.86015
_exptl_absorpt_correction_T_max     1.00000
_diffrn_ambient_temperature     100(2)
_diffrn_radiation_type     CuK\a
_diffrn_radiation_wavelength     1.5418
_diffrn_radiation_source     'fine-focus sealed tube'
_diffrn_radiation_monochromator     graphite
_diffrn_measurement_device_type     'Oxford Diffraction Xcaliber Eos Gemini'
_diffrn_measurement_method     '\w scans'
_diffrn_detector_area_resol_mean     16.1952
_diffrn_reflns_number     14591
_diffrn_reflns_av_R_equivalents     0.0222
_diffrn_reflns_theta_min     4.339
_diffrn_reflns_theta_max     71.374
_diffrn_reflns_theta_full     67.680
_diffrn_measured_fraction_theta_max     0.994
_diffrn_measured_fraction_theta_full     1.000
_diffrn_reflns_limit_h_min     -12
_diffrn_reflns_limit_h_max     12
_diffrn_reflns_limit_k_min     -16
_diffrn_reflns_limit_k_max     16
_diffrn_reflns_limit_l_min     -9
_diffrn_reflns_limit_l_max     9
_diffrn_standards_number     0
_diffrn_standards_interval_count     0
_diffrn_standards_interval_time     0
_diffrn_standards_decay_%     0
_refine_special_details     ?
_reflns_number_total     2160
_reflns_number_gt     2044
_reflns_threshold_expression     I>2\s(I)
_refine_ls_structure_factor_coef     Fsqd
_refine_ls_matrix_type     full
_refine_ls_R_factor_all     0.0350
_refine_ls_R_factor_gt     0.0335
_refine_ls_wR_factor_gt     0.0954
_refine_ls_wR_factor_ref     0.0967
_refine_ls_goodness_of_fit_ref     1.047
_refine_ls_restrained_S_all     1.046
_refine_ls_number_reflns     2160
_refine_ls_number_parameters     150
_refine_ls_number_restraints     5
_refine_ls_hydrogen_treatment     mixed
_refine_ls_weighting_scheme     calc
_refine_ls_weighting_details
              'w=1/[\s^2^(Fo^2^)+(0.0657P)^2^+0.3425P] where P=(Fo^2^+2Fc^2^)/3'
_atom_sites_solution_hydrogens     mixed
_atom_sites_solution_primary     ?
_atom_sites_solution_secondary     ?
_refine_ls_shift/su_max     0.001
_refine_ls_shift/su_mean     0.000
_refine_diff_density_max     0.311
_refine_diff_density_min     -0.254
_refine_ls_extinction_method     none
_refine_ls_extinction_coef     .
loop_
    _atom_type_symbol
    _atom_type_description
    _atom_type_scat_dispersion_real
    _atom_type_scat_dispersion_imag
    _atom_type_scat_source
    'C' 'C' 0.0181 0.0091
                         'International Tables Vol C Tables 4.2.6.8 and 6.1.1.4'
    'H' 'H' 0.0000 0.0000
                         'International Tables Vol C Tables 4.2.6.8 and 6.1.1.4'
    'N' 'N' 0.0311 0.0180
                         'International Tables Vol C Tables 4.2.6.8 and 6.1.1.4'
    'O' 'O' 0.0492 0.0322
                         'International Tables Vol C Tables 4.2.6.8 and 6.1.1.4'
    'S' 'S' 0.3331 0.5567
                         'International Tables Vol C Tables 4.2.6.8 and 6.1.1.4'
_computing_data_collection
;
CrysAlis PRO (Agilent, 2011)
;
_computing_cell_refinement
;
CrysAlis PRO (Agilent, 2011)
;
_computing_data_reduction
;
CrysAlis PRO (Agilent, 2011)
;
_computing_structure_solution
;
SHELXS97 (Sheldrick, 2015)
;
_computing_structure_refinement
;
SHELXL2014 (Sheldrick, 2015)
;
_computing_molecular_graphics
;
ORTEP-3 for Windows (Farrugia, 2012) and DIAMOND (Brandenburg,
2006)
;
_computing_publication_material
;
publCIF (Westrip, 2010)
;
loop_
    _atom_site_type_symbol
    _atom_site_label
    _atom_site_fract_x
    _atom_site_fract_y
    _atom_site_fract_z
    _atom_site_U_iso_or_equiv
    _atom_site_adp_type
    _atom_site_calc_flag
    _atom_site_occupancy
    _atom_site_disorder_assembly
    _atom_site_disorder_group
    S S1 0.73687(3) 0.84153(2) 0.49693(4) 0.01984(14) Uani d 1 . .
    N N1 0.52525(11) 0.80894(8) 0.61677(14) 0.0178(3) Uani d 1 . .
    H H1N 0.5225(16) 0.8721(7) 0.636(2) 0.021 Uiso d 1 . .
    N N2 0.43392(11) 0.74878(8) 0.66067(14) 0.0178(3) Uani d 1 . .
    N N3 0.25907(11) 0.63228(8) 0.77276(14) 0.0199(3) Uani d 1 . .
    N N4 0.62430(11) 0.67137(8) 0.54238(14) 0.0187(3) Uani d 1 . .
    H H4N 0.5662(14) 0.6409(12) 0.588(2) 0.022 Uiso d 1 . .
    C C1 0.62415(13) 0.76805(9) 0.55465(16) 0.0168(3) Uani d 1 . .
    C C2 0.34637(13) 0.78964(9) 0.72608(16) 0.0177(3) Uani d 1 . .
    H H2 0.3482 0.8582 0.7437 0.021 Uiso calc 1 . .
    C C3 0.24297(13) 0.73011(10) 0.77382(16) 0.0168(3) Uani d 1 . .
    C C4 0.16527(14) 0.57657(10) 0.81199(18) 0.0228(3) Uani d 1 . .
    H H4 0.1760 0.5077 0.8116 0.027 Uiso calc 1 . .
    C C5 0.05263(14) 0.61413(10) 0.85338(18) 0.0224(3) Uani d 1 . .
    H H5 -0.0125 0.5719 0.8792 0.027 Uiso calc 1 . .
    C C6 0.03765(13) 0.71450(10) 0.85609(17) 0.0211(3) Uani d 1 . .
    H H6 -0.0381 0.7420 0.8848 0.025 Uiso calc 1 . .
    C C7 0.13356(13) 0.77500(9) 0.81675(16) 0.0177(3) Uani d 1 . .
    C C7' 0.11857(15) 0.88417(10) 0.8229(2) 0.0270(3) Uani d 1 . .
    H H7'1 0.0318 0.9001 0.8432 0.040 Uiso calc 1 . .
    H H7'2 0.1274 0.9125 0.7139 0.040 Uiso calc 1 . .
    H H7'3 0.1867 0.9109 0.9158 0.040 Uiso calc 1 . .
    C C8 0.72818(13) 0.61612(11) 0.49226(17) 0.0225(3) Uani d 1 . .
    H H8A 0.7460 0.6438 0.3871 0.034 Uiso calc 1 . .
    H H8B 0.7008 0.5479 0.4724 0.034 Uiso calc 1 . .
    H H8C 0.8079 0.6194 0.5834 0.034 Uiso calc 1 . .
    O O1W 0.49697(10) 0.51694(7) 0.77859(13) 0.0232(2) Uani d 1 . .
    H H1W 0.4330(14) 0.5544(12) 0.774(2) 0.035 Uiso d 1 . .
    H H2W 0.5595(14) 0.5483(13) 0.841(2) 0.035 Uiso d 1 . .
loop_
    _atom_site_aniso_label
    _atom_site_aniso_U_11
    _atom_site_aniso_U_22
    _atom_site_aniso_U_33
    _atom_site_aniso_U_12
    _atom_site_aniso_U_13
    _atom_site_aniso_U_23
    S1 0.0178(2) 0.0182(2) 0.0254(2) -0.00111(11) 0.00872(14) -0.00060(11)
    N1 0.0179(6) 0.0137(5) 0.0231(6) -0.0011(4) 0.0075(5) -0.0007(4)
    N2 0.0173(6) 0.0177(5) 0.0179(6) -0.0021(4) 0.0030(4) 0.0011(4)
    N3 0.0194(6) 0.0163(5) 0.0238(6) 0.0013(4) 0.0045(5) 0.0013(4)
    N4 0.0197(6) 0.0163(6) 0.0210(6) 0.0006(4) 0.0060(5) 0.0001(4)
    C1 0.0163(6) 0.0182(6) 0.0152(6) 0.0009(5) 0.0017(5) 0.0002(5)
    C2 0.0181(6) 0.0146(6) 0.0197(6) -0.0005(5) 0.0029(5) 0.0006(5)
    C3 0.0164(6) 0.0175(6) 0.0154(6) 0.0000(5) 0.0015(5) 0.0005(5)
    C4 0.0244(7) 0.0159(6) 0.0282(7) -0.0005(5) 0.0061(6) 0.0023(5)
    C5 0.0208(7) 0.0205(7) 0.0266(7) -0.0044(5) 0.0066(5) 0.0025(5)
    C6 0.0174(6) 0.0238(7) 0.0226(7) 0.0010(5) 0.0055(5) -0.0003(5)
    C7 0.0184(6) 0.0168(7) 0.0172(6) 0.0002(5) 0.0024(5) 0.0002(5)
    C7' 0.0292(8) 0.0172(7) 0.0385(8) 0.0030(6) 0.0161(6) -0.0008(6)
    C8 0.0217(7) 0.0187(7) 0.0261(7) 0.0051(5) 0.0036(6) -0.0024(5)
    O1W 0.0207(5) 0.0180(5) 0.0309(5) 0.0003(4) 0.0055(4) -0.0032(4)
_geom_special_details
;
All e.s.d.'s (except the e.s.d. in the dihedral angle between two l.s. planes)
are estimated using the full covariance matrix. The cell e.s.d.'s are taken
into account individually in the estimation of e.s.d.'s in distances, angles
and torsion angles; correlations between e.s.d.'s in cell parameters are only
used when they are defined by crystal symmetry. An approximate (isotropic)
treatment of cell e.s.d.'s is used for estimating e.s.d.'s involving l.s.
planes.
;
loop_
    _geom_bond_atom_site_label_1
    _geom_bond_atom_site_label_2
    _geom_bond_site_symmetry_2
    _geom_bond_distance
    _geom_bond_publ_flag
    S1 C1 . 1.6903(13) ?
    N1 C1 . 1.3633(17) ?
    N1 N2 . 1.3649(15) ?
    N1 H1N . 0.881(9) ?
    N2 C2 . 1.2801(18) ?
    N3 C4 . 1.3338(18) ?
    N3 C3 . 1.3510(17) ?
    N4 C1 . 1.3281(17) ?
    N4 C8 . 1.4513(17) ?
    N4 H4N . 0.879(9) ?
    C2 C3 . 1.4706(18) ?
    C2 H2 . 0.9500 ?
    C3 C7 . 1.4066(18) ?
    C4 C5 . 1.391(2) ?
    C4 H4 . 0.9500 ?
    C5 C6 . 1.385(2) ?
    C5 H5 . 0.9500 ?
    C6 C7 . 1.3896(19) ?
    C6 H6 . 0.9500 ?
    C7 C7' . 1.5057(18) ?
    C7' H7'1 . 0.9800 ?
    C7' H7'2 . 0.9800 ?
    C7' H7'3 . 0.9800 ?
    C8 H8A . 0.9800 ?
    C8 H8B . 0.9800 ?
    C8 H8C . 0.9800 ?
    O1W H1W . 0.836(9) ?
    O1W H2W . 0.848(9) ?
loop_
    _geom_angle_atom_site_label_1
    _geom_angle_atom_site_label_2
    _geom_angle_atom_site_label_3
    _geom_angle_site_symmetry_1
    _geom_angle_site_symmetry_3
    _geom_angle
    _geom_angle_publ_flag
    C1 N1 N2 . . 118.45(11) ?
    C1 N1 H1N . . 121.7(11) ?
    N2 N1 H1N . . 119.6(11) ?
    C2 N2 N1 . . 116.49(11) ?
    C4 N3 C3 . . 117.84(12) ?
    C1 N4 C8 . . 123.63(12) ?
    C1 N4 H4N . . 115.5(12) ?
    C8 N4 H4N . . 119.7(11) ?
    N4 C1 N1 . . 116.76(12) ?
    N4 C1 S1 . . 124.14(10) ?
    N1 C1 S1 . . 119.10(10) ?
    N2 C2 C3 . . 119.83(12) ?
    N2 C2 H2 . . 120.1 ?
    C3 C2 H2 . . 120.1 ?
    N3 C3 C7 . . 122.98(12) ?
    N3 C3 C2 . . 116.66(12) ?
    C7 C3 C2 . . 120.36(12) ?
    N3 C4 C5 . . 123.36(13) ?
    N3 C4 H4 . . 118.3 ?
    C5 C4 H4 . . 118.3 ?
    C6 C5 C4 . . 118.41(12) ?
    C6 C5 H5 . . 120.8 ?
    C4 C5 H5 . . 120.8 ?
    C5 C6 C7 . . 119.93(13) ?
    C5 C6 H6 . . 120.0 ?
    C7 C6 H6 . . 120.0 ?
    C6 C7 C3 . . 117.47(12) ?
    C6 C7 C7' . . 119.96(12) ?
    C3 C7 C7' . . 122.58(12) ?
    C7 C7' H7'1 . . 109.5 ?
    C7 C7' H7'2 . . 109.5 ?
    H7'1 C7' H7'2 . . 109.5 ?
    C7 C7' H7'3 . . 109.5 ?
    H7'1 C7' H7'3 . . 109.5 ?
    H7'2 C7' H7'3 . . 109.5 ?
    N4 C8 H8A . . 109.5 ?
    N4 C8 H8B . . 109.5 ?
    H8A C8 H8B . . 109.5 ?
    N4 C8 H8C . . 109.5 ?
    H8A C8 H8C . . 109.5 ?
    H8B C8 H8C . . 109.5 ?
    H1W O1W H2W . . 102.7(18) ?
loop_
    _geom_torsion_atom_site_label_1
    _geom_torsion_atom_site_label_2
    _geom_torsion_atom_site_label_3
    _geom_torsion_atom_site_label_4
    _geom_torsion_site_symmetry_1
    _geom_torsion_site_symmetry_2
    _geom_torsion_site_symmetry_3
    _geom_torsion_site_symmetry_4
    _geom_torsion
    _geom_torsion_publ_flag
    C1 N1 N2 C2 . . . . 176.76(11) ?
    C8 N4 C1 N1 . . . . -174.76(11) ?
    C8 N4 C1 S1 . . . . 5.79(18) ?
    N2 N1 C1 N4 . . . . -0.36(17) ?
    N2 N1 C1 S1 . . . . 179.12(9) ?
    N1 N2 C2 C3 . . . . 178.85(11) ?
    C4 N3 C3 C7 . . . . 1.02(19) ?
    C4 N3 C3 C2 . . . . -178.58(11) ?
    N2 C2 C3 N3 . . . . 11.03(18) ?
    N2 C2 C3 C7 . . . . -168.58(12) ?
    C3 N3 C4 C5 . . . . 0.1(2) ?
    N3 C4 C5 C6 . . . . -0.8(2) ?
    C4 C5 C6 C7 . . . . 0.5(2) ?
    C5 C6 C7 C3 . . . . 0.53(19) ?
    C5 C6 C7 C7' . . . . -178.83(12) ?
    N3 C3 C7 C6 . . . . -1.32(19) ?
    C2 C3 C7 C6 . . . . 178.27(12) ?
    N3 C3 C7 C7' . . . . 178.02(12) ?
    C2 C3 C7 C7' . . . . -2.39(19) ?
loop_
    _geom_hbond_atom_site_label_D
    _geom_hbond_atom_site_label_H
    _geom_hbond_atom_site_label_A
    _geom_hbond_site_symmetry_A
    _geom_hbond_distance_DH
    _geom_hbond_distance_HA
    _geom_hbond_distance_DA
    _geom_hbond_angle_DHA
    N4 H4N N2 . 0.881(15) 2.189(16) 2.6116(16) 109.0(13)
    N1 H1N O1W 2_656 0.881(10) 2.124(11) 2.9940(15) 169.7(15)
    N4 H4N O1W . 0.881(15) 2.497(16) 3.3100(15) 153.8(14)
    O1W H1W N3 . 0.837(16) 2.106(15) 2.9371(16) 172.3(15)
    O1W H2W S1 4_576 0.847(16) 2.500(16) 3.3412(11) 172.5(15)
_shelx_hkl_file
;
   1   0   0 45454.9 268.880   5
   1   0   0 45144.3 217.239  64
   1   0   0 45902.3 280.773  65
   2   0   0 16780.6 186.118  64
  -2   0   0 17169.1 196.950  64
  -2   0   0 17004.8 244.102  65
   2   0   0 17276.2 245.821  65
  -2   0   0 17024.8 260.845  63
   3   0   0 1128.90 79.1202   5
   3   0   0 1206.30 62.1335  64
  -3   0   0 1200.08 90.4776  63
   3   0   0 1244.75 99.5256  68
   3   0   0 1273.72 86.2706  65
  -3   0   0 1218.91 91.9254   6
  -3   0   0 1487.80 99.4701  12
  -3   0   0 1277.49 81.5003   5
  -3   0   0 1225.29 84.0999  65
  -3   0   0 1446.44 70.8486  64
   4   0   0 60296.3 531.985  27
  -4   0   0 58353.0 702.434   6
  -4   0   0 58960.3 721.980  16
   4   0   0 59011.3 725.186  18
  -4   0   0 57485.0 628.339   5
   4   0   0 58276.7 766.238  68
  -4   0   0 58823.2 590.682  14
  -4   0   0 58531.1 715.693  12
   4   0   0 60485.8 674.024  65
  -4   0   0 59329.3 661.965  65
  -5   0   0 15914.6 421.810  12
  -5   0   0 15298.8 419.181  16
   5   0   0 15659.8 449.357  68
  -5   0   0 15567.8 444.352   9
   5   0   0 14728.8 307.386  27
   5   0   0 14700.2 423.959  18
  -5   0   0 15900.0 417.814   6
  -6   0   0 11948.0 417.919  16
   6   0   0 10085.6 413.563  68
   6   0   0 10505.0 292.137  27
  -6   0   0 11148.7 380.137   7
  -6   0   0 10252.6 398.699  20
   6   0   0 10861.9 409.784  18
  -6   0   0 10944.0 249.941  33
  -6   0   0 11113.9 421.375   9
   7   0   0 1213.69 111.104  27
  -7   0   0 1283.31 143.080   7
  -7   0   0 1468.31 168.128  16
  -7   0   0 1388.76 169.260   9
  -7   0   0 1380.02 166.374  20
   7   0   0 1190.99 163.747  68
   7   0   0 1317.92 171.081  18
  -7   0   0 1348.05 99.2806  33
   8   0   0 48275.4 734.377  27
   8   0   0 50799.3 1070.14  18
   8   0   0 50721.6 1080.14  68
  -8   0   0 50602.5 1042.33  20
  -8   0   0 53217.4 1090.65   9
  -8   0   0 48919.8 626.077  33
  -9   0   0 21846.4 432.745  33
   9   0   0 19263.5 704.256  68
   9   0   0 22384.9 476.207  39
  -9   0   0 24484.7 751.159  20
   9   0   0 21003.8 501.365  27
   9   0   0 22451.7 457.301  53
  10   0   0 25344.2 483.182  53
  10   0   0 23785.2 488.960  39
  11   0   0 2747.36 153.099  53
  11   0   0 2991.14 157.667  39
  12   0   0 473.647 57.6585  53
   0  -1   0 203.219 17.5195   3
   0   1   0 193.959 16.7695   2
   1   1   0 1743.67 65.3564   2
   1   1   0 2005.45 49.6436  65
   1  -1   0 2029.45 72.2319   5
  -1  -1   0 2079.46 49.2462  65
   1  -1   0 1940.24 60.1789  64
  -1   1   0 1969.92 64.3617  63
  -1  -1   0 1848.71 44.1695   3
   1  -1   0 2001.53 72.7731  65
  -1   1   0 1768.42 53.9376   3
  -1   1   0 2016.97 61.0011  64
   2  -1   0 108775. 704.695  65
   2  -1   0 106882. 661.421   5
  -2   1   0 110352. 527.597  64
   2   1   0 116356. 577.520   5
   2  -1   0 106527. 533.504  64
   2   1   0 111229. 566.111  65
  -2   1   0 117764. 711.441  12
  -2  -1   0 114071. 562.205  65
  -2   1   0 109283. 446.595   3
  -2   1   0 117159. 681.093   5
  -2  -1   0 116353. 544.666  64
  -2  -1   0 108472. 586.222   5
  -3   1   0 42643.2 537.463  16
  -3   1   0 41272.6 510.728  65
   3   1   0 41179.8 531.414  18
   3  -1   0 42540.7 555.248  68
  -3   1   0 40887.5 478.445   5
  -3  -1   0 41748.9 392.280  64
  -3   1   0 38678.0 467.056   6
  -3  -1   0 42140.5 448.017   5
   3   1   0 41187.6 440.929  65
   3  -1   0 39589.6 368.998  64
   3   1   0 43080.1 549.562  68
  -3  -1   0 42011.4 501.799  63
   3  -1   0 40797.3 475.654   5
  -3  -1   0 42087.8 524.028   6
  -3  -1   0 40347.6 489.330   2
   3  -1   0 41158.5 512.039  65
  -3  -1   0 42068.7 435.410  65
  -3   1   0 41419.7 376.984  64
  -3   1   0 42902.8 522.138  63
  -3   1   0 41061.6 526.003  12
   4  -1   0 8.11777 29.5307  18
  -4  -1   0 4.91710 26.2015  12
   4   1   0-25.9898 43.9421  68
  -4   1   0 6.99548 20.5249  33
  -4   1   0 63.4537 41.1241   9
  -4   1   0 20.8582 25.6431   5
   4   1   0 13.8592 21.5331  27
   4  -1   0 46.7883 31.5958  27
  -4  -1   0 6.88737 31.1722   6
   4   1   0 16.7658 24.8273  65
  -4  -1   0 34.9603 27.1229   5
  -4   1   0 5.16340 34.3004  16
  -4   1   0-4.68329 31.1307   6
   4  -1   0 8.37122 33.3391   5
   4   1   0 2.60513 23.8467   5
  -4  -1   0-14.4056 26.6439  65
  -4   1   0 6.18547 21.1481  66
   4   1   0 14.0879 19.7798  17
   4   1   0 8.96415 41.0464  18
  -5  -1   0 1788.87 145.848  16
   5  -1   0 1897.96 165.121  68
   5  -1   0 1747.95 145.119  18
  -5   1   0 1877.24 93.6323  33
  -5  -1   0 1875.76 147.379   7
   5  -1   0 1806.04 114.022  27
  -5   1   0 1833.55 142.663   6
  -5  -1   0 1675.02 139.277  12
   5  -1   0 1849.65 96.1659  28
  -5   1   0 1676.94 150.222   9
  -5  -1   0 1802.55 146.685   6
   5   1   0 2122.76 172.032  68
  -5   1   0 2095.00 165.752  16
  -5  -1   0 2141.07 141.551  66
  -5  -1   0 1810.49 156.284   9
   5   1   0 1967.39 163.376  18
   5   1   0 1865.29 108.834  27
  -6  -1   0 158.158 60.4078  20
  -6   1   0 194.382 75.3983   9
  -6  -1   0 225.050 71.5149   9
  -6   1   0 211.759 70.6097  20
  -6  -1   0 127.716 40.1513  12
   6   1   0 249.163 48.8865  27
  -6   1   0 204.410 71.9378  16
   6   1   0 164.334 72.5361  68
  -6  -1   0 180.828 61.4012   7
   6  -1   0 187.493 78.7639  68
   6   1   0 261.204 82.9233  18
  -6   1   0 215.640 39.8055  33
   6  -1   0 121.391 51.2107  18
   6  -1   0 170.815 47.1975  27
  -6  -1   0 169.003 52.7449  16
  -6   1   0 207.147 62.5313   6
   7   1   0 10444.9 463.598  18
  -7  -1   0 9944.11 424.609  20
  -7  -1   0 11330.3 282.368  33
   7   1   0 10389.9 311.241  27
   7  -1   0 10317.1 322.202  27
  -7   1   0 10818.5 404.812   7
  -7  -1   0 10457.8 414.324   7
  -7  -1   0 10665.6 459.561   9
  -7   1   0 10774.9 464.132   9
  -7   1   0 10544.5 270.299  33
   7   1   0 9421.12 437.472  68
  -7   1   0 9922.33 440.469  20
   7  -1   0 10619.4 432.688  18
   8   1   0 189.721 57.7078  27
   8  -1   0 264.140 65.4419  27
  -8   1   0 194.411 45.6074  33
  -8  -1   0 292.064 54.4495  33
  -8   1   0 228.565 80.9813   9
   8   1   0 310.843 103.905  18
   8  -1   0 174.153 81.8181  68
   8   1   0 425.959 105.273  68
  -8  -1   0 481.917 103.630   9
  -8   1   0 305.304 90.1698  20
  -8  -1   0 156.870 73.5941  20
   9  -1   0 1168.77 118.083  39
   9  -1   0 1200.25 111.483  53
   9   1   0 980.282 159.646  18
  -9   1   0 1120.68 99.8945  33
  -9   1   0 1321.67 183.555  20
   9   1   0 1048.70 110.897  27
   9   1   0 1113.65 107.095  53
  -9  -1   0 1527.65 184.493  20
   9  -1   0 903.777 158.778  68
   9   1   0 1018.61 106.158  39
   9   1   0 1480.50 202.512  68
  -9  -1   0 1120.77 163.842  15
   9  -1   0 1276.98 129.046  27
  -9   1   0 1244.98 113.570  22
  -9  -1   0 1126.62 101.260  33
  10   1   0 35105.2 568.879  53
  10   1   0 34620.9 568.131  39
  10  -1   0 33732.3 585.964  39
  10  -1   0 34941.8 565.291  53
  11  -1   0 3788.18 176.741  53
  11   1   0 3839.00 177.606  53
  11  -1   0 3523.45 175.557  39
  12  -1   0 355.944 49.8931  53
  12   1   0 291.712 50.0451  53
   0   2   0 247357. 758.703   2
   0  -2   0 243163. 789.193   3
   1  -2   0 11045.5 188.696  64
   1   2   0 10985.7 112.526  65
  -1  -2   0 11048.5 181.195   2
  -1   2   0 11123.4 159.924  63
  -1   2   0 10582.0 172.059   3
   1   2   0 10789.6 178.977   2
   1  -2   0 11019.5 205.620   5
  -1  -2   0 11077.2 183.319   6
   1  -2   0 10732.0 116.380   1
  -1  -2   0 11009.3 183.894   7
  -1   2   0 10660.0 191.134  65
   2   2   0 9579.81 150.521  65
  -2   2   0 10006.9 203.519  63
  -2  -2   0 9264.27 216.426   6
  -2  -2   0 10325.4 153.154  65
   2  -2   0 9570.91 185.924  64
  -2   2   0 10177.4 176.892   3
   2  -2   0 9835.81 228.981  65
  -2   2   0 9932.85 207.200   9
   2   2   0 8911.91 203.655   2
  -2   2   0 10700.9 234.128   5
  -2   2   0 9156.85 92.1969   1
  -2  -2   0 9880.87 209.068   2
   2   2   0 9343.34 132.753   4
   2  -2   0 9937.18 227.325   5
  -2  -2   0 10238.5 188.601   5
  -3   2   0 45049.9 530.832  63
  -3  -2   0 44503.3 560.594   6
  -3   2   0 43881.1 541.987   5
  -3  -2   0 44635.7 522.560   2
   3   2   0 44687.1 589.550  18
  -3  -2   0 45629.2 446.895  64
   3   2   0 42962.1 420.685  65
  -3   2   0 46078.1 589.438  16
   3  -2   0 45672.4 572.016  65
  -3   2   0 45755.6 319.741  66
   3  -2   0 44013.8 438.135  64
  -3   2   0 43749.8 559.462  65
  -3  -2   0 43777.7 540.725   7
   3   2   0 44999.1 473.160  17
  -3   2   0 43221.2 537.157   9
  -3  -2   0 46691.7 524.428  63
  -3  -2   0 45693.3 469.384   5
  -3   2   0 43322.3 322.448   8
   3   2   0 46099.4 581.660  68
   3  -2   0 45116.6 549.216   5
   3  -2   0 45083.6 599.122  68
  -3  -2   0 44706.4 413.305  65
   4  -2   0 3720.13 203.990  68
  -4  -2   0 3340.35 182.786   6
   4   2   0 3340.32 190.061  18
   4  -2   0 3271.46 133.513  27
  -4   2   0 3620.83 196.984  16
   4   2   0 3346.01 145.134  17
  -4   2   0 3543.75 164.310   6
  -4   2   0 3367.14 182.750   9
   4   2   0 3276.43 142.093  65
   4  -2   0 3342.88 159.087  18
   4  -2   0 3340.52 119.670  28
  -4  -2   0 3233.15 174.735   7
   4   2   0 3305.92 187.978  68
  -4   2   0 3519.03 113.995  33
  -4  -2   0 3298.22 137.981  65
   5  -2   0 8139.80 211.121  28
   5  -2   0 7114.99 273.551  18
  -5  -2   0 7664.32 305.749   6
   5  -2   0 8115.54 238.451  27
   5   2   0 7556.23 210.649  27
  -5   2   0 8163.54 327.131  16
  -5   2   0 7016.32 299.618   9
  -5   2   0 7665.98 318.135  20
  -5  -2   0 7650.73 291.097  12
  -5  -2   0 7411.46 293.381   7
  -5  -2   0 7483.55 309.271   9
   5  -2   0 7295.74 327.370  68
   5   2   0 7157.24 310.800  68
  -5   2   0 8035.10 285.224   6
  -5   2   0 7872.19 193.033  33
  -5  -2   0 7513.81 282.105  16
   5   2   0 7550.55 322.891  18
   6  -2   0 19342.7 586.935  68
  -6  -2   0 20200.7 533.108   7
   6  -2   0 20454.2 419.011  27
   6   2   0 20775.9 601.165  18
  -6   2   0 19896.2 340.943  33
  -6  -2   0 20163.8 564.239   9
  -6   2   0 19330.0 565.108  20
  -6  -2   0 20437.0 540.054  20
   6   2   0 19874.4 384.148  27
   6   2   0 20044.8 579.226  68
  -6   2   0 19537.6 559.377   9
   6  -2   0 19207.4 357.363  28
  -7   2   0 1185.12 95.1324  33
  -7   2   0 1351.74 174.137  20
  -7   2   0 1326.17 168.488   9
   7  -2   0 1156.17 117.468  27
  -7  -2   0 1283.30 152.118  20
  -7  -2   0 1319.91 164.445   9
   7   2   0 1133.33 161.900  68
   7   2   0 1238.76 110.136  27
   7   2   0 1234.12 170.211  18
   8  -2   0 4801.22 342.083  68
   8  -2   0 4409.22 232.929  27
  -8  -2   0 4355.82 193.991  33
   8   2   0 4625.53 222.100  27
  -8   2   0 4544.45 193.696  33
  -8   2   0 4311.78 203.163  22
   8   2   0 4297.13 326.758  68
   8   2   0 4929.89 347.205  18
  -8   2   0 4196.18 317.717  20
  -8   2   0 4768.46 332.256   9
  -9   2   0 714.745 87.7557  22
  -9  -2   0 647.003 80.0696  33
   9  -2   0 884.731 110.566  27
   9   2   0 815.974 149.530  68
  -9   2   0 774.814 149.289  20
   9   2   0 795.009 155.287  18
   9   2   0 584.932 82.1343  53
   9  -2   0 541.285 120.026  68
   9  -2   0 862.463 99.4098  53
   9  -2   0 736.716 96.9333  39
  10  -2   0 13431.0 351.652  53
  10   2   0 12779.8 344.951  53
  10  -2   0 12646.4 364.970  39
  11   2   0 1243.20 102.886  53
  11  -2   0 1080.67 97.6025  53
  12   2   0 1157.84 83.0349  53
  12  -2   0 1325.62 86.5149  53
   0  -3   0-3.46704 15.5152  66
   0  -3   0-0.30569 21.8162   3
   0   3   0 4.71725 16.4713  65
   0   3   0 2.51088 21.3561   2
   0   3   0 10.5008 13.1126   6
   1   3   0 4134.86 129.520   2
   1  -3   0 4020.81 99.3462   1
   1  -3   0 3792.02 68.4917  66
  -1  -3   0 4192.11 132.039   2
  -1   3   0 3967.94 100.138  63
  -1  -3   0 4070.57 131.901  11
   1  -3   0 4271.74 154.212   5
  -1   3   0 4029.43 134.202  65
   1   3   0 4137.21 82.9748  65
  -1  -3   0 4021.97 122.063   3
  -2  -3   0 18334.4 319.975   6
  -2  -3   0 18220.4 307.266   2
   2  -3   0 17204.5 339.757   5
   2  -3   0 17835.5 296.324  64
  -2  -3   0 18026.7 316.124  67
  -2   3   0 18144.8 279.065   9
   2   3   0 17652.9 189.457  65
   2   3   0 18468.6 307.569  17
  -2   3   0 16850.9 326.056  65
  -2   3   0 19132.0 352.251   5
   2   3   0 18122.8 306.299   2
  -2   3   0 17851.9 278.970   3
   2   3   0 17359.4 232.852   4
  -2   3   0 17943.1 283.805  63
  -2  -3   0 16895.9 310.859   7
  -3  -3   0 10345.0 267.137   2
  -3  -3   0 10200.6 285.889   6
   3   3   0 9891.65 285.324  68
   3  -3   0 11117.4 299.739   5
  -3  -3   0 10947.5 190.541  65
  -3   3   0 10315.5 285.753  20
   3   3   0 10333.3 190.823  65
  -3   3   0 10826.6 294.312   5
  -3   3   0 10752.6 264.690  63
  -3  -3   0 10958.0 254.984  63
   3   3   0 10588.7 300.709  18
  -3  -3   0 10132.4 276.540  67
  -3  -3   0 10436.2 279.386   7
   3  -3   0 10107.4 240.602  64
   3   3   0 10454.4 163.085   4
  -3  -3   0 10328.0 239.223   5
  -3   3   0 9736.99 260.143   9
   3  -3   0 10363.1 306.076  68
  -3  -3   0 10984.1 245.758  64
   3   3   0 10752.5 259.585  17
   4  -3   0 19.1106 27.9596  27
   4   3   0 8.92371 47.4239  18
   4   3   0 9.31636 25.5174  17
  -4   3   0 54.5102 22.5331   6
   4   3   0 44.2409 20.0981  38
  -4   3   0 10.4125 33.6308   9
   4   3   0 36.8493 47.9962  68
  -4  -3   0 71.4365 37.1806   6
  -4   3   0 27.7328 33.3925  20
   4  -3   0 13.3379 22.4780  28
  -4   3   0-0.24123 21.7527  33
  -4  -3   0-3.87133 38.8090   7
   4  -3   0 41.2705 48.3700  68
   5   3   0 13012.7 423.098  68
  -5   3   0 12118.2 408.517  20
   5  -3   0 12689.6 436.602  68
  -5  -3   0 11911.3 384.526   7
  -5   3   0 12528.8 395.606   9
   5   3   0 12487.9 428.962  18
  -5  -3   0 12368.6 391.150   9
   5   3   0 12859.5 235.764  38
  -5   3   0 12614.4 250.561  33
   5  -3   0 12237.6 273.689  28
   5   3   0 12980.6 338.891  17
   5   3   0 12336.2 262.438  27
  -5  -3   0 13598.4 418.269   6
   5  -3   0 12239.8 298.976  27
   6   3   0 3571.32 251.255  68
   6   3   0 3327.55 252.329  18
  -6   3   0 3572.11 159.880  22
  -6  -3   0 3947.11 244.456   7
  -6  -3   0 3679.18 243.905   9
   6   3   0 3623.26 162.469  27
   6  -3   0 3339.95 254.605  68
  -6   3   0 3621.72 254.122  20
   6  -3   0 3804.08 166.118  28
  -6   3   0 3802.36 154.579  33
   6  -3   0 3637.56 188.522  27
  -6   3   0 3767.91 249.749   9
   7   3   0 341.913 93.0623  68
  -7   3   0 379.867 92.9659   9
  -7  -3   0 333.032 87.3530   9
   7   3   0 539.617 117.827  18
   7  -3   0 299.809 68.1968  27
  -7   3   0 291.104 78.3999  20
  -7   3   0 281.422 56.1280  22
  -7   3   0 261.668 49.5009  33
  -8   3   0 167.243 47.2466  22
   8   3   0 168.601 75.8616  18
  -8   3   0 137.879 69.8139   9
   8  -3   0 124.234 52.1014  27
   8   3   0 114.615 59.0708  68
  -8   3   0 184.034 43.0332  33
  -8  -3   0 192.457 71.2365  15
  -8  -3   0 163.176 72.2815   9
  -8   3   0 207.599 69.0763  20
   8  -3   0 104.679 66.2034  68
   9   3   0 53.8459 45.4353  53
   9  -3   0 45.9592 48.3768  39
  -9   3   0 70.3051 33.4564  22
  -9  -3   0 94.2246 39.0649  33
   9  -3   0 64.1617 47.4367  27
   9   3   0 35.9549 30.5500  42
   9  -3   0 47.2111 43.9069  53
  10   3   0 5578.14 229.991  53
  10  -3   0 5537.79 226.443  53
  10  -3   0 5287.37 236.964  39
  11  -3   0 2306.06 135.693  53
  11   3   0 2220.30 135.020  53
  12   3   0 1852.09 100.785  53
  12  -3   0 2040.98 103.042  53
   0   4   0 5976.75 151.633  65
   0  -4   0 6027.14 154.962  66
   0   4   0 6494.78 176.623   2
   0  -4   0 6095.29 197.977   5
   1   4   0 56069.2 532.251   2
   1   4   0 53509.9 533.941  17
  -1  -4   0 51333.5 278.947  63
   1  -4   0 53417.0 331.984  66
  -1  -4   0 52913.9 283.649  63
  -1   4   0 55486.5 543.969   3
  -1  -4   0 54915.9 565.520  13
  -1  -4   0 56716.0 537.366   2
   1  -4   0 51839.1 426.547   1
   1  -4   0 53045.7 609.988   5
  -1   4   0 54103.3 361.321  63
   2   4   0 116304. 889.067  18
  -2  -4   0 114801. 876.209  67
   2   4   0 113872. 461.767  65
   2  -4   0 116636. 970.302   5
   2   4   0 118016. 900.147  68
   2   4   0 117004. 839.227   2
   2  -4   0 114999. 869.289  64
  -2   4   0 116988. 907.767  65
   2   4   0 116441. 864.680  17
  -2  -4   0 117566. 651.565  63
  -2   4   0 114897. 729.104  63
  -2   4   0 115743. 807.160  20
   2   4   0 116802. 721.212   4
  -2  -4   0 113695. 871.704  11
  -2  -4   0 117358. 847.669   2
  -3   4   0 14163.6 232.839  22
  -3  -4   0 13891.3 342.939  67
   3  -4   0 13888.4 312.492  64
  -3   4   0 13408.3 333.235  20
   3   4   0 14034.4 359.176  68
  -3  -4   0 13773.1 283.785  63
  -3   4   0 14166.1 308.999   9
   3   4   0 13881.8 327.064  17
   3  -4   0 13209.4 244.438  25
  -3   4   0 14356.7 313.529  63
  -3  -4   0 13531.3 340.587   7
   3   4   0 14197.8 369.377  18
  -3  -4   0 12592.2 292.527   5
  -3  -4   0 14059.0 340.426  11
  -3  -4   0 14026.3 298.700  15
   3  -4   0 14494.4 253.576  28
  -3   4   0 14161.9 229.831  33
   3  -4   0 14315.0 379.568  68
  -4   4   0 12752.7 347.300   9
  -4   4   0 11243.5 354.471  20
   4   4   0 12448.7 224.099  38
   4   4   0 12206.4 373.580  68
  -4  -4   0 11911.5 354.643  67
  -4   4   0 12186.2 235.302  33
  -4   4   0 12284.9 243.069  22
  -4  -4   0 12555.3 366.836   7
  -4  -4   0 11961.8 334.841   9
   4  -4   0 12253.6 398.604  68
   4  -4   0 11911.7 255.173  28
   4   4   0 11791.2 333.334  17
   4   4   0 11695.6 383.454  18
   5   4   0 6506.71 180.248  38
  -5   4   0 6538.82 200.092  22
  -5   4   0 6944.06 294.858   9
   5   4   0 6717.23 266.944  17
  -5  -4   0 6718.51 287.785   9
   5  -4   0 6523.18 326.794  68
   5   4   0 6188.48 298.861  68
  -5   4   0 6557.85 191.299  33
   5  -4   0 6431.45 209.905  28
   5  -4   0 6468.20 231.355  27
  -5  -4   0 6348.74 291.593   7
  -5   4   0 6948.27 316.662  20
  -5  -4   0 6688.80 296.547  67
   5   4   0 6580.40 323.587  18
   6   4   0 23521.7 636.635  68
  -6   4   0 23358.5 641.100  20
   6   4   0 23951.3 683.285  18
  -6   4   0 23533.4 393.456  33
   6  -4   0 23677.2 433.340  28
  -6   4   0 23799.5 417.375  22
   6  -4   0 21959.8 663.136  68
  -6  -4   0 26075.0 635.334   9
  -6  -4   0 25179.3 627.721   7
   6  -4   0 23751.3 477.516  27
  -6   4   0 26405.2 645.968   9
   7  -4   0 7523.34 266.462  28
  -7   4   0 8481.29 409.333   9
  -7   4   0 7764.35 245.298  33
  -7  -4   0 7983.68 376.555  15
   7  -4   0 7634.96 296.117  27
   7  -4   0 7826.35 434.339  68
   7   4   0 7581.99 398.252  68
  -7  -4   0 8422.57 399.397   9
  -7   4   0 7699.28 258.895  22
   7   4   0 8143.31 432.470  18
  -7   4   0 7461.36 400.136  20
   8   4   0 1518.23 191.167  68
  -8   4   0 1617.59 198.791  20
  -8   4   0 1486.38 115.357  33
   8  -4   0 1478.21 126.891  39
   8   4   0 1767.71 221.438  18
   8  -4   0 1471.09 143.058  27
   8  -4   0 1424.01 195.304  68
  -8  -4   0 1577.69 180.600  15
  -8   4   0 1443.31 122.688  22
   9  -4   0 6209.96 260.799  39
   9  -4   0 5984.14 247.656  45
   9  -4   0 6267.55 287.324  27
  -9   4   0 6075.00 247.784  22
   9   4   0 6052.42 235.093  42
   9   4   0 6261.95 249.398  53
  -9  -4   0 5762.39 227.175  33
  10  -4   0 1859.00 135.540  53
  10  -4   0 1777.00 140.071  39
  10   4   0 1854.68 137.061  53
  11   4   0 7592.78 239.529  53
  11  -4   0 7862.98 238.946  53
  12  -4   0 155.707 33.1328  53
  12   4   0 89.1735 29.8771  53
   0   5   0 3.42839 23.3435  17
   0  -5   0-9.50071 21.0991   1
   0   5   0 5.81666 24.9160   2
   0  -5   0 19.8423 27.6586   5
  -1  -5   0 94024.6 855.209  13
  -1   5   0 92121.9 770.940  65
   1   5   0 93549.3 580.115  33
  -1  -5   0 96899.0 800.946  66
   1   5   0 96346.6 539.113  65
  -1  -5   0 94498.1 820.748   1
   1   5   0 96403.1 777.985   2
   1   5   0 93627.5 795.196  17
  -1   5   0 95372.3 568.809  33
   1  -5   0 95247.2 726.609  19
   1  -5   0 96636.3 526.432  66
  -1  -5   0 97244.5 581.775  34
  -2   5   0 3410.92 114.571  33
   2   5   0 3334.04 165.960  17
  -2  -5   0 3342.94 172.547  13
  -2  -5   0 3341.21 167.486  67
   2   5   0 3340.14 116.050  38
   2   5   0 3389.91 142.588   4
   2  -5   0 3464.27 109.841  34
  -2   5   0 3728.53 116.031  22
   2  -5   0 2962.17 109.079  25
  -2  -5   0 3445.84 170.981  66
  -2   5   0 3327.55 145.778  20
   2   5   0 3141.68 159.929  18
  -2  -5   0 3217.50 164.080  11
   3  -5   0 6228.02 178.629  25
  -3  -5   0 7230.42 273.172  66
   3   5   0 6975.14 254.975  17
  -3   5   0 7158.86 256.270  20
  -3   5   0 7023.64 176.100  22
   3  -5   0 6891.53 191.114  28
  -3  -5   0 6665.31 212.677  15
   3   5   0 6506.21 264.585  68
  -3  -5   0 7162.92 264.266  67
   3   5   0 6760.01 269.410  18
  -3  -5   0 6836.09 258.839  11
  -3   5   0 6965.79 175.273  33
   3   5   0 7042.06 173.168  38
   4   5   0 7221.83 316.880  18
   4   5   0 7432.48 305.744  68
   4  -5   0 7564.03 220.114  28
  -4   5   0 7650.91 204.023  22
  -4   5   0 7614.91 198.705  33
  -4  -5   0 7042.98 254.223  15
  -4   5   0 7859.18 308.222  20
  -4  -5   0 7598.36 297.733  11
  -4  -5   0 7797.69 302.415  67
   4   5   0 7539.21 284.824  17
   4  -5   0 7476.71 328.178  68
   4   5   0 7849.97 194.618  38
   5   5   0 16897.3 503.376  68
  -5  -5   0 16439.9 478.541  67
   5  -5   0 17070.3 357.315  28
  -5  -5   0 17234.7 494.984   7
   5   5   0 16697.2 456.978  17
   5  -5   0 16508.8 540.681  68
  -5  -5   0 16754.9 482.415  11
  -5   5   0 17275.0 506.612  20
  -5   5   0 16937.0 322.722  33
   5  -5   0 16480.3 372.317  27
  -5   5   0 16442.2 328.729  22
  -5  -5   0 16594.8 441.202  15
   5   5   0 16952.5 541.172  18
  -6  -5   0 8394.93 350.719  15
   6  -5   0 7076.82 274.282  27
  -6  -5   0 8025.88 367.727  11
   6  -5   0 7869.88 263.743  28
  -6   5   0 7815.52 237.106  33
   6   5   0 7456.10 394.319  18
   6  -5   0 7519.14 399.179  68
  -6   5   0 7619.93 245.347  22
   6   5   0 7767.70 378.464  68
  -6   5   0 8052.93 383.926  20
   7   5   0 2832.62 262.403  18
  -7   5   0 2782.00 245.914  20
  -7   5   0 2779.38 152.091  33
   7  -5   0 2679.63 180.402  27
  -7  -5   0 2563.83 226.668  11
   7  -5   0 2752.95 169.638  28
  -7   5   0 2647.25 158.224  22
  -7  -5   0 3143.02 234.761  15
   7   5   0 2690.15 243.063  68
   7  -5   0 2835.75 269.051  68
   8  -5   0 3893.63 328.106  68
  -8   5   0 3964.67 187.217  33
   8   5   0 3922.18 196.704  53
   8   5   0 4282.40 330.456  18
   8  -5   0 3977.08 196.740  47
  -8   5   0 4252.46 323.191  20
   8   5   0 4226.35 195.612  42
   8  -5   0 4328.98 239.258  27
   8  -5   0 4128.64 211.892  39
  -8   5   0 3787.27 197.626  22
   8   5   0 3802.05 300.527  68
  -8  -5   0 3799.80 276.140  15
   8  -5   0 3901.13 194.584  45
   9  -5   0 6245.52 246.999  47
  -9  -5   0 5190.22 214.746  33
   9  -5   0 6106.90 282.474  27
   9   5   0 5988.25 235.734  42
   9  -5   0 5407.88 231.494  45
  -9   5   0 6226.44 246.736  22
   9  -5   0 6004.29 256.272  39
   9   5   0 6630.52 255.195  53
  10   5   0 1505.93 124.768  53
  10  -5   0 1645.56 126.184  53
  11   5   0 4828.40 185.995  53
 -11   5   0 4474.18 175.442  50
  11  -5   0 4870.06 180.558  53
   0   6   0 860.588 56.1457  29
   0  -6   0 833.765 73.6860  66
   0   6   0 896.698 83.0115  17
   0   6   0 888.155 63.8114  33
   0  -6   0 856.585 62.8162  34
   1  -6   0 40052.7 369.504  30
   1  -6   0 39167.8 407.240  34
  -1  -6   0 40181.2 558.054  66
   1   6   0 38957.7 367.816  29
  -1   6   0 40700.8 489.766  17
   1   6   0 38948.1 566.510  17
   1   6   0 39636.4 422.975  33
   1  -6   0 38462.6 527.949  19
  -1   6   0 37625.4 402.786  33
  -1   6   0 38725.5 533.480  65
  -1  -6   0 39143.0 413.940  34
  -1  -6   0 39176.2 610.005  13
  -1   6   0 38961.8 376.162  29
   2  -6   0 5206.64 154.393  25
  -2  -6   0 5583.36 235.196  66
   2   6   0 5743.26 150.435  29
  -2  -6   0 5360.76 236.503  13
  -2   6   0 5796.32 163.586  33
   2   6   0 5731.65 166.384  38
   2  -6   0 5576.95 155.485  34
   2   6   0 5649.04 233.258  17
  -2  -6   0 5405.51 161.164  34
  -3   6   0 708.346 64.8490  33
   3  -6   0 697.515 67.8956  28
   3   6   0 904.236 105.400  18
   3   6   0 747.359 64.4275  38
  -3  -6   0 655.696 90.9841  67
   3   6   0 696.074 93.3736  17
  -3   6   0 752.659 89.6172  20
  -3  -6   0 721.360 97.0042  13
  -3   6   0 788.604 66.0663  22
   3  -6   0 653.402 64.0134  25
  -3  -6   0 700.287 62.4818  34
  -3  -6   0 658.067 89.0627  11
   4   6   0 43760.6 489.860  38
   4  -6   0 43889.9 560.693  28
   4   6   0 41680.4 719.535  17
   4  -6   0 41790.6 817.927  68
   4   6   0 42181.2 783.232  18
  -4   6   0 42921.3 502.341  33
  -4   6   0 43573.7 722.886  20
  -4   6   0 40625.7 496.000  22
  -4  -6   0 42050.7 758.019  13
  -4  -6   0 43019.1 747.302  11
  -4  -6   0 42800.7 477.907  34
  -4  -6   0 42219.5 735.807  67
   5   6   0 14231.5 509.609  18
  -5   6   0 14688.2 318.770  33
  -5  -6   0 14246.0 467.761  11
   5  -6   0 13750.3 342.332  28
   5  -6   0 13704.4 360.458  27
   5   6   0 13518.4 436.371  17
  -5   6   0 13919.1 315.107  22
   5   6   0 13201.1 469.625  68
  -5   6   0 14563.9 470.310  20
   5  -6   0 14214.1 520.893  68
   6  -6   0 1125.35 114.195  27
  -6   6   0 974.624 95.4112  22
   6  -6   0 952.989 150.421  68
   6   6   0 1124.99 164.065  18
   6  -6   0 935.757 101.300  28
  -6   6   0 1229.82 150.964  20
  -6  -6   0 1085.43 140.906  11
   6   6   0 1202.17 157.408  68
  -6   6   0 968.011 90.7104  33
  -7   6   0 1976.84 133.964  33
  -7   6   0 2395.63 230.877  20
   7   6   0 2189.94 218.818  68
   7  -6   0 2000.61 158.012  27
   7  -6   0 1728.40 142.884  28
  -7   6   0 1939.33 136.756  22
   7   6   0 2046.31 229.282  18
  -7  -6   0 2154.03 210.271  11
   7  -6   0 2020.00 227.393  68
   8   6   0 16125.0 646.859  18
   8   6   0 15846.7 395.976  53
   8  -6   0 14923.4 438.074  27
   8  -6   0 15427.7 388.625  47
   8  -6   0 14945.3 381.286  45
  -8   6   0 15616.1 369.859  33
   8   6   0 14971.3 371.834  42
  -8   6   0 15585.4 390.827  22
   8  -6   0 15872.3 410.598  39
   9   6   0 7652.85 276.487  53
   9  -6   0 7301.39 265.739  47
   9  -6   0 7104.03 262.167  45
 -10   6   0 76.6174 40.7590  50
  10  -6   0 47.4209 44.0535  53
  10   6   0 59.0030 45.9667  53
 -11   6   0 2998.81 136.994  50
  11   6   0 2838.46 137.774  53
  11  -6   0 3181.50 139.673  53
   0   7   0-8.11968 29.3420  33
   0   7   0 20.8941 18.2659  29
   0   7   0 82.5037 38.3566  17
   0  -7   0-13.8943 22.8690  34
   0  -7   0 7.96448 23.5682  30
  -1   7   0 54572.3 533.504  33
   1  -7   0 54138.5 527.245  34
   1   7   0 53941.4 724.210  17
   1   7   0 53493.6 474.595  29
   1  -7   0 55883.7 486.510  30
   1   7   0 52355.2 536.022  33
  -1   7   0 52691.0 478.294  29
   1  -7   0 54972.6 692.297  19
  -1  -7   0 53097.7 535.001  34
   2  -7   0 225.634 39.7883  25
  -2   7   0 219.436 41.9584  33
  -2  -7   0 229.373 41.1095  34
   2   7   0 263.951 39.3981  29
  -2   7   0 242.752 40.2341  29
   2   7   0 288.732 45.8973  38
  -2  -7   0 294.094 70.3052  13
   2   7   0 254.789 66.0088  17
  -3   7   0 2032.20 113.453  33
   3   7   0 2136.81 166.632  17
   3  -7   0 2294.62 122.873  25
   3  -7   0 2018.75 122.170  28
   3   7   0 1849.82 108.214  38
  -3  -7   0 1817.89 162.556  13
  -3  -7   0 1908.75 109.272  34
  -4  -7   0 689.852 104.278  11
  -4  -7   0 763.241 114.540  13
  -4   7   0 736.384 73.7263  22
  -4  -7   0 618.133 99.6076  67
  -4   7   0 691.331 71.5509  33
   4  -7   0 627.556 79.2818  28
   4   7   0 539.645 94.5320  17
   4   7   0 686.277 68.8266  38
   4  -7   0 781.515 123.887  68
   4  -7   0 549.478 72.4691  27
   4   7   0 684.615 108.361  18
  -4  -7   0 692.968 69.9367  34
   5   7   0 15525.4 492.118  17
   5  -7   0 15872.2 572.935  68
   5  -7   0 15007.3 378.093  27
   5  -7   0 15394.0 380.871  28
   5   7   0 16221.8 555.583  18
  -5  -7   0 15727.0 522.253  13
  -5   7   0 14917.9 340.415  22
  -5  -7   0 16029.9 350.489  30
  -5  -7   0 15551.1 508.651  11
  -5   7   0 15483.6 343.585  33
   6  -7   0 3411.87 195.180  28
   6   7   0 3538.11 283.718  18
  -6   7   0 3496.41 172.721  33
   6  -7   0 3577.43 200.211  27
  -6  -7   0 3413.49 254.848  11
  -6  -7   0 3623.10 173.123  30
  -6   7   0 3478.18 177.606  22
  -6  -7   0 3507.39 265.254  13
   6  -7   0 3528.73 287.829  68
   7   7   0 2492.57 154.757  51
   7   7   0 2905.54 158.252  62
   7  -7   0 2612.29 176.719  28
   7  -7   0 2590.10 159.698  47
  -7   7   0 2753.21 159.816  33
   7   7   0 2649.33 157.381  42
   7   7   0 2901.33 270.460  18
   7  -7   0 2656.39 157.919  45
   7  -7   0 2428.29 174.396  27
  -7  -7   0 2898.14 251.562  13
   7  -7   0 2302.31 256.489  68
   7   7   0 2682.47 163.294  53
  -7   7   0 2541.76 159.653  22
   8  -7   0 350.246 65.9460  45
   8   7   0 303.179 58.3018  62
   8   7   0 348.096 68.5910  53
  -8   7   0 193.157 53.8170  33
   8  -7   0 360.026 75.2467  27
  -8   7   0 279.115 56.6663  22
   8  -7   0 257.886 55.1333  47
  -9   7   0 5333.94 236.319  50
   9   7   0 5766.57 238.122  53
   9  -7   0 5605.40 230.696  47
   9  -7   0 5394.46 222.618  45
 -10   7   0 49.5418 34.4753  50
  10   7   0 117.953 45.3793  53
  10  -7   0 77.4137 46.3793  53
 -11   7   0 1372.74 87.9409  50
  11   7   0 1439.00 91.1968  53
  11  -7   0 1562.18 91.7926  53
   0   8   0 24721.0 395.229  33
   0  -8   0 24831.3 543.285  19
   0  -8   0 24190.9 390.017  34
   0  -8   0 25216.8 377.011  30
   0   8   0 24956.1 350.171  29
   0   8   0 25577.7 508.746  17
   1   8   0 341.441 72.0895  17
  -1   8   0 438.699 50.6595  29
  -1  -8   0 418.389 57.4268  34
  -1  -8   0 367.245 52.7630  30
  -1   8   0 560.129 65.1770  33
   1   8   0 352.472 55.6183  33
   1  -8   0 312.141 48.6328  34
   1  -8   0 468.251 51.7129  30
  -2  -8   0 558.531 63.8969  34
   2   8   0 591.859 67.8359  38
   2  -8   0 506.588 65.8670  28
  -2   8   0 560.100 58.7173  29
   2   8   0 451.539 84.0918  17
  -2   8   0 579.864 66.7454  33
  -3  -8   0 160.051 65.4231  13
  -3   8   0 161.423 41.9703  33
   3   8   0 210.480 64.8846  17
  -3   8   0 173.349 39.3935  29
   3  -8   0 212.243 51.7361  28
   3   8   0 167.802 41.8158  38
  -4   8   0 3377.90 163.304  33
  -4  -8   0 3217.75 156.833  34
   4   8   0 3227.44 230.334  17
   4  -8   0 3187.50 250.664  68
  -4  -8   0 3120.21 236.169  13
   4   8   0 3146.37 153.473  38
  -4  -8   0 3294.86 165.582  30
   4  -8   0 3234.79 179.665  28
   5   8   0 1562.73 171.969  17
   5  -8   0 1769.78 203.123  68
   5  -8   0 1810.03 142.953  28
  -5  -8   0 1807.65 189.003  13
  -5  -8   0 1626.34 122.183  30
  -5   8   0 1772.68 125.400  33
  -6  -8   0 10175.5 301.928  30
  -6  -8   0 9794.18 447.852  13
  -6  -8   0 10032.2 445.877  11
   6  -8   0 9441.59 324.080  27
   6  -8   0 10061.2 503.974  68
  -6   8   0 9987.93 298.274  33
   6   8   0 10477.3 487.497  18
   6  -8   0 9617.23 334.442  28
   7   8   0 1046.21 101.614  62
  -7   8   0 1026.40 100.934  33
   7   8   0 1089.25 109.656  53
  -7  -8   0 1121.33 104.566  35
   7  -8   0 1025.66 115.349  28
   7   8   0 1099.49 106.888  51
  -7   8   0 1045.56 102.369  44
   7  -8   0 991.973 115.670  27
   7  -8   0 1157.27 107.229  45
   7   8   0 885.103 155.858  18
   7  -8   0 1040.50 105.495  47
   8   8   0 560.498 78.7209  62
   8   8   0 626.695 88.6597  53
   8  -8   0 486.021 71.2313  45
  -8   8   0 601.219 85.6811  50
   8  -8   0 707.370 88.8414  47
   8   8   0 775.620 89.2690  51
   9   8   0 8.05429 28.1124  62
   9  -8   0 27.0200 37.1906  47
  -9   8   0-16.7529 42.5257  50
   9  -8   0 34.3908 37.1222  45
   9   8   0 40.3417 50.5258  53
  10  -8   0 72.5934 39.7819  53
  10   8   0 151.648 44.9435  53
 -10   8   0 101.744 41.1253  50
  11  -8   0 553.286 52.1677  53
  11   8   0 438.059 47.9406  53
   0   9   0-10.4566 32.2538  17
   0  -9   0 33.6797 28.2146  34
   0   9   0 9.61549 31.1671  33
   0  -9   0 101.936 40.5249  19
   0  -9   0 28.6105 25.1111  30
  -1  -9   0 943.057 86.1009  30
   1  -9   0 1115.01 84.8938  30
   1   9   0 1264.38 130.414  17
  -1  -9   0 1054.58 92.8079  34
  -1   9   0 1069.34 93.2062  33
   1   9   0 952.645 91.3938  33
   1  -9   0 1000.26 89.1264  34
  -2   9   0 1125.31 86.5781  29
   2  -9   0 1022.14 94.8758  28
   2   9   0 1143.51 97.7090  38
  -2  -9   0 1092.57 94.5120  34
  -2   9   0 1106.87 95.9022  33
   2   9   0 1140.54 130.896  17
  -2  -9   0 1096.92 94.9790  30
   3  -9   0 3108.60 153.534  36
  -3  -9   0 3079.29 163.322  30
   3  -9   0 3138.24 172.950  28
  -3  -9   0 3156.86 159.826  34
  -3   9   0 3490.36 158.247  29
   3   9   0 3502.69 238.457  17
  -3   9   0 3010.98 159.345  33
   3   9   0 3213.87 161.601  38
   4   9   0 3174.30 238.311  17
   4  -9   0 3183.07 183.912  28
  -4  -9   0 3509.14 262.667  13
  -4   9   0 3479.10 174.050  33
   4  -9   0 3177.87 266.530  68
  -4  -9   0 3415.68 171.213  34
  -4  -9   0 3496.16 179.785  30
  -4   9   0 3613.57 171.574  29
   4   9   0 3456.87 170.188  38
  -5   9   0 3861.58 190.332  33
  -5   9   0 3796.79 183.381  29
  -5  -9   0 3961.87 286.080  13
   5   9   0 3579.19 255.680  17
  -5  -9   0 3750.83 188.816  30
   5  -9   0 4019.98 216.299  28
   5  -9   0 3708.41 292.867  68
   6  -9   0 1680.95 208.510  68
   6   9   0 1786.64 136.737  51
   6   9   0 2080.73 136.595  56
   6   9   0 1930.44 144.294  53
  -6   9   0 1783.76 132.884  33
   6   9   0 1907.41 134.719  62
   6  -9   0 1871.86 140.263  47
  -6   9   0 1688.76 134.568  44
  -6  -9   0 2041.80 140.573  30
   6  -9   0 2026.16 160.000  28
  -6   9   0 1803.52 139.085  50
  -7   9   0 39.5222 30.8271  44
   7   9   0 25.8093 36.3884  62
   7   9   0 18.8015 49.3111  53
   7  -9   0 132.762 41.5212  45
  -7   9   0 34.2119 45.5574  50
   7  -9   0 110.872 44.8994  47
   7  -9   0 122.718 51.0977  28
  -7  -9   0 56.3038 35.2102  35
   7   9   0 116.573 47.9928  51
  -7   9   0 109.664 41.2113  33
   8   9   0 2605.25 149.907  62
   8  -9   0 2481.56 155.138  47
  -8   9   0 2887.95 161.131  44
   8  -9   0 2455.67 149.300  45
  -8   9   0 2633.36 165.983  50
   8   9   0 2590.47 164.073  53
   8   9   0 2793.52 158.919  51
   9   9   0 43.1786 45.0865  53
  -9   9   0 70.5139 37.0740  50
   9   9   0 95.8768 34.4316  62
   9  -9   0 8.59765 33.3922  47
   9  -9   0 16.5044 25.2457  45
 -10   9   0 747.215 70.9147  50
  10   9   0 802.284 75.2901  53
  10  -9   0 764.874 72.0304  53
   0  10   0 1767.91 128.689  33
   0 -10   0 2079.85 126.969  30
   0 -10   0 1800.84 127.204  34
  -1  10   0 1847.05 128.857  33
  -1 -10   0 1910.91 181.067  19
   1  10   0 1722.09 161.782  17
  -1 -10   0 1620.86 116.481  30
   1 -10   0 1809.96 127.009  28
  -1 -10   0 1649.11 121.882  34
   2  10   0 21876.9 434.224  38
  -2 -10   0 20907.1 425.292  30
  -2 -10   0 21480.2 434.694  34
  -2  10   0 22115.7 437.534  33
   2  10   0 22796.1 600.901  17
   2 -10   0 21306.3 444.208  28
  -3 -10   0 1748.18 130.187  30
   3 -10   0 1766.43 137.481  28
  -3 -10   0 1872.56 131.828  34
   3 -10   0 2010.01 132.366  36
   3 -10   0 1480.53 194.501  68
  -3  10   0 1823.40 131.333  33
   3  10   0 1801.65 130.098  38
   3  10   0 1889.32 186.192  17
  -4 -10   0 2979.93 165.420  34
   4 -10   0 3049.77 185.431  28
   4  10   0 3088.07 166.798  38
  -4  10   0 3214.37 174.970  33
  -4 -10   0 2847.06 168.949  30
   4 -10   0 2682.74 258.161  68
   4  10   0 3258.23 251.360  17
   5  10   0 1289.80 113.061  56
  -5  10   0 1332.63 117.576  33
   5 -10   0 1348.96 119.118  47
   5  10   0 1382.22 115.901  62
   5 -10   0 1329.78 128.054  28
   5 -10   0 1178.85 166.478  68
  -5  10   0 1203.86 111.843  44
   5  10   0 1337.83 120.769  53
  -5 -10   0 1287.26 115.887  30
   5  10   0 1344.35 118.633  51
  -5  10   0 1278.12 114.837  50
  -6  10   0 20233.6 454.822  44
  -6  10   0 19856.5 425.718  33
   6 -10   0 19229.3 474.797  28
   6  10   0 19338.1 439.423  51
  -6  10   0 19269.4 438.735  50
   6  10   0 19637.8 427.458  62
   6 -10   0 19923.3 445.496  47
  -6 -10   0 21066.5 449.337  30
   6  10   0 18227.3 433.956  53
   7 -10   0 7469.30 271.656  47
  -7  10   0 8056.88 280.003  44
   7  10   0 7310.27 263.513  51
   7  10   0 7723.86 261.228  62
   7  10   0 7381.81 275.178  53
  -7  10   0 7612.57 274.268  50
   8 -10   0 1487.13 117.470  47
   8  10   0 1623.01 118.089  51
   8  10   0 1428.06 106.766  62
  -8  10   0 1763.78 120.147  44
   8  10   0 1546.89 121.938  53
  -8  10   0 1611.77 121.896  50
   9  10   0 264.201 45.1801  62
   9 -10   0 289.181 51.3793  47
  -9  10   0 305.415 53.1326  50
 -10  10   0 1403.08 81.0912  50
  10 -10   0 1387.61 80.8150  53
   0  11   0 10.9488 28.7471  33
   0 -11   0 13.8705 25.6387  30
  -1  11   0 13329.5 357.169  33
   1  11   0 13575.6 463.990  17
  -1 -11   0 14101.4 351.364  30
   1 -11   0 14243.3 365.201  28
   1  11   0 13986.9 362.656  38
  -1 -11   0 14002.8 362.028  34
  -2 -11   0-35.5822 31.5609  30
   2  11   0-15.7520 43.7121  38
  -2  11   0 14.5396 39.1191  33
  -2 -11   0-6.92322 29.9364  34
   2  11   0-102.665 49.6522  17
  -2 -11   0 96.1843 44.2315  19
   2 -11   0 6.95414 37.4492  28
   3  11   0 1478.15 118.099  52
   3 -11   0 1381.70 109.973  57
  -3 -11   0 1256.81 113.843  30
   3 -11   0 1493.50 118.410  36
   3  11   0 1374.80 116.825  38
   3  11   0 1377.77 108.693  62
  -3  11   0 1557.80 126.945  33
   3  11   0 1497.81 175.011  17
  -3 -11   0 1660.23 194.046  19
   3 -11   0 1422.97 128.460  28
   3 -11   0 1530.47 124.550  47
  -3 -11   0 1363.51 117.916  34
   3  11   0 1347.64 114.829  56
  -3  11   0 1649.77 131.488  44
   4  11   0 14957.2 390.780  51
   4  11   0 15247.9 379.168  56
  -4  11   0 15716.4 401.290  44
  -4 -11   0 14935.3 372.242  34
  -4 -11   0 15591.3 395.836  30
   4  11   0 15853.0 378.660  38
   4 -11   0 15129.1 413.060  28
   4 -11   0 15882.1 394.423  47
   4  11   0 16000.4 380.776  52
   4  11   0 15335.9 370.473  62
  -4  11   0 15772.5 389.523  33
   5 -11   0 1637.44 134.339  47
  -5 -11   0 1811.11 136.837  30
  -5  11   0 1794.84 138.448  44
   5  11   0 1670.63 136.019  51
   5 -11   0 1766.92 147.896  28
  -5  11   0 1784.19 134.309  33
   5  11   0 1723.06 128.775  62
  -5  11   0 1705.77 128.607  50
   5  11   0 1517.17 121.871  56
   6  11   0 1306.99 115.414  62
   6 -11   0 1265.31 116.514  47
  -6  11   0 1480.89 119.283  50
   6  11   0 1092.81 105.495  51
  -6  11   0 1206.41 114.120  44
   7  11   0 6239.10 231.838  51
  -7  11   0 6354.69 239.853  44
   7 -11   0 6279.83 238.861  47
   7  11   0 6274.98 228.292  62
  -7  11   0 6509.90 237.781  50
   8  11   0 905.487 82.2804  51
   8  11   0 749.472 75.8389  62
  -8  11   0 871.976 80.0204  44
   8 -11   0 828.887 82.9159  47
  -8  11   0 881.614 86.1246  50
   9  11   0 8562.37 192.882  62
  -9  11   0 8628.36 212.969  50
   9 -11   0 8871.54 214.072  47
   0  12   0 1529.42 119.029  44
   0  12   0 1476.95 125.594  38
   0 -12   0 1429.85 119.587  47
   0  12   0 1497.52 123.499  52
   1  12   0 4202.77 195.597  56
  -1  12   0 4163.36 201.017  44
  -1 -12   0 3802.83 189.846  30
   1  12   0 3897.91 199.652  38
  -1  12   0 3950.66 197.101  52
   1  12   0 4052.08 200.097  52
   1 -12   0 3844.03 195.597  47
  -1  12   0 3847.61 198.003  33
  -2  12   0 2541.43 157.640  52
   2 -12   0 2405.58 154.280  36
   2 -12   0 2407.84 155.842  47
   2  12   0 2364.73 152.873  52
  -2 -12   0 2274.49 151.736  30
   2  12   0 2381.07 151.072  56
  -2  12   0 2317.28 156.969  33
   2 -12   0 2306.17 159.310  28
  -2  12   0 2685.80 165.030  44
   2  12   0 2245.14 150.700  38
  -3  12   0 952.338 100.984  44
  -3 -12   0 819.013 93.3070  30
   3  12   0 866.104 90.1809  62
   3  12   0 913.831 95.5339  52
  -3  12   0 975.902 102.395  33
  -3  12   0 907.467 93.2999  52
   3  12   0 895.307 98.4104  56
   3 -12   0 903.955 90.6078  57
   3 -12   0 817.064 96.0488  47
   3  12   0 856.820 91.9824  38
  -3 -12   0 821.794 91.7858  34
   3 -12   0 927.461 101.234  28
   4  12   0 356.033 72.5915  51
   4  12   0 367.626 66.7351  56
   4 -12   0 357.375 72.6620  28
   4 -12   0 514.605 77.7179  47
  -4  12   0 495.974 80.3573  44
   4  12   0 434.406 67.1046  62
  -4  12   0 430.564 72.2332  33
   5  12   0 1181.54 105.542  62
  -5  12   0 1284.86 117.370  44
   5  12   0 1269.80 116.388  51
   5 -12   0 1385.52 120.147  47
  -6  12   0 1704.32 128.281  44
   6  12   0 1756.02 122.952  62
   6 -12   0 1738.17 129.567  47
  -6  12   0 1432.32 110.018  50
   6  12   0 1642.93 124.106  51
   7  12   0 1182.82 98.2637  51
  -7  12   0 1331.67 99.6488  50
   7 -12   0 1206.28 102.764  47
  -7  12   0 1410.13 107.288  44
   7  12   0 1257.86 99.0959  62
  -8  12   0 596.143 60.3163  50
   8 -12   0 499.355 59.0949  47
   8  12   0 447.375 52.3314  51
   8  12   0 503.202 54.9913  62
  -8  12   0 539.667 57.4043  44
   0  13   0 39.1675 34.8679  52
   0  13   0-26.4699 42.1255  38
   0  13   0 32.3071 26.5156  44
   1  13   0 7436.36 270.016  52
   1 -13   0 7201.91 266.424  36
  -1  13   0 7658.09 278.974  38
  -1 -13   0 6968.05 254.330  30
   1 -13   0 7248.36 268.474  47
  -1  13   0 7015.20 259.745  44
   1  13   0 7234.61 267.208  38
  -1 -13   0 7119.31 265.204  47
  -1  13   0 7522.54 271.041  52
   1  13   0 7358.66 257.881  56
   2  13   0 447.858 72.1443  56
   2 -13   0 456.348 66.8121  57
  -2  13   0 641.707 84.5631  52
   2  13   0 501.972 74.8237  52
  -2  13   0 484.980 77.0833  44
   2 -13   0 504.722 75.5791  47
   3 -13   0 1466.13 122.003  47
   3  13   0 1239.50 117.939  51
   3 -13   0 1505.09 113.776  57
  -3  13   0 1556.51 119.752  52
  -3  13   0 1360.49 119.489  44
   3  13   0 1405.92 119.308  52
   3  13   0 1460.87 123.393  56
   4  13   0 3425.02 184.563  51
   4  13   0 3375.01 176.351  56
   4 -13   0 3497.18 183.555  47
  -4  13   0 3560.18 186.719  44
   4  13   0 3615.29 169.811  62
   5  13   0 18.9533 36.1981  62
   5 -13   0 28.6305 38.2216  47
   5  13   0-0.93061 37.7090  51
  -5  13   0 57.1046 33.3452  44
   6  13   0 1090.64 89.2582  62
   6  13   0 1005.59 91.9546  51
   6 -13   0 955.904 90.6489  47
  -6  13   0 860.126 87.3383  44
   7 -13   0 1437.87 97.0061  47
  -7  13   0 1543.91 98.1294  44
   7  13   0 1468.36 92.2462  51
   7  13   0 1519.49 93.2726  62
   0  14   0 22.3872 31.0891  52
   0  14   0 21.4009 42.0255  44
   0 -14   0 104.213 44.5670  47
   1 -14   0 1248.11 104.917  57
  -1 -14   0 1094.11 103.455  47
  -1  14   0 1306.92 112.185  52
   1 -14   0 1204.31 110.381  47
   1  14   0 1275.83 106.634  56
   1  14   0 1232.58 108.897  52
  -1  14   0 1266.03 110.962  44
   2 -14   0 3064.37 155.788  57
  -2  14   0 3043.98 163.721  52
  -2  14   0 3344.06 174.349  44
   2  14   0 2795.20 156.155  56
  -2 -14   0 3157.24 169.631  47
   2 -14   0 2962.21 167.521  47
   2  14   0 2970.15 165.569  52
   2  14   0 2879.54 169.669  51
   3  14   0 85.7046 49.1567  51
   3 -14   0 93.0163 39.1304  47
  -3  14   0 97.8329 42.1763  44
  -3  14   0 116.684 34.7206  52
   4  14   0 260.258 46.3805  62
  -4  14   0 289.985 57.8834  44
   4  14   0 329.180 61.2255  51
   4 -14   0 284.187 55.0667  47
  -5  14   0 36.3294 32.4872  44
   5  14   0 11.2592 27.4932  62
   5 -14   0-1.35887 33.6919  47
   5  14   0 40.3170 31.8986  51
  -6  14   0 1217.54 88.9534  44
   6 -14   0 1238.67 88.3005  47
   6  14   0 1349.96 83.3170  62
   6  14   0 1256.62 87.5054  51
   0 -15   0 5.63494 28.1313  47
   0  15   0-23.4606 33.3029  52
   0 -15   0 19.1418 25.8714  57
   1 -15   0 146.458 44.4439  47
   1 -15   0 191.903 43.7401  57
  -1 -15   0 203.900 44.6585  47
   1  15   0 128.530 42.8600  52
  -1  15   0 175.134 42.4846  52
  -1  15   0 137.763 35.1732  44
   2  15   0 24.9341 46.4626  51
  -2  15   0 10.9443 23.4125  52
   2 -15   0 29.3817 24.4824  57
   2 -15   0 14.4012 31.3637  47
  -2 -15   0 22.7465 26.1155  47
   3 -15   0 350.306 55.4909  47
   3  15   0 376.927 63.1896  51
  -3  15   0 384.000 48.2765  52
  -3 -15   0 328.957 52.6509  47
  -3  15   0 441.092 62.5240  44
   4 -15   0 158.771 38.2090  47
   4  15   0 156.757 43.4351  51
  -4 -15   0 132.492 33.5927  47
  -4  15   0 70.0429 36.4721  44
  -5 -15   0 4004.77 128.072  47
   5 -15   0 4059.82 145.624  47
   5  15   0 4131.72 145.214  51
  -5  15   0 4338.21 151.973  44
   0 -16   0 1590.36 93.0315  57
   0  16   0 1496.56 102.675  51
   0 -16   0 1675.49 101.255  47
   1 -16   0 642.006 65.6743  47
   1 -16   0 649.807 57.8767  57
  -1 -16   0 539.801 57.4331  57
  -1  16   0 620.659 57.6936  44
   1  16   0 636.905 65.7345  51
  -1 -16   0 591.044 60.7991  47
   2  16   0 4891.28 169.812  51
   2 -16   0 5108.31 167.582  47
  -2  16   0 5170.09 162.782  44
  -2 -16   0 5448.59 166.405  47
  -3  16   0 2204.13 103.296  44
   3  16   0 2179.94 108.102  51
   3 -16   0 2302.61 106.574  47
  -3 -16   0 2345.46 99.9028  47
  12   0  -1 40.1648 31.1123  53
  11   0  -1 40.3315 38.5388  53
  10   0  -1 14.5959 38.8609  53
  10   0  -1-69.6406 37.4763  57
 -10   0   1-43.1938 37.9920  33
  10   0  -1 9.19716 35.6889  39
  -9   0   1-4.45850 58.1374  15
   9   0  -1 20.8743 33.1443  39
   9   0  -1-11.0506 39.0545  27
   9   0  -1-11.1126 57.8341  68
   9   0  -1 8.31129 37.6366  53
   9   0  -1 156.971 40.8716  57
  -9   0   1 204.825 54.0343  33
  -8   0   1 7.30794 32.7054  33
  -8   0   1-50.9587 51.9987  20
  -8   0   1 49.1766 45.2830  15
   8   0  -1 67.2324 47.3020  68
   8   0  -1-21.3111 76.8580  18
   8   0  -1 15.6396 38.1899  27
  -7   0   1-2.87359 27.1090  33
   7   0  -1 150.078 48.5389  27
  -7   0   1 115.435 35.1906  21
  -7   0   1 50.0391 41.8593  20
   7   0  -1 9.42164 63.6464  68
  -7   0   1-124.308 60.6921   7
   7   0  -1-10.3169 56.4260  18
  -7   0   1-76.9218 61.4864   9
   6   0  -1 3.44367 44.8249  18
  -6   0   1-70.4570 50.5347  20
   6   0  -1 30.4845 50.9242  68
   6   0  -1-12.2219 33.7063  27
  -6   0   1 146.321 62.8840   9
  -6   0   1 21.0759 23.5981  21
  -6   0   1-123.838 47.5194   7
   5   0  -1 87.6081 49.1229  18
   5   0  -1 51.2978 48.7177  68
  -5   0   1 41.7833 44.0216   9
  -5   0   1 5.25798 18.9035  21
  -5   0   1 43.1638 34.1307   7
   5   0  -1 10.0130 22.2910  27
   4   0  -1 37.3083 39.4704  18
  -4   0   1 42.7728 36.7285  20
   4   0  -1 34.6202 36.7331  68
   4   0  -1-22.8309 18.4558   5
  -4   0   1 33.4723 31.3545   7
   3   0  -1 16.3018 16.3363   5
  -3   0   1 15.0778 27.9114  20
  -3   0   1 40.8805 27.5820   2
   3   0  -1 24.1148 10.9635   4
   3   0  -1 60.9087 30.0693  65
   3   0  -1-18.1511 33.5040  18
  -3   0   1 54.2670 29.2188  65
  -3   0   1 68.6292 19.6360   5
  -2   0   1-0.96508 20.5223   2
   2   0  -1 0.44410 22.0533  65
   2   0  -1 3.72905 10.8825   4
  -2   0   1 13.1324 16.5121   7
   2   0  -1 4.96182 10.7859   5
   1   0  -1 156.980 19.0560  64
  -1   0   1 163.010 21.9363   2
   1   0  -1 127.576 21.1088   2
  -1   0   1 179.257 18.9296  64
   1   0  -1 201.461 27.8839  65
   0   0   1 27.4091 19.5652  64
   0   0   1 23.3921 16.5628   5
   0   0  -1 9.49475 14.8945  63
   0   0  -1 38.0092 8.87786  67
  -1   0  -1-3.74842 17.5826  66
   1   0   1 7.17531 24.1334  64
   1   0   1 4.70237 15.0584  66
   1   0   1 12.7704 23.2284   5
  -1   0  -1-1.89604 21.4140  63
   1   0   1-11.7343 18.6179   1
  -1   0  -1 11.3838 16.4204   1
  -2   0  -1 4.23430 21.7754  65
  -2   0  -1 39.9504 28.8642  63
  -2   0  -1 10.1729 18.0012   1
  -2   0  -1 65.2295 31.3540  64
   2   0   1 2.84199 31.3616   5
  -2   0  -1-4.07538 20.5671  66
  -2   0  -1-5.89307 25.3506   8
   2   0   1 10.1173 23.0478  64
  -3   0  -1 56.7032 36.1691   5
   3   0   1 34.3014 35.9612  18
  -3   0  -1-0.75250 28.7638  63
  -3   0  -1 19.6981 19.1555   1
  -3   0  -1-12.1642 21.7250  64
  -3   0  -1 17.6922 28.1272   8
   3   0   1 34.0005 29.0174  64
  -3   0  -1 41.5663 31.7159  14
   3   0   1 15.7278 40.5232  68
  -3   0  -1 62.4495 30.1538  66
   3   0   1-4.84046 29.1266   5
  -4   0  -1 56.8719 24.0555  66
   4   0   1 30.2910 31.2435  27
   4   0   1-44.3809 24.8330  64
  -4   0  -1 5.36568 28.7641   8
  -4   0  -1-0.16218 29.1536  64
  -4   0  -1 25.3992 23.2631  14
   4   0   1 10.5270 43.3107  18
  -4   0  -1-5.41249 40.1524  12
   4   0   1-6.89610 49.0204  68
  -5   0  -1 37.0117 50.5693  12
   5   0   1-24.7362 47.3597  18
  -5   0  -1 42.3803 34.2220   6
   5   0   1 9.44986 27.1051  27
  -5   0  -1-14.1264 23.4586  14
  -5   0  -1 31.1789 45.0667  16
   5   0   1 6.00043 53.3892  68
  -5   0  -1 24.1735 36.4725   8
   6   0   1 10.3576 54.1487  68
   6   0   1 2.93818 35.2575  27
  -6   0  -1-53.9867 49.1792  16
  -6   0  -1 130.540 52.7608  12
   6   0   1 36.5750 45.0472  18
   7   0   1-2.96514 37.9445  27
  -7   0  -1-8.89715 69.2586  16
   7   0   1 38.5041 64.6902  18
  -7   0  -1 24.2595 66.2677   9
   7   0   1 15.8938 64.3948  68
  -8   0  -1 75.3287 52.2178   9
   8   0   1-0.80561 36.0919  27
  -8   0  -1-4.60766 67.2944  16
   8   0   1-3.52055 52.8200  68
  -8   0  -1 48.1126 62.4997  20
  -8   0  -1 29.4189 28.6262  22
   9   0   1-5.96507 39.0408  39
   9   0   1-10.0568 47.6767  53
   9   0   1 1.78150 28.6325  27
  -9   0  -1-15.5663 24.4459  22
  10   0   1-32.3038 46.1786  39
  10   0   1 28.2457 40.4206  53
  11   0   1-18.0709 36.9161  39
  11   0   1-24.2831 36.9637  53
  12   0   1-15.7770 25.7243  53
  12   1  -1 2625.83 128.813  53
  12  -1  -1 2634.24 129.094  53
  11   1  -1 1372.78 112.091  53
  11  -1  -1 1393.54 113.737  53
  10   1  -1-26.4536 46.9554  53
  10  -1  -1 43.0443 42.2826  53
  10  -1  -1-4.92713 44.6290  39
  -9   1   1 4247.64 299.305  15
   9   1  -1 3701.26 305.997  68
   9   1  -1 4718.45 341.024  18
   9  -1  -1 4568.42 206.748  53
   9   1  -1 4168.87 193.164  57
   9  -1  -1 4183.47 205.305  39
   9  -1  -1 3891.53 219.603  27
  -9  -1   1 4150.83 301.162  15
  -9   1   1 4180.81 198.745  33
  -9  -1   1 3905.29 192.994  33
   9   1  -1 4372.35 203.192  53
   9  -1  -1 4352.54 195.037  57
   9  -1  -1 4293.40 326.404  68
   8   1  -1 107.390 46.7774  27
   8   1  -1 96.1677 63.4503  68
   8  -1  -1 120.983 75.9251  68
  -8   1   1 113.246 42.9692  33
  -8   1   1 231.032 79.7617  20
  -8  -1   1 221.536 71.7452  15
   8  -1  -1 88.8897 41.1904  27
   8   1  -1 46.5181 76.0499  18
  -8  -1   1 292.642 76.5496  20
  -8  -1   1 182.720 45.8917  33
  -7  -1   1 1663.90 106.718  21
   7  -1  -1 1265.13 168.125  68
  -7  -1   1 1715.98 163.744   7
  -7   1   1 1407.98 166.609  20
  -7  -1   1 1453.56 160.684  20
   7  -1  -1 1535.43 172.360  18
  -7  -1   1 1409.91 170.033   9
   7   1  -1 1530.56 174.477  68
   7   1  -1 1599.61 118.561  27
   7   1  -1 1603.02 189.801  18
  -7   1   1 1530.30 109.802  33
  -7   1   1 1630.35 182.424   9
   7  -1  -1 1519.13 123.254  27
  -6   1   1 1286.15 119.774   7
  -6  -1   1 1086.17 126.816  20
  -6   1   1 1129.84 78.7419  21
  -6   1   1 1374.30 152.387   9
  -6  -1   1 1204.83 143.368   9
   6   1  -1 1225.99 141.417  68
   6  -1  -1 1296.41 104.570  27
  -6  -1   1 1245.47 84.8696  21
  -6   1   1 1146.62 84.4105  33
   6   1  -1 1295.62 99.1276  27
  -6  -1   1 1194.22 122.785   7
   6  -1  -1 937.403 133.211  68
  -6   1   1 1231.97 145.112  20
   6  -1  -1 982.352 126.519  18
   6   1  -1 1163.67 144.084  18
  -5   1   1 20575.1 410.439   7
  -5   1   1 22387.8 521.884   9
   5  -1  -1 21284.3 357.625  27
  -5  -1   1 21966.2 510.222   9
   5   1  -1 21369.5 502.836  68
  -5   1   1 21641.3 316.017  33
  -5  -1   1 21420.9 473.049  20
   5   1  -1 21278.6 335.379  27
  -5   1   1 20830.6 293.194  21
   5  -1  -1 22059.4 524.469  68
  -5   1   1 21054.0 492.381  20
  -5  -1   1 20459.2 448.890   7
   5   1  -1 20748.3 507.616  18
  -5  -1   1 21620.6 311.390  21
   5  -1  -1 21218.1 483.498  18
  -4   1   1 31683.1 527.540  20
   4   1  -1 30842.4 522.896  68
  -4   1   1 31500.3 333.814  33
   4  -1  -1 29754.9 540.290  68
  -4   1   1 31911.7 536.845   9
   4   1  -1 30183.8 542.320  18
  -4   1   1 30413.2 426.113   7
  -4  -1   1 30985.8 462.029  65
  -4  -1   1 30299.8 486.166  20
  -4  -1   1 29412.1 519.871   9
  -4  -1   1 28533.6 416.360  16
   4   1  -1 31139.9 474.828  65
   4  -1  -1 30921.7 504.696  18
  -4  -1   1 30737.7 479.384   7
   4  -1  -1 32096.3 416.076   5
  -3   1   1 2043.85 116.226  20
   3  -1  -1 1894.40 115.343  68
  -3  -1   1 1903.31 102.397  65
  -3   1   1 1782.29 107.458  65
   3   1  -1 1858.36 115.926  18
  -3  -1   1 1757.94 103.336   7
   3  -1  -1 1770.34 88.3918   5
  -3  -1   1 1814.10 103.533   2
   3   1  -1 1847.72 102.871  65
  -3   1   1 1851.81 113.991   9
  -3  -1   1 1811.75 53.4287   5
  -3  -1   1 1716.97 50.7177  64
  -3  -1   1 2045.09 117.180   9
   3  -1  -1 1774.60 108.715  65
   2   1  -1 48.2910 25.8859  65
   2  -1  -1 35.6084 23.6354  65
  -2  -1   1 52.2883 25.7732   9
   2  -1  -1 44.7313 22.4254   5
  -2  -1   1 49.4516 14.6840  64
   2  -1  -1 47.6256 17.9274   4
  -2  -1   1 35.8748 24.1149  65
   2  -1  -1 26.5517 9.15751  64
  -2   1   1 91.5613 19.3136   7
   2   1  -1 58.3009 29.5561   2
  -1  -1   1 6335.10 84.3951   5
  -1  -1   1 6543.73 123.269  64
  -1   1   1 6445.12 127.580   4
  -1   1   1 6467.55 136.302  65
   1   1  -1 6898.32 144.043  65
   1  -1  -1 6564.17 110.136  64
   1  -1  -1 6584.70 137.173  65
   1  -1  -1 6410.83 126.562   4
   1   1  -1 6153.15 119.117  64
   1   1  -1 6066.71 79.7874   5
   1   1  -1 6411.95 138.336   2
   0  -1  -1 16621.4 187.430  67
   0  -1  -1 16652.7 192.431  63
   0  -1  -1 16212.2 199.671   4
   0  -1   1 16713.9 215.471   5
   0   1   1 16893.8 211.862  64
   0   1  -1 16205.8 211.320   5
   0   1   1 16558.8 217.250  66
   0  -1   1 16480.7 227.049  64
   0  -1  -1 16177.6 169.347  65
   0   1  -1 16485.1 218.644  63
   0   1   1 16634.3 219.615   1
   1   1   1 10126.6 197.143  66
   1  -1   1 9385.68 125.532   1
   1   1   1 10074.7 192.285  64
   1  -1   1 9953.97 211.904   5
  -1  -1  -1 9532.90 183.954   1
   1   1   1 9163.21 177.181  63
   1  -1   1 9688.13 201.084  64
  -1  -1  -1 9792.77 158.352   4
  -1   1  -1 9543.61 196.162  63
   1   1   1 9452.41 183.058   1
  -1  -1  -1 9869.53 186.668  63
   1  -1   1 9067.39 149.723  66
  -2  -1  -1 2186.22 110.491  66
  -2   1  -1 2513.03 105.255   8
   2   1   1 2407.95 120.690   5
  -2   1  -1 2514.57 121.743  14
  -2   1  -1 2234.01 87.7511  66
   2  -1   1 2456.83 125.269   5
  -2   1  -1 2400.85 117.842  65
   2  -1   1 2509.06 116.683  64
   2   1   1 2082.69 105.545  64
  -2   1  -1 2482.23 122.508  63
  -2  -1  -1 2317.10 112.597  63
  -2  -1  -1 2392.62 112.575  64
  -2  -1  -1 2377.35 120.233   5
  -2   1  -1 2314.09 113.215  64
  -2  -1  -1 2225.83 99.2399   1
  -2  -1  -1 2424.70 79.2215   4
  -2  -1  -1 2198.82 87.9707  65
   3   1   1 9760.17 263.310   5
   3  -1   1 9314.36 256.597  18
   3  -1   1 9532.46 244.233  64
  -3   1  -1 9061.74 273.912   5
  -3  -1  -1 8612.35 259.443   5
   3  -1   1 9669.80 288.253  68
  -3  -1  -1 8932.70 218.226   1
  -3  -1  -1 8938.86 243.844  64
  -3   1  -1 9178.28 203.274  66
  -3   1  -1 9334.95 265.313  14
  -3   1  -1 9044.09 257.990  65
  -3  -1  -1 9210.87 148.780   4
  -3  -1  -1 9253.25 219.588  65
   3   1   1 9524.15 235.989  64
  -3  -1  -1 9082.36 256.454  63
  -3   1  -1 9359.64 154.620   1
   3   1   1 9490.54 287.431  68
  -3   1  -1 9784.83 235.372   8
  -3   1  -1 9769.66 293.340  12
  -3   1  -1 9906.25 280.554  63
  -3  -1  -1 8988.72 244.847  66
  -3   1  -1 8937.97 243.531  64
   3  -1   1 9464.20 274.485   5
   3   1   1 9127.92 281.239  18
   4  -1   1 11452.4 335.759  18
   4  -1   1 10930.2 280.197  64
   4   1   1 11280.4 252.215  27
   4  -1   1 11296.6 257.165  27
   4   1   1 11716.0 366.381  68
  -4   1  -1 11732.4 370.368  12
  -4  -1  -1 11975.1 316.010  66
  -4  -1  -1 11659.9 352.653   6
   4  -1   1 11560.7 366.157  68
  -4   1  -1 10869.4 286.204  64
  -4   1  -1 11150.6 362.283  16
  -4   1  -1 11924.4 293.992   8
   4   1   1 11156.6 357.124  18
  -4   1  -1 11786.2 333.700  14
  -5  -1  -1 4009.79 240.993  12
   5   1   1 3841.84 243.999  68
  -5   1  -1 4188.56 135.124  33
   5   1   1 4032.25 169.983  27
   5  -1   1 4199.65 249.804  68
  -5   1  -1 3904.70 242.619  16
  -5  -1  -1 3903.05 213.595   8
   5   1   1 3985.26 245.199  18
  -5  -1  -1 4396.81 243.320   6
  -5   1  -1 3833.28 237.315  12
  -5   1  -1 3928.61 224.694   6
  -5  -1  -1 3772.28 200.053  66
  -5  -1  -1 4090.71 221.427  14
   5  -1   1 4158.09 231.308  18
   5  -1   1 4105.29 177.170  27
   6  -1   1 58.0193 58.3337  68
   6  -1   1 88.8121 44.1114  27
   6  -1   1 91.3765 51.4008  18
  -6  -1  -1 66.0317 41.9734  16
   6   1   1 90.3186 78.4668  68
   6   1   1 93.3635 65.6873  18
   6   1   1 78.8396 37.5163  27
  -6   1  -1 181.087 63.3795  16
  -6  -1  -1 101.213 49.8292  12
  -7   1  -1 1706.15 195.657   9
   7   1   1 1788.07 206.428  18
  -7   1  -1 1774.02 198.473  16
   7   1   1 1632.95 134.396  27
  -7  -1  -1 1502.50 174.004  16
  -7   1  -1 1540.29 184.570  20
  -7  -1  -1 1872.73 199.729  12
   7  -1   1 1740.37 203.670  68
  -7   1  -1 1830.24 124.338  22
  -7  -1  -1 1632.28 192.811   9
   7   1   1 1641.11 194.796  68
   7  -1   1 1566.69 134.482  27
  -8  -1  -1 2079.82 224.125   9
  -8   1  -1 2166.59 237.161  20
  -8  -1  -1 2330.97 238.219  20
   8  -1   1 2237.74 167.945  27
   8   1   1 2382.01 246.195  68
   8   1   1 2541.65 252.369  18
   8   1   1 2363.49 167.726  27
  -8   1  -1 2175.91 145.406  22
  -8   1  -1 2463.20 247.656   9
   8  -1   1 2310.59 244.636  68
   9   1   1 442.216 78.6894  27
  -9  -1  -1 313.645 56.6701  22
  -9   1  -1 381.473 66.1067  22
   9  -1   1 477.814 79.2806  39
   9   1   1 430.030 74.5839  53
   9   1   1 369.352 72.7364  39
   9  -1   1 467.092 73.1025  53
   9  -1   1 325.422 69.0385  27
  10   1   1 6432.28 240.567  53
  10   1   1 6495.25 250.312  39
  10  -1   1 6304.32 255.654  39
  10  -1   1 6610.76 242.337  53
  11  -1   1 193.365 50.1246  39
  11   1   1 145.327 42.1642  39
  11   1   1 103.793 37.0343  53
  11  -1   1 156.444 44.8472  53
  12   1   1 291.565 42.9263  53
  12  -1   1 262.986 38.6704  53
  12   2  -1 113.433 36.7417  53
  12  -2  -1 52.3113 29.7915  53
  11  -2  -1 656.604 82.9700  53
  11   2  -1 638.438 78.1317  53
  10   2  -1 118.410 47.0383  53
  10  -2  -1 172.222 58.9926  39
  10  -2  -1 142.998 52.6216  53
   9  -2  -1 18609.5 483.642  27
   9  -2  -1 18878.2 420.317  53
   9   2  -1 17988.1 646.319  68
  -9  -2   1 19196.9 417.545  33
  -9  -2   1 19380.5 639.151  15
   9  -2  -1 19982.3 410.131  57
   9   2  -1 19524.0 398.610  42
   9   2  -1 18703.4 700.816  18
   9  -2  -1 19318.9 445.459  39
   9   2  -1 19533.4 426.836  53
  -9   2   1 19188.0 435.294  22
   9   2  -1 20764.0 432.857  57
  -9   2   1 18979.3 622.463  15
   9  -2  -1 18101.5 675.596  68
  -9   2   1 19553.7 421.386  33
   8  -2  -1 345.925 95.1744  68
  -8  -2   1 346.160 61.9592  33
  -8   2   1 311.457 96.9839  20
   8   2  -1 356.442 112.308  18
   8  -2  -1 395.988 76.4238  27
  -8  -2   1 442.030 93.7637  15
   8   2  -1 408.463 98.9298  68
  -8   2   1 438.679 66.7885  33
  -8  -2   1 378.879 60.0659  21
  -7   2   1 4863.63 192.418  33
  -7  -2   1 5274.46 290.779   7
  -7  -2   1 5416.52 292.805  20
  -7  -2   1 4828.63 186.479  21
   7  -2  -1 4814.52 322.057  68
   7   2  -1 5442.07 318.096  68
  -7  -2   1 5039.37 296.526  15
  -7   2   1 5371.16 324.950   9
   7   2  -1 4517.59 308.915  18
  -7   2   1 4930.64 310.304  20
   7  -2  -1 5268.65 230.369  27
  -7  -2   1 5261.36 314.964   9
  -6   2   1 4818.83 280.052  20
  -6  -2   1 5203.12 281.322   9
  -6  -2   1 5080.66 175.013  21
   6  -2  -1 4998.02 208.595  27
  -6  -2   1 5169.34 262.635   7
   6  -2  -1 4846.54 290.052  68
  -6   2   1 5063.18 176.565  33
  -6   2   1 5345.12 165.668  21
   6   2  -1 5602.41 305.327  18
   6  -2  -1 5032.21 261.622  18
  -6   2   1 4879.41 283.244   9
  -6  -2   1 5143.80 261.390  20
   6   2  -1 5178.47 285.323  68
   5  -2  -1 763.678 60.2893  28
   5   2  -1 811.325 104.739  68
  -5   2   1 574.338 93.0828   9
  -5  -2   1 763.966 100.880   9
  -5  -2   1 616.207 88.6711   7
   5   2  -1 600.603 99.9977  18
   5  -2  -1 659.329 89.2123  18
  -5   2   1 938.523 116.348  20
  -5   2   1 634.946 59.5551  33
  -5  -2   1 571.164 80.7043  20
   5  -2  -1 615.567 100.844  68
  -5   2   1 709.225 56.3367  21
   5   2  -1 712.138 61.7668  27
   4  -2  -1 31894.2 365.126  25
   4  -2  -1 30368.8 458.559   5
  -4  -2   1 32033.8 528.439   9
  -4   2   1 31691.9 346.323  33
   4  -2  -1 30758.5 479.570  18
   4   2  -1 30180.2 457.460  65
   4  -2  -1 30186.0 558.653  68
  -4   2   1 30138.0 314.810  21
  -4   2   1 31668.3 543.090   9
  -4   2   1 30389.9 402.036   7
  -4  -2   1 29945.6 445.789  65
  -4   2   1 32143.6 549.847  20
   4   2  -1 31672.1 348.377  38
  -4  -2   1 29073.1 448.793  20
   4   2  -1 29148.1 503.933  68
   4   2  -1 29726.8 547.150  18
  -4  -2   1 30583.1 505.027   7
   3  -2  -1 30873.1 336.396   3
  -3   2   1 31953.9 474.858   9
  -3   2   1 32266.4 472.768  20
  -3   2   1 30232.9 314.384   7
  -3  -2   1 32794.2 454.277   2
  -3  -2   1 32040.7 441.646   9
   3   2  -1 30733.0 406.480  65
  -3  -2   1 29312.3 219.337   5
  -3   2   1 31892.7 337.603   4
  -3   2   1 30863.8 459.533  65
   3  -2  -1 30438.2 411.685   5
   3   2  -1 31381.8 263.924   3
   3  -2  -1 31160.6 488.189  68
  -3  -2   1 31741.2 452.326   7
   3   2  -1 31479.2 485.117  18
  -3  -2   1 32104.4 442.122  15
   3  -2  -1 31050.0 461.778  65
   3   2  -1 30498.7 451.721   2
   3  -2  -1 31353.1 273.060  64
  -3  -2   1 32340.9 410.458  65
   2  -2  -1 7950.20 201.350  65
   2  -2  -1 8682.68 201.176   5
   2  -2  -1 7884.12 138.686   6
  -2   2   1 8222.59 106.182   7
   2   2  -1 8331.85 182.744  65
  -2  -2   1 8608.20 191.944  65
  -2  -2   1 7495.42 102.379   5
  -2   2   1 8005.00 168.900   4
   2   2  -1 8239.09 204.003   2
  -1   2   1 392.705 39.0291  65
  -1  -2   1 405.264 31.9095  67
  -1  -2   1 450.941 41.3423  11
   1   2  -1 438.582 44.1323  65
  -1   2   1 468.513 44.3144   1
  -1  -2   1 417.228 42.0049  63
  -1   2   1 480.724 39.3203  66
  -1  -2   1 406.728 33.4511   5
   1   2  -1 470.361 48.5216   2
   1  -2  -1 429.864 42.1855   4
   1  -2  -1 442.839 42.3393  65
  -1  -2   1 378.349 42.7200  64
   0   2   1 13308.8 146.575  65
   0  -2   1 13438.4 213.059  63
   0  -2  -1 13889.1 149.697  65
   0  -2  -1 13612.1 161.157  63
   0  -2   1 14094.7 226.701   5
   0   2   1 13588.4 225.454   1
   0  -2  -1 13599.4 227.555  66
   0   2  -1 13701.1 212.294  63
   0   2   1 13546.8 160.167  63
   0   2   1 13910.2 221.073  66
   0  -2   1 13785.2 236.261  64
   0   2   1 13825.2 114.855   2
   0  -2  -1 13713.7 211.260   4
   0   2  -1 13655.4 221.148   5
  -1  -2  -1 12237.0 170.133   2
  -1  -2  -1 11841.4 193.061   4
   1   2   1 11760.9 187.119  63
  -1   2  -1 12025.2 228.087  63
   1  -2   1 11789.1 249.224   5
  -1  -2  -1 11673.2 193.532  63
   1  -2   1 11305.6 151.357  66
   1  -2   1 11910.2 243.783  64
   1  -2   1 11564.3 231.086  63
   1   2   1 11440.6 191.218   4
  -1  -2  -1 11675.3 224.961  67
  -2   2  -1 950.277 77.6179  64
  -2  -2  -1 913.441 65.3722   2
  -2  -2  -1 936.892 79.0942  67
  -2   2  -1 906.411 83.6282  12
  -2  -2  -1 885.269 71.9725   1
  -2   2  -1 910.838 83.2553  16
   2  -2   1 884.162 77.6698  63
   2   2   1 970.357 90.5686  18
   2   2   1 909.293 86.0699  68
  -2   2  -1 892.403 81.1918  65
  -2  -2  -1 874.255 74.1873  64
  -2  -2  -1 978.644 72.5185  63
   2  -2   1 866.858 83.9164   5
  -2  -2  -1 873.875 44.2678  65
   2  -2   1 927.718 78.7093  64
  -2   2  -1 848.677 74.6169  63
  -2  -2  -1 858.779 54.5236   4
  -2   2  -1 926.158 83.1112   5
  -2  -2  -1 826.256 75.4424  66
  -2  -2  -1 815.106 76.1742   5
  -3  -2  -1 6386.97 222.638  66
  -3  -2  -1 6562.44 216.299  63
   3  -2   1 6570.45 243.195  68
  -3  -2  -1 6500.88 158.392  65
  -3  -2  -1 6310.40 203.875   2
  -3  -2  -1 6342.66 206.493   1
   3  -2   1 6641.79 216.353  64
  -3   2  -1 6604.71 150.494  22
   3   2   1 6241.50 244.571  68
  -3   2  -1 6318.80 210.059  64
  -3  -2  -1 6229.70 208.408  64
  -3   2  -1 6449.97 143.540  66
  -3   2  -1 6506.74 247.029  12
   3   2   1 6523.20 195.715  17
  -3  -2  -1 6556.89 226.549   5
  -3   2  -1 6355.75 243.972  16
   3  -2   1 6347.23 161.605  28
   3   2   1 6058.26 243.389  18
  -4   2  -1 12305.4 383.510  12
  -4   2  -1 13100.9 242.763  22
   4   2   1 12897.7 395.076  68
   4  -2   1 12983.0 260.857  28
   4  -2   1 12535.5 276.713  27
  -4  -2  -1 12536.8 375.075   6
   4   2   1 12117.4 389.186  18
   4  -2   1 12194.9 333.623  18
  -4   2  -1 12429.1 206.622  33
  -4   2  -1 12175.2 379.998  16
   4  -2   1 12453.9 386.175  68
  -4  -2  -1 12365.4 342.381  66
   4   2   1 13045.0 296.200  17
   4   2   1 12681.0 263.402  27
  -5   2  -1 21480.3 570.965  16
  -5   2  -1 21901.2 315.102  33
  -5  -2  -1 23535.6 569.161   6
  -5   2  -1 22354.3 526.646   6
  -5   2  -1 22843.2 360.101  22
   5   2   1 22012.9 586.221  18
   5  -2   1 21790.6 583.708  68
   5  -2   1 21052.5 405.754  27
   5   2   1 22427.7 580.308  68
   5   2   1 21728.6 385.995  27
  -6  -2  -1 30359.7 666.879   8
  -6  -2  -1 28876.2 676.081   7
  -6  -2  -1 28009.9 693.293  12
   6   2   1 29829.8 749.926  18
  -6   2  -1 28641.5 707.462   9
   6   2   1 29365.2 491.477  27
   6  -2   1 28640.3 728.440  68
  -6   2  -1 29097.9 728.712  16
  -6  -2  -1 27994.6 686.167  16
   6   2   1 29527.3 736.163  68
  -6   2  -1 28883.3 451.046  22
   6  -2   1 26803.5 511.768  27
   7  -2   1 3928.80 215.386  27
  -7   2  -1 4158.69 188.588  22
   7   2   1 4549.89 315.896  68
  -7   2  -1 4033.87 303.049  16
   7  -2   1 4142.82 313.712  68
   7   2   1 3856.60 301.919  18
  -7  -2  -1 4164.29 300.667   9
  -7   2  -1 4310.54 301.668   9
   7   2   1 4182.19 204.682  27
  -7   2  -1 4363.13 310.884  20
   8  -2   1 397.961 108.953  68
  -8  -2  -1 326.294 91.5902  20
  -8   2  -1 225.066 88.0865  20
   8   2   1 350.207 68.5394  27
   8   2   1 540.181 115.009  18
   8  -2   1 221.467 67.3457  27
  -8   2  -1 207.344 49.7300  22
   8   2   1 272.363 97.1234  68
   9   2   1 317.727 65.4680  27
  -9   2  -1 466.945 70.9991  22
   9   2   1 309.459 78.1134  51
   9  -2   1 395.669 74.4820  39
   9  -2   1 398.437 80.3485  27
   9   2   1 326.695 66.1720  53
   9   2   1 531.891 84.2240  39
   9  -2   1 444.421 72.8590  53
  10  -2   1 3655.08 180.961  53
  10  -2   1 3741.96 196.808  39
  10   2   1 3477.50 178.458  53
  10   2   1 3567.23 181.236  39
  11  -2   1 541.675 71.0031  53
  11   2   1 535.503 68.8153  53
  11  -2   1 512.776 69.9087  39
  12  -2   1 3504.49 118.917  53
  12   2   1 3000.23 112.870  53
  12  -3  -1 2721.68 125.177  53
  12   3  -1 2702.36 125.158  53
  11  -3  -1 2273.38 138.298  53
  11   3  -1 2260.88 141.158  53
  10  -3  -1 2929.75 169.646  53
  10   3  -1 2957.54 158.889  42
  10   3  -1 3103.20 175.898  53
   9   3  -1 6184.82 234.420  42
   9   3  -1 6431.12 250.166  53
   9  -3  -1 5540.06 375.622  68
   9  -3  -1 6070.38 240.144  53
  -9   3   1 5736.20 240.138  22
   9   3  -1 6327.34 413.131  18
  -9  -3   1 5744.48 234.706  33
  -9   3   1 5949.98 346.615  15
  -9  -3   1 6744.22 378.696  15
   9  -3  -1 5976.14 278.283  27
  -9   3   1 6323.85 242.394  33
   9  -3  -1 5424.38 244.403  39
  -8   3   1 299.393 56.2010  22
   8   3  -1 284.090 99.0169  18
  -8  -3   1 290.673 55.8306  21
  -8   3   1 297.223 57.4623  33
   8  -3  -1 226.822 81.1736  68
  -8  -3   1 198.233 72.1070  15
   8   3  -1 390.117 97.3047  68
   8  -3  -1 343.092 72.7042  27
   7   3  -1 1210.43 157.749  68
   7  -3  -1 894.768 149.738  68
  -7  -3   1 1413.02 168.301   9
  -7   3   1 1191.80 160.233  20
  -7  -3   1 1141.78 143.702  15
  -7  -3   1 1071.56 93.0605  21
   7  -3  -1 1141.35 117.680  27
   7   3  -1 1309.58 179.158  18
  -7   3   1 1264.69 103.957  33
   6  -3  -1 11182.3 318.859  27
   6   3  -1 11997.2 425.740  68
   6  -3  -1 10441.5 434.067  68
  -6   3   1 11295.5 268.920  33
  -6  -3   1 11654.4 419.183   9
  -6   3   1 10715.2 418.437  20
  -6  -3   1 11005.8 399.013  15
   6   3  -1 11132.5 442.891  18
   5  -3  -1 84768.6 660.943  28
  -5   3   1 84858.8 604.118  21
   5  -3  -1 84132.9 712.643  25
  -5   3   1 86292.6 1046.85   9
  -5  -3   1 85493.0 973.344  15
  -5  -3   1 85666.5 994.982   7
   5   3  -1 87033.9 1008.68  68
  -5   3   1 82375.7 1032.42  20
  -5  -3   1 86555.7 1007.67   9
   5   3  -1 85296.4 663.774  38
  -5   3   1 84293.5 658.429  33
   5   3  -1 83138.5 1077.34  18
   5  -3  -1 86019.9 1107.27  68
  -4   3   1 53738.7 438.310  21
   4  -3  -1 52486.3 502.809  25
  -4   3   1 56352.2 754.615  20
   4  -3  -1 55799.4 475.457  28
  -4  -3   1 52058.7 681.259  15
   4   3  -1 53584.1 599.380  65
   4   3  -1 54541.0 478.353  38
  -4  -3   1 54605.9 683.496   9
   4   3  -1 55525.3 694.348  68
   4  -3  -1 55616.6 790.794  68
  -4   3   1 55060.0 478.093  33
   4   3  -1 53528.4 766.374  18
   3   3  -1 15195.6 283.482  65
  -3  -3   1 15040.7 304.463  67
   3   3  -1 15016.9 304.639  68
   3  -3  -1 14684.6 270.268   3
  -3  -3   1 15871.0 307.500   9
   3   3  -1 15068.5 349.549  18
  -3  -3   1 15217.4 316.419  15
  -3   3   1 15143.1 271.213   4
   3  -3  -1 15096.2 249.904  64
   3  -3  -1 15110.9 332.548   5
   3   3  -1 15505.6 227.569   3
   3   3  -1 15580.8 316.640  17
  -3   3   1 15310.9 347.800  20
  -3   3   1 14815.5 243.959   1
   2   3  -1 10308.5 246.531   2
   2   3  -1 10078.7 232.561  17
  -2  -3   1 10266.8 245.108   2
  -2  -3   1 10255.0 226.380  15
  -2  -3   1 10210.5 241.158  11
   2  -3  -1 10230.8 253.380   5
  -2  -3   1 10111.7 173.336   5
   2   3  -1 10256.6 209.511  65
  -2   3   1 9840.05 239.091  65
   2  -3  -1 9821.84 217.393   3
   2  -3  -1 9717.15 238.345  65
  -2   3   1 10637.1 204.700   1
  -2   3   1 9729.66 214.229   4
  -2   3   1 9868.50 170.115  66
  -1   3   1 268.368 40.2884   1
   1  -3  -1 254.888 34.6484  10
   1  -3  -1 196.031 33.2688  65
  -1  -3   1 229.344 34.4084   5
  -1   3   1 249.881 26.2239  63
  -1   3   1 268.355 36.5550  65
   1  -3  -1 268.584 27.2618   8
  -1   3   1 231.840 31.8576  66
  -1  -3   1 202.052 32.1328  63
  -1  -3   1 249.843 43.5205  64
   1   3  -1 194.056 39.3249   2
   0  -3   1 30121.7 384.978   5
   0   3   1 28944.2 248.036   2
   0   3   1 30797.4 357.491  66
   0  -3  -1 30115.2 258.598   7
   0   3   1 29355.0 226.406  65
   0   3   1 29157.6 374.692   1
   0  -3   1 28263.3 391.066  64
   0   3  -1 28508.5 318.087  63
   0  -3  -1 30181.1 238.598  65
   0   3  -1 30760.2 394.804   2
   0  -3   1 29547.7 328.256  63
  -1  -3  -1 209.767 36.5485   7
  -1  -3  -1 144.032 28.2586   2
   1   3   1 185.607 29.4057   2
  -1   3  -1 210.267 42.8344   5
  -1   3  -1 206.344 38.1953  63
  -1  -3  -1 240.539 29.7012  63
  -1  -3  -1 240.307 34.7521  11
  -1  -3  -1 190.941 42.0300  66
   1  -3   1 208.694 38.7845  63
  -1  -3  -1 162.321 37.6449  67
  -1  -3  -1 304.421 39.5856  13
   1   3   1 189.875 47.1272  68
   1  -3   1 206.904 42.2957  64
   1   3   1 234.094 41.7261  17
   1  -3   1 179.818 41.0843   5
   2  -3   1 9083.36 272.094   5
   2   3   1 8827.23 268.674  68
  -2  -3  -1 8199.48 238.134   1
  -2  -3  -1 8680.36 245.583  67
   2  -3   1 8619.73 246.627  64
  -2   3  -1 8940.69 264.215  65
   2   3   1 8634.95 267.621  18
  -2   3  -1 8566.82 241.931  64
  -2   3  -1 8912.16 235.730  63
  -2  -3  -1 8645.12 239.870   6
   2   3   1 8844.82 234.075  17
  -2   3  -1 8923.70 264.393   5
  -2  -3  -1 9056.86 241.178  64
  -2  -3  -1 8214.63 242.690  66
  -2  -3  -1 9474.44 253.852   5
  -2   3  -1 8870.29 255.221  16
   2  -3   1 8997.24 247.549  68
   2  -3   1 8878.37 237.534  63
  -2  -3  -1 9202.63 205.679   2
  -2  -3  -1 8521.27 201.244  63
  -3  -3  -1 2016.15 136.289  66
   3   3   1 2043.48 147.105  68
   3  -3   1 2133.16 133.716  64
   3  -3   1 2333.28 106.476  27
  -3  -3  -1 2280.60 142.136  67
  -3  -3  -1 2510.36 133.788  63
   3  -3   1 2447.42 157.336  68
   3  -3   1 2236.88 103.632  28
  -3   3  -1 2374.10 118.533   3
  -3  -3  -1 2337.29 146.173   6
  -3   3  -1 2269.87 153.461  16
  -3   3  -1 2463.68 99.2230  22
  -3  -3  -1 2446.52 128.577   2
   3   3   1 2479.34 166.905  18
   3   3   1 2561.59 137.219  17
   4   3   1 57774.4 872.141  18
  -4  -3  -1 59289.0 803.581  67
  -4   3  -1 57486.4 532.883  22
   4   3   1 60148.0 704.059  17
  -4  -3  -1 60802.2 833.142   6
   4   3   1 57154.7 848.479  68
  -4   3  -1 60481.0 866.190  16
  -4   3  -1 58326.4 470.724  33
   4   3   1 58257.5 559.296  27
   4  -3   1 60737.0 590.587  28
   4  -3   1 57392.3 602.638  27
   4  -3   1 60009.3 865.146  68
   5   3   1 9646.97 402.570  18
   5   3   1 9471.16 386.436  68
  -5   3  -1 9647.30 245.031  22
  -5  -3  -1 9702.33 360.550  67
   5  -3   1 9542.74 391.746  68
  -5  -3  -1 9354.65 357.373   7
   5  -3   1 9427.40 275.855  27
   5  -3   1 9108.36 255.836  28
  -5   3  -1 9673.09 216.762  33
   5   3   1 9521.30 254.745  27
  -5   3  -1 9464.67 392.079  16
   6   3   1 6107.56 355.655  18
   6  -3   1 5708.60 338.535  68
   6   3   1 5923.50 222.386  27
  -6  -3  -1 5772.82 309.398   7
  -6  -3  -1 5324.18 310.748  12
   6   3   1 5564.85 327.929  68
   6  -3   1 5804.85 243.693  27
  -6   3  -1 6086.66 333.901   9
  -6   3  -1 5787.67 210.528  22
  -6   3  -1 6214.40 350.231  16
  -7  -3  -1 1877.51 193.333   8
   7  -3   1 1951.44 158.360  27
  -7   3  -1 2038.83 136.220  22
   7   3   1 2148.89 144.424  27
  -7   3  -1 2236.11 219.191   9
   7  -3   1 2021.10 224.544  68
  -7   3  -1 2366.62 233.348  20
  -7  -3  -1 2378.85 225.952   9
   7   3   1 2106.76 219.192  68
   7   3   1 2306.03 237.974  18
   8   3   1 3716.62 191.953  51
   8  -3   1 3870.93 193.546  41
   8  -3   1 3433.52 303.463  68
  -8   3  -1 3903.09 197.085  22
   8   3   1 3835.96 317.560  18
   8  -3   1 3717.89 180.846  47
   8   3   1 3780.54 191.687  53
  -8   3  -1 3855.10 306.641  20
   8   3   1 3603.98 197.707  27
   8  -3   1 3820.65 199.875  39
   8  -3   1 3937.55 229.463  27
   8   3   1 3965.50 307.813  68
   8  -3   1 3495.33 181.316  45
   9   3   1 736.472 92.1365  51
  -9   3  -1 748.620 88.9362  22
   9  -3   1 795.170 106.971  27
   9   3   1 792.669 93.6781  53
   9  -3   1 843.795 96.8384  53
   9  -3   1 708.736 94.7387  39
  10  -3   1 7998.25 283.261  39
  10  -3   1 8491.30 269.216  53
  10   3   1 8143.11 266.999  53
  11   3   1 1211.43 95.8754  53
  11  -3   1 1125.51 95.9613  39
  11  -3   1 1136.99 90.2789  53
  12  -4  -1 1827.30 99.0353  53
  12   4  -1 1765.56 100.301  53
  11  -4  -1 921.881 87.6701  53
  11   4  -1 882.688 90.4919  53
  10   4  -1 4719.72 202.390  42
 -10   4   1 4791.01 214.452  50
  10   4  -1 5170.79 222.923  53
  10  -4  -1 5013.14 216.260  53
   9  -4  -1 1495.40 131.954  39
   9  -4  -1 1615.35 132.968  47
  -9  -4   1 1511.13 123.937  33
  -9   4   1 1629.82 125.923  33
  -9   4   1 1521.00 126.496  22
   9   4  -1 1658.01 124.896  42
   9   4  -1 1679.58 130.993  53
   9  -4  -1 1795.16 155.506  27
  -8  -4   1 1020.79 97.3330  21
  -8   4   1 1063.18 100.846  33
  -8  -4   1 1183.71 158.275  11
  -8   4   1 1082.12 106.508  22
   8  -4  -1 1329.43 181.137  68
   8   4  -1 1024.59 173.091  18
   8  -4  -1 1238.35 130.634  27
  -8  -4   1 1114.14 148.197  15
  -7  -4   1 3370.83 168.688  21
  -7  -4   1 3581.85 252.976  15
   7  -4  -1 3453.46 285.102  68
   7   4  -1 3790.34 293.356  18
  -7   4   1 3567.51 172.689  22
   7  -4  -1 3557.98 204.021  27
   7   4  -1 3457.52 255.255  68
  -7   4   1 3535.84 170.392  33
  -7   4   1 4002.46 289.308  20
   6  -4  -1 127.580 40.1001  28
  -6  -4   1 133.312 51.2302  15
  -6  -4   1 164.184 33.5635  35
  -6   4   1 149.245 40.2520  33
  -6   4   1 226.810 78.9704  20
  -6  -4   1 245.466 62.5086  67
   6   4  -1 124.682 38.2788  38
  -6  -4   1 210.219 63.0081   9
   6   4  -1 73.0786 68.6951  18
   6  -4  -1 160.253 67.3486  68
   6  -4  -1 219.036 56.4028  27
   6   4  -1 64.0224 58.5134  68
  -6   4   1 115.478 35.7763  22
  -5   4   1 3889.45 235.623  20
   5  -4  -1 4343.11 164.682  28
  -5  -4   1 3978.24 216.982  15
   5   4  -1 3945.57 150.816  38
  -5   4   1 3926.36 136.884  21
  -5  -4   1 3980.73 215.950  67
   5  -4  -1 4115.81 167.372  25
  -5   4   1 4077.89 154.754  33
  -5   4   1 4120.56 151.754  22
  -5  -4   1 4325.36 223.907   9
   5   4  -1 4244.33 255.727  18
   5  -4  -1 3994.69 256.119  68
   5   4  -1 4002.28 226.006  68
   4  -4  -1 2750.64 124.153  25
  -4  -4   1 2777.35 108.855  30
  -4  -4   1 2945.90 159.278   9
  -4   4   1 2885.90 109.292  21
  -4  -4   1 2724.43 161.373  15
   4  -4  -1 2596.44 186.935  68
   4   4  -1 2731.32 115.939  38
   4   4  -1 2567.38 178.023  18
  -4  -4   1 2774.63 162.021  67
   4  -4  -1 2657.41 117.383  28
  -4   4   1 2807.64 112.283  22
  -4   4   1 2859.16 117.483  33
  -4   4   1 2730.35 177.909  20
  -4  -4   1 2669.73 167.351  11
   4   4  -1 2824.29 165.959  68
   3   4  -1 75250.1 548.039  38
  -3  -4   1 73103.7 713.157  67
   3  -4  -1 74207.8 657.707  64
  -3   4   1 75038.8 506.987  21
   3  -4  -1 73638.4 565.262  25
   3   4  -1 76408.1 716.697  68
   3   4  -1 73370.6 807.927  18
   3   4  -1 73795.2 758.244  17
   3   4  -1 74745.7 630.878  65
  -3  -4   1 73941.6 520.872  30
  -3  -4   1 74849.1 732.812  15
  -3   4   1 74664.1 663.164  63
   3  -4  -1 74281.0 685.588   3
  -3  -4   1 72517.6 783.496  11
  -3   4   1 74070.0 535.632  33
   3   4  -1 75151.7 587.628   3
  -2  -4   1 8681.83 202.745   5
  -2   4   1 8900.47 183.169  63
  -2   4   1 8484.01 195.424   1
   2   4  -1 8970.45 214.341   3
  -2   4   1 8250.24 232.984  65
   2  -4  -1 8729.46 264.801   5
   2   4  -1 8759.80 248.148   2
  -2  -4   1 8786.10 206.675  63
  -2   4   1 8601.90 227.129   4
  -2  -4   1 9084.89 254.075  11
   2   4  -1 8478.52 234.084  18
   2  -4  -1 8334.97 225.387   3
   2   4  -1 8727.46 240.063  17
   2   4  -1 8502.56 200.956  65
   2  -4  -1 8538.72 236.103  65
  -2  -4   1 8294.91 215.962  67
   1   4  -1 834.190 76.8161   2
  -1  -4   1 882.805 75.0935  13
  -1   4   1 849.060 36.6721  63
  -1   4   1 844.849 37.0230  63
   1   4  -1 843.521 69.9463  17
   1  -4  -1 837.692 65.1604  65
  -1  -4   1 804.011 76.6462  64
  -1  -4   1 867.232 59.7119  63
  -1   4   1 807.525 71.2123   4
  -1   4   1 796.447 57.4855  66
   1  -4  -1 920.962 76.3528   3
   1  -4  -1 953.418 78.9395  19
   1   4  -1 874.651 71.9845   3
  -1   4   1 886.268 70.6954   1
   1  -4  -1 791.057 51.3026   8
   1  -4  -1 871.799 63.0622  66
  -1  -4   1 853.775 70.0168   5
   0   4   1 24609.9 285.532   2
   0   4  -1 24974.7 303.962  63
   0  -4  -1 24487.8 367.490  66
   0   4   1 24731.0 373.646  17
   0   4   1 25894.9 374.387   4
   0  -4  -1 25215.3 372.356   3
   0  -4   1 25439.4 418.217  64
   0  -4   1 24882.9 314.937  63
   0  -4   1 25163.4 401.332   5
   0   4   1 25344.1 234.862  65
   0   4  -1 25869.8 383.802   3
   0   4  -1 25471.3 398.522   2
   0  -4  -1 25826.0 240.977   6
   0  -4  -1 25002.1 390.965   1
  -1  -4  -1 73537.3 660.263  13
  -1   4  -1 74849.7 751.369   5
  -1  -4  -1 69206.3 692.703  67
  -1  -4  -1 72097.2 572.962   6
   1   4   1 71805.2 681.630  17
   1  -4   1 69793.8 601.864  63
  -1  -4  -1 70377.8 689.315  66
   1   4   1 70729.6 522.386   2
  -1  -4  -1 70547.0 369.525  63
  -1  -4  -1 71767.5 535.185   2
  -1   4  -1 74010.4 594.483  63
  -1  -4  -1 72359.7 600.587  11
  -1  -4  -1 71047.6 620.716   3
  -1  -4  -1 73735.1 713.011   1
   1  -4   1 72875.4 746.377   5
   1  -4   1 71929.2 725.503  64
  -1  -4  -1 71611.2 583.166   7
  -1   4  -1 70813.2 657.656   3
   1   4   1 71832.8 613.668   4
   2   4   1 2186.80 106.776   4
  -2  -4  -1 2137.68 110.976   2
  -2  -4  -1 2179.03 125.659  13
   2  -4   1 2092.24 131.761  68
  -2  -4  -1 2213.10 135.284  67
  -2  -4  -1 2172.31 124.869   6
  -2   4  -1 2242.32 137.502  16
   2  -4   1 2134.67 120.880  63
   2   4   1 2070.49 128.772  17
   2   4   1 2206.45 147.451  68
  -2   4  -1 2116.63 119.109  63
  -2  -4  -1 2194.95 125.177   7
  -2   4  -1 2224.46 91.8782  22
  -2  -4  -1 2132.26 107.896   3
  -2  -4  -1 2258.04 123.244  11
   2  -4   1 2301.08 99.6235  28
  -2  -4  -1 2271.42 140.831  66
   2   4   1 2061.83 144.508  18
  -3  -4  -1 951.426 97.9145   6
   3   4   1 880.389 109.733  18
   3  -4   1 880.356 69.8353  27
  -3   4  -1 872.776 101.759  16
   3  -4   1 1012.70 107.962  68
  -3  -4  -1 958.817 102.604  66
  -3   4  -1 902.873 66.9591  22
   3  -4   1 895.498 62.2024  36
  -3  -4  -1 893.570 94.7794   7
   3  -4   1 901.660 73.3123  28
  -3   4  -1 1009.40 62.0861  33
   3   4   1 1030.44 114.203  68
   3   4   1 950.395 65.5487  27
  -3  -4  -1 917.644 98.0643  67
   3   4   1 831.489 89.8526  17
   4   4   1 1118.01 131.519  68
  -4  -4  -1 1052.71 114.219   7
   4  -4   1 1050.16 127.821  68
  -4   4  -1 1044.85 125.513  16
  -4   4  -1 1156.95 73.2819  33
   4  -4   1 1116.79 89.8596  28
  -4  -4  -1 1221.76 122.952   6
   4   4   1 1208.46 83.1950  27
  -4  -4  -1 1198.97 121.622  67
   4   4   1 1167.17 110.259  17
  -4   4  -1 1144.94 83.0929  22
   4   4   1 1117.12 133.729  18
   4  -4   1 1096.09 89.4639  27
   5   4   1 25041.9 664.737  18
   5   4   1 25697.0 412.191  27
  -5  -4  -1 26083.4 611.081  67
  -5   4  -1 23962.1 356.495  33
   5  -4   1 24912.1 648.779  68
  -5   4  -1 24357.5 403.475  22
  -5  -4  -1 25124.2 598.795   7
   5  -4   1 25227.4 440.318  28
   5   4   1 25056.7 637.077  68
   5   4   1 25687.0 534.264  17
  -5   4  -1 27097.4 609.547   9
   5  -4   1 23971.9 449.869  27
   6   4   1 50534.6 1043.47  18
  -6   4  -1 49245.7 628.684  22
   6   4   1 51804.7 995.778  68
   6   4   1 52761.2 644.018  27
  -6   4  -1 48864.2 973.802  20
   6  -4   1 48093.7 991.436  68
   6  -4   1 50711.9 675.163  28
   6  -4   1 49407.2 705.606  27
  -6  -4  -1 50875.5 948.596   9
   7   4   1 232.753 102.141  18
  -7   4  -1 301.933 59.8834  22
   7   4   1 414.226 96.7270  68
  -7   4  -1 286.755 80.0613  20
   7  -4   1 397.457 104.047  68
  -7   4  -1 150.748 60.5377   9
  -7  -4  -1 57.7811 69.2650   9
   7  -4   1 251.398 65.2065  27
   8  -4   1 847.397 96.8284  39
  -8   4  -1 773.918 94.4936  22
   8   4   1 1046.88 179.103  18
   8  -4   1 813.459 93.7647  45
  -8   4  -1 1021.64 159.318  20
   8   4   1 756.822 89.8969  53
   8  -4   1 764.968 88.0062  47
   8  -4   1 698.718 139.275  68
   8   4   1 929.368 149.423  68
  -8  -4  -1 729.750 125.046  15
   8   4   1 946.629 104.095  51
   8  -4   1 807.233 106.515  27
   9   4   1 2957.11 173.958  51
   9  -4   1 3436.05 193.808  39
  -9   4  -1 3335.63 181.467  22
   9  -4   1 3154.45 177.729  45
   9   4   1 3301.65 182.705  53
   9  -4   1 3374.36 179.892  53
  10   4   1 3474.20 173.398  53
  10  -4   1 3572.05 174.385  53
  10  -4   1 3405.16 184.430  39
  11   4   1 1011.34 84.1767  53
  11  -4   1 1190.09 89.6460  53
 -12   5   1 226.753 38.2229  55
  12   5  -1 314.485 42.2786  53
 -11   5   1 978.787 86.3175  50
  11   5  -1 1020.04 91.7882  53
  11  -5  -1 1189.08 96.5537  53
 -10   5   1 301.279 60.5656  50
  10  -5  -1 360.282 66.2507  53
  10   5  -1 298.519 62.3248  53
  10   5  -1 343.547 60.9338  42
   9  -5  -1 809.707 95.3994  47
  -9   5   1 580.509 80.8057  22
   9  -5  -1 872.071 111.388  27
   9   5  -1 779.108 97.7253  53
   9   5  -1 772.129 89.1087  42
  -9   5   1 695.172 83.3497  33
   8   5  -1 4852.53 215.216  53
   8  -5  -1 4679.58 251.387  27
  -8  -5   1 4745.10 209.727  21
   8  -5  -1 4692.16 220.984  39
  -8  -5   1 5012.96 316.384  15
  -8   5   1 4562.90 207.702  33
  -8   5   1 4248.72 202.783  22
   8  -5  -1 4194.95 333.233  68
   8  -5  -1 4659.72 213.673  47
   8   5  -1 4929.72 355.865  18
   8   5  -1 4893.91 209.344  42
   8  -5  -1 4542.92 205.076  45
   7  -5  -1 219.412 77.2718  68
   7  -5  -1 200.145 59.5497  27
   7  -5  -1 189.173 48.5330  28
  -7  -5   1 226.403 77.6425  11
  -7   5   1 201.406 47.6379  22
  -7   5   1 206.390 49.2857  33
   7   5  -1 171.221 92.5878  18
  -7  -5   1 219.837 67.5570  15
  -6   5   1 20.2533 28.1604  33
   6   5  -1-17.7907 38.6602  18
  -6   5   1-2.52846 24.8637  22
  -6  -5   1 47.0196 41.3930  11
   6  -5  -1 70.2883 34.7297  28
   6   5  -1-10.6202 32.1936  38
   6  -5  -1 53.0787 43.0360  27
  -6  -5   1 37.4905 23.7533  35
  -6  -5   1-21.7224 46.6997  15
   5   5  -1 23075.8 381.697  38
  -5  -5   1 24277.1 542.266  67
  -5   5   1 23273.2 371.343  22
  -5  -5   1 22909.6 559.851  11
   5  -5  -1 22389.0 408.269  25
   5  -5  -1 21633.2 615.757  68
  -5   5   1 23088.3 381.542  33
   5  -5  -1 22387.8 391.938  28
  -5  -5   1 23035.5 358.917  30
   5   5  -1 23110.9 605.245  18
  -5  -5   1 24317.0 541.989  15
   4  -5  -1 31270.0 436.136  25
  -4  -5   1 31180.3 605.065  11
   4   5  -1 32396.9 639.010  18
  -4   5   1 32892.8 392.822  22
  -4  -5   1 32192.2 402.785  30
  -4  -5   1 31813.9 558.733  15
  -4   5   1 31217.0 407.441  33
  -4   5   1 31497.6 379.542  21
  -4  -5   1 31209.9 559.955  67
   4   5  -1 31536.8 414.685  38
   4  -5  -1 31624.3 428.933  28
   4   5  -1 31284.7 571.264  17
   4   5  -1 32393.5 563.759  68
   3   5  -1 2088.70 102.759  38
   3  -5  -1 2021.15 103.182  25
   3   5  -1 2041.30 140.926  17
  -3   5   1 2255.04 92.7960  22
  -3   5   1 2097.72 99.2814  33
  -3  -5   1 1980.70 130.607  67
  -3  -5   1 2039.09 148.037  11
  -3  -5   1 2347.65 104.897  30
  -3  -5   1 2075.13 90.4518  34
  -3   5   1 2164.76 95.6558  21
   3   5  -1 2202.20 150.235  18
   2   5  -1 3314.97 120.020  38
   2  -5  -1 3033.17 113.791  25
   2   5  -1 3075.91 160.085  17
  -2   5   1 3157.91 110.446  21
  -2  -5   1 3048.49 163.546  13
   2   5  -1 3029.13 127.313  65
  -2  -5   1 3257.17 115.936  30
  -2  -5   1 3192.51 109.891  34
  -2   5   1 3096.05 111.830  33
   2   5  -1 3299.08 114.692  29
  -2   5   1 2916.59 150.264  65
   2   5  -1 3020.98 148.029  18
  -1  -5   1 7.87143 27.1227  13
  -1  -5   1 7.80358 19.3362  34
   1  -5  -1 3.89364 23.3286  10
   1   5  -1 9.43020 24.6559  17
  -1  -5   1 22.4230 16.6822  30
   1  -5  -1-16.1692 22.9106   1
  -1   5   1 7.39636 20.3419  33
  -1   5   1 48.0387 23.8025   2
  -1   5   1 95.3459 31.0436  17
   1  -5  -1 12.4861 25.5919  19
  -1   5   1 11.0416 18.3687  21
   1   5  -1 104.348 26.5516  29
  -1  -5   1-8.29276 27.1829   5
   1   5  -1 22.2093 22.6195  33
   0  -5  -1 28554.9 430.352  66
   0   5   1 28258.9 445.832  17
   0  -5  -1 28422.8 320.164  26
   0  -5   1 27134.2 464.637   5
   0   5  -1 28312.2 394.679  17
   0  -5   1 28375.0 322.814  34
   0   5   1 27769.1 309.162  33
   0   5  -1 27824.9 324.339  63
   0   5  -1 27937.5 310.649  29
   0   5   1 29127.8 359.953   2
   0  -5  -1 27474.6 473.161  19
  -1  -5  -1 15145.6 271.722   6
   1   5   1 14769.9 231.454  33
  -1  -5  -1 14961.1 343.303  13
  -1   5  -1 14920.0 237.853  29
  -1  -5  -1 15096.0 232.843  26
   1   5   1 13871.6 340.018  18
   1   5   1 15501.2 274.458   2
   1   5   1 14785.7 342.854  17
  -1   5  -1 14884.6 270.527  63
  -1  -5  -1 15034.7 345.306  66
   1  -5   1 14774.1 242.174  28
  -2  -5  -1 21.7724 30.6929   7
   2  -5   1 61.5482 39.6479  68
   2   5   1 3.09157 40.8751  18
  -2   5  -1 62.8201 26.5066  63
  -2  -5  -1 39.1260 32.0221  66
  -2  -5  -1 35.6265 22.7898  11
   2  -5   1 61.1209 26.3160  36
   2   5   1 20.8293 35.6703  17
  -2   5  -1 65.1930 23.7784  33
   2  -5   1 31.3416 23.6474  28
  -2  -5  -1 84.6018 29.1796   6
  -2   5  -1 25.2073 20.8283  22
  -2  -5  -1 63.6289 34.6541  67
  -3  -5  -1 353.064 65.9461   7
   3  -5   1 75.8943 41.7591  68
   3   5   1 73.2890 43.8346  17
   3  -5   1 63.8612 28.9279  27
   3  -5   1 63.5556 24.9171  36
  -3   5  -1 367.356 44.0893  33
  -3  -5  -1 46.4694 28.5518  11
   3  -5   1 108.609 38.1351  28
   3   5   1 108.367 58.1181  68
  -3   5  -1 53.8016 27.3258  22
   3   5   1 54.5359 54.8061  18
  -3  -5  -1 75.4220 39.5478  67
  -3  -5  -1 106.095 41.4641  13
  -3  -5  -1 63.5847 38.4335   6
  -4  -5  -1 6502.35 279.523  11
  -4  -5  -1 6828.06 295.066   6
   4   5   1 6410.11 273.213  17
   4   5   1 6745.01 327.273  18
  -4  -5  -1 6671.05 296.627  67
  -4   5  -1 6569.71 182.737  33
  -4  -5  -1 6689.92 289.900   7
   4  -5   1 6349.93 217.116  28
   4  -5   1 6695.58 316.997  68
   4   5   1 6379.30 311.452  68
  -4   5  -1 6327.49 287.588  20
   4  -5   1 6285.17 212.400  27
  -4   5  -1 6386.07 199.667  22
   5  -5   1 267.255 56.9776  27
  -5  -5  -1 287.727 70.2296  11
   5  -5   1 222.067 71.2191  68
  -5   5  -1 299.197 47.6181  33
  -5   5  -1 338.150 55.4177  22
   5   5   1 124.904 46.0144  17
   5   5   1 383.726 100.113  18
  -5   5  -1 364.769 81.5551  20
   5  -5   1 223.986 49.0552  28
   5   5   1 243.791 83.1646  68
  -5  -5  -1 148.443 51.4336   7
   6   5   1 1676.62 198.074  18
  -6  -5  -1 1671.17 172.287  11
  -6   5  -1 1310.38 110.995  22
   6  -5   1 1544.91 192.253  68
   6  -5   1 1394.16 122.377  28
   6   5   1 1510.88 180.389  68
  -6   5  -1 1402.42 169.287  20
   6  -5   1 1363.30 125.705  27
   7  -5   1 213.751 58.9868  27
   7   5   1 272.705 106.170  18
   7   5   1 303.470 82.6092  68
  -7  -5  -1 220.323 79.6183  11
   7  -5   1 290.437 103.156  68
  -7   5  -1 202.086 53.0023  22
  -7   5  -1 146.471 60.6686  20
   8  -5   1 226.674 67.9674  27
   8   5   1 226.116 52.5905  51
  -8   5  -1 193.771 50.1593  22
   8  -5   1 196.709 47.2345  39
   8   5   1 328.111 68.1121  53
   8  -5   1 249.926 54.4200  47
   8  -5   1 216.079 53.7502  45
   9   5   1 96.9119 45.5494  51
   9  -5   1 149.312 50.9987  53
   9  -5   1 140.376 47.2240  45
   9  -5   1 124.714 44.4241  39
   9   5   1 125.511 51.3198  53
  10  -5   1 48.3354 35.2729  39
  10   5   1-11.5846 37.9024  53
  10  -5   1-4.46260 41.9812  53
  11   5   1 5995.41 186.856  53
 -11   5  -1 5943.18 186.624  50
  11  -5   1 6554.68 190.193  53
 -11   6   1 1624.81 105.639  50
  11   6  -1 1570.69 105.725  53
  11  -6  -1 1647.54 106.252  53
  10  -6  -1 4868.55 209.495  53
 -10   6   1 4585.96 208.740  50
  10   6  -1 4736.62 208.534  53
   9   6  -1 15.1486 41.7603  53
   9   6  -1 67.2420 39.6265  42
  -9   6   1 44.2238 40.7082  50
   9  -6  -1 15.8618 36.8628  47
   8  -6  -1 380.937 62.6245  45
   8   6  -1 381.037 108.564  18
  -8  -6   1 449.652 70.7107  21
  -8   6   1 378.533 65.5508  22
   8  -6  -1 269.521 99.4490  68
  -8   6   1 501.935 74.0638  33
   8   6  -1 422.870 67.6587  42
   8   6  -1 275.585 61.8473  53
   8  -6  -1 420.431 70.6059  47
   8  -6  -1 390.521 81.6802  27
   7  -6  -1 291.890 92.4100  68
  -7  -6   1 279.806 85.9181  11
   7  -6  -1 271.203 70.1902  27
   7   6  -1 368.664 106.893  18
  -7  -6   1 217.604 71.9449  15
   7  -6  -1 298.919 65.9880  28
  -7   6   1 244.608 51.9609  22
  -7   6   1 173.826 50.8610  33
   6  -6  -1 448.165 76.3283  27
   6  -6  -1 417.230 74.6921  28
   6   6  -1 542.799 117.616  18
  -6  -6   1 410.509 91.9448  11
  -6   6   1 434.963 66.2926  33
   6  -6  -1 440.610 114.233  68
  -6  -6   1 430.171 61.0626  35
   6   6  -1 384.519 59.6661  38
  -6   6   1 351.855 57.0365  22
  -6  -6   1 430.337 89.5444  15
   5   6  -1 68.8132 29.2284  38
   5   6  -1 67.6974 51.5265  18
  -5  -6   1 43.0359 44.6098  11
  -5  -6   1 34.4281 47.9945  67
  -5   6   1 65.6751 37.2696  33
  -5  -6   1 45.7513 25.4423  30
   5  -6  -1 37.1990 28.9779  25
   5  -6  -1 133.906 60.7327  68
  -5   6   1 134.814 34.2015  22
   5  -6  -1 50.2632 29.9157  28
  -5  -6   1 65.6765 44.2080  15
   4   6  -1 4481.90 167.884  38
  -4  -6   1 4186.06 240.989  13
  -4  -6   1 4579.28 248.315  11
  -4   6   1 4483.13 155.452  22
  -4   6   1 4409.28 152.578  21
  -4  -6   1 4288.27 222.248  67
   4   6  -1 4257.92 230.407  17
   4  -6  -1 4966.66 186.961  25
   4  -6  -1 4485.27 177.266  28
  -4   6   1 4538.82 168.401  33
  -4  -6   1 4507.89 165.715  30
   4   6  -1 4360.04 246.087  18
  -3  -6   1 9854.72 340.223  11
  -3  -6   1 9977.47 342.179  13
  -3  -6   1 9634.33 228.855  30
   3   6  -1 10470.0 332.111  18
  -3   6   1 10174.3 232.184  33
  -3   6   1 10074.6 220.327  21
   3   6  -1 9921.38 238.117  38
  -3  -6   1 10401.7 317.331  67
   3  -6  -1 9737.05 238.356  25
  -3  -6   1 10357.5 222.882  34
   3   6  -1 9736.69 325.263  17
  -3   6   1 10210.4 206.084  22
  -2  -6   1 11443.1 342.830  13
   2  -6  -1 11369.3 234.023  25
  -2  -6   1 11808.7 235.212  34
   2  -6  -1 12042.9 223.350  34
   2   6  -1 11699.9 333.377  17
  -2   6   1 11448.4 229.289  21
  -2  -6   1 11230.8 237.410  30
   2   6  -1 11378.8 230.214  29
   2   6  -1 11567.1 245.853  38
  -2   6   1 11623.6 235.128  33
  -1  -6   1 242.188 38.0644  30
  -1   6   1 247.564 38.2152  33
   1   6  -1 227.053 37.4719  33
  -1   6   1 303.688 54.6023  17
   1   6  -1 258.670 54.4558  17
  -1  -6   1 242.283 38.5045  34
   1   6  -1 245.549 37.3783  29
   1  -6  -1 200.329 50.7284  19
   1  -6  -1 285.447 48.1758  10
   1  -6  -1 249.819 36.5116  34
   1  -6  -1 167.832 30.1022  25
   0   6  -1 830.018 77.4841  17
   0  -6  -1 704.783 86.6133  19
   0  -6   1 786.584 62.8088  34
   0   6   1 802.196 61.3018  33
   0  -6  -1 937.800 59.4584  25
   0   6  -1 837.401 62.8438  33
   0   6  -1 777.075 60.4805  29
   0  -6  -1 693.329 76.2752  66
   0  -6   1 876.631 63.6778  30
   0   6   1 787.533 86.4701  17
  -1  -6  -1 2355.53 148.116  66
   1   6   1 2116.50 144.439  17
   1  -6   1 2256.47 96.2713  30
   1   6   1 2180.54 101.807  33
  -1  -6  -1 2126.92 97.8022  26
  -1   6  -1 2141.88 100.760  29
   1  -6   1 2114.26 102.164  28
   2   6   1 2047.47 95.7831  38
  -2  -6  -1 2055.68 150.557  13
   2   6   1 1989.98 156.763  18
  -2   6  -1 2093.47 99.4366  33
   2  -6   1 2065.16 111.310  28
   2   6   1 2179.45 154.518  17
   2  -6   1 2122.48 104.773  36
  -2  -6  -1 1948.89 96.5570  26
  -3  -6  -1 1559.30 139.661  13
   3   6   1 1275.05 140.615  18
   3   6   1 1229.42 125.161  17
  -3  -6  -1 1188.27 116.951  11
  -3   6  -1 1170.65 85.7139  22
   3  -6   1 1340.89 140.220  68
   3  -6   1 1333.40 87.8217  36
   3  -6   1 1441.76 103.300  28
  -3  -6  -1 1257.22 79.7540  26
  -3  -6  -1 1325.51 133.630  67
  -3   6  -1 1244.75 82.3033  33
   4  -6   1 121.018 41.6257  27
  -4   6  -1 198.905 60.4894  20
  -4  -6  -1 182.501 62.4588  13
  -4   6  -1 144.409 35.3383  33
   4  -6   1 152.095 64.8898  68
  -4  -6  -1 85.4875 34.5013  11
   4   6   1 121.607 46.4524  17
  -4  -6  -1 193.345 50.3420   7
  -4  -6  -1 27.1062 28.5875  67
   4  -6   1 146.001 34.9027  36
  -4   6  -1 144.015 38.5494  22
   4  -6   1 171.708 46.7748  28
   4   6   1 100.545 61.3680  18
   5  -6   1 354.588 72.7756  27
   5   6   1 344.846 89.9127  68
   5   6   1 253.723 71.9362  17
  -5  -6  -1 372.287 74.6544  11
  -5  -6  -1 358.170 72.4357   7
  -5   6  -1 354.851 52.9577  33
  -5  -6  -1 359.528 77.1446  13
   5  -6   1 214.715 54.1614  28
   5  -6   1 240.538 71.1108  68
   5   6   1 309.903 90.7469  18
  -5   6  -1 263.045 52.4732  22
  -5   6  -1 334.208 79.8309  20
   6   6   1-18.5654 25.7792  68
  -6  -6  -1 35.8325 46.5451  13
   6   6   1 12.2776 73.8854  18
   6  -6   1 74.5777 39.4708  27
  -6  -6  -1 24.8952 38.2276  11
   6  -6   1 15.5136 36.3733  28
  -6   6  -1 27.6487 31.7633  22
  -6   6  -1-133.886 58.6836  20
   6  -6   1 185.379 76.7548  68
   6   6   1 120.812 46.0912  17
   7  -6   1 292.535 69.2455  27
  -7   6  -1 393.614 101.827  20
   7   6   1 230.295 71.0009  68
   7  -6   1 189.800 53.9926  39
   7  -6   1 343.007 93.4676  68
   7   6   1 264.591 84.2114  18
   7  -6   1 285.493 57.2793  41
   7  -6   1 247.926 56.1226  47
  -7  -6  -1 310.882 78.6935  13
   7   6   1 301.997 64.8302  53
  -7   6  -1 148.586 42.9043  44
   7   6   1 215.061 51.2508  51
  -7   6  -1 331.496 62.2741  22
   7  -6   1 344.591 63.1837  45
   8  -6   1 90.8840 44.8496  27
   8  -6   1 49.4832 32.1758  47
   8   6   1 12.0797 37.8430  51
   8  -6   1 23.4841 33.6281  45
   8   6   1 122.995 50.5807  53
  -8   6  -1 7.54665 31.0337  22
   9   6   1 17.0036 29.1337  51
   9   6   1 42.9306 39.5891  53
   9  -6   1-18.7646 33.3483  47
   9  -6   1-96.3371 41.2431  39
   9  -6   1 43.6295 38.2627  45
  10   6   1 336.895 63.6410  51
  10  -6   1 326.007 58.8994  53
  10   6   1 387.385 63.9846  53
  11   6   1 57.9282 28.2684  53
 -11   6  -1 97.0120 27.5682  50
  11  -6   1 72.3166 31.1793  53
  11   7  -1 1690.26 101.744  53
 -11   7   1 1514.28 97.3559  55
 -11   7   1 1793.90 102.668  50
  11  -7  -1 1843.33 104.490  53
  10  -7  -1 1259.33 106.118  53
 -10   7   1 1288.14 109.343  50
  10   7  -1 1419.34 114.136  53
  -9   7   1 1192.77 116.646  50
   9  -7  -1 1240.27 115.501  47
   9   7  -1 1333.25 109.610  62
   9   7  -1 1205.16 117.744  53
   9   7  -1 1097.66 105.289  42
  -8   7   1 3260.27 191.018  50
   8  -7  -1 2854.46 174.775  47
  -8   7   1 2623.16 158.505  22
  -8   7   1 3187.56 175.438  33
   8   7  -1 3181.97 168.142  62
   8   7  -1 2928.84 168.829  42
  -8  -7   1 2648.91 165.023  21
   8  -7  -1 2802.40 190.710  27
   8   7  -1 3158.14 181.625  53
   7  -7  -1 6146.01 261.795  28
   7  -7  -1 6699.82 291.048  27
   7   7  -1 6579.46 393.890  18
  -7   7   1 6584.82 248.560  33
  -7  -7   1 6302.18 366.847  13
   7  -7  -1 6107.28 245.380  47
   7   7  -1 6522.03 239.815  42
   7   7  -1 6428.82 248.347  53
  -7   7   1 6436.20 257.400  50
  -7   7   1 6472.41 239.885  22
   7  -7  -1 6682.94 423.936  68
  -7  -7   1 6730.61 247.604  35
  -6  -7   1 2524.73 224.054  13
  -6  -7   1 2705.89 226.266  11
   6   7  -1 2595.32 239.226  18
   6   7  -1 2583.69 150.998  38
  -6   7   1 2520.60 150.634  33
  -6  -7   1 2932.67 160.340  35
  -6  -7   1 2778.58 150.967  30
  -6   7   1 2688.68 149.271  22
   6  -7  -1 2404.39 245.909  68
   6  -7  -1 2444.38 168.813  27
   6  -7  -1 2472.68 161.550  28
  -5  -7   1 2041.34 188.281  11
   5   7  -1 2135.68 201.984  18
   5  -7  -1 1955.54 204.693  68
   5  -7  -1 1879.19 132.784  28
  -5   7   1 2006.44 127.491  33
  -5   7   1 1888.28 116.346  22
   5  -7  -1 1831.19 131.959  25
  -5  -7   1 2015.24 189.260  13
  -5  -7   1 1848.97 120.563  30
   5   7  -1 1863.04 123.378  38
   4  -7  -1 3531.73 169.269  28
   4   7  -1 3368.87 158.041  38
  -4   7   1 3655.45 147.758  22
   4  -7  -1 3470.50 166.235  25
  -4  -7   1 3484.06 232.823  13
  -4   7   1 3560.38 160.763  33
  -4  -7   1 3792.54 164.282  30
  -3  -7   1 288.226 72.6991  13
  -3   7   1 363.063 48.1084  21
  -3  -7   1 349.132 52.7970  30
   3  -7  -1 376.711 54.3443  25
  -3   7   1 370.765 55.2500  33
   3   7  -1 392.698 77.5218  17
  -3  -7   1 308.836 47.4297  34
  -2   7   1 8526.31 220.427  33
   2  -7  -1 8935.33 222.496  25
  -2  -7   1 8491.37 325.527  13
   2  -7  -1 8649.68 210.403  34
  -2  -7   1 8553.40 218.733  34
  -2  -7   1 8788.47 226.391  30
   2   7  -1 8543.18 231.505  38
   2   7  -1 8576.87 305.198  17
   2   7  -1 8421.28 214.808  29
   1   7  -1 115.492 43.3700  17
   1   7  -1 34.0357 29.8478  33
  -1  -7   1 48.0534 25.2808  30
  -1  -7   1 53.6935 27.5015  34
  -1   7   1 50.7286 29.1414  33
  -1   7   1 86.8437 40.5841  17
   1  -7  -1 51.3324 21.5989  25
   1  -7  -1 65.2638 42.4369  19
   1   7  -1 48.2809 23.6355  29
   1  -7  -1 59.3336 28.6770  34
   0   7   1 57.9887 29.9066  33
   0   7   1 51.5907 34.3594  17
   0   7  -1 51.6627 27.8576  33
   0   7  -1 58.2416 29.1277  29
   0  -7   1 58.5575 27.2673  34
   0   7  -1 15.8476 30.3190  17
   0  -7  -1 58.3723 26.5144  34
   0  -7   1 54.5939 23.9601  28
   0  -7   1 78.9411 28.3660  30
   0  -7  -1 33.4891 40.3223  19
   1   7   1 1472.37 133.143  17
  -1  -7  -1 1592.77 93.0958  26
  -1  -7  -1 1610.63 133.824  66
   1  -7   1 1640.26 90.0165  30
   1   7   1 1569.63 95.8717  33
  -1   7  -1 1602.35 94.6816  29
  -1   7  -1 1751.29 98.7274  33
   1  -7   1 1615.42 97.0592  28
   2   7   1 22333.5 339.010  38
   2  -7   1 22195.1 382.087  28
   2   7   1 21119.3 506.136  17
   2  -7   1 21521.9 356.535  36
  -2   7  -1 21576.7 355.251  29
  -2  -7  -1 21215.2 335.571  26
  -2   7  -1 20915.2 337.675  33
  -2  -7  -1 21007.6 513.711  13
  -3  -7  -1 1512.34 148.041  13
   3  -7   1 1791.44 166.059  68
   3   7   1 1600.17 156.319  18
  -3   7  -1 1569.95 98.5812  33
   3   7   1 1607.50 150.181  17
   3  -7   1 1700.08 106.011  36
   3  -7   1 1591.09 114.626  28
  -4  -7  -1 20053.8 558.906  13
   4   7   1 20092.2 605.753  18
   4  -7   1 20932.5 607.652  68
  -4   7  -1 20006.2 361.994  33
  -4  -7  -1 21594.0 554.850  11
   4  -7   1 19239.8 421.032  28
   4  -7   1 21856.1 381.591  36
   4   7   1 19754.6 537.269  17
  -5   7  -1 8188.03 244.429  33
  -5  -7  -1 8346.15 371.790  11
   5  -7   1 7559.06 281.982  28
  -5  -7  -1 9012.62 396.483  13
   5   7   1 8086.23 420.863  18
  -5   7  -1 8328.86 266.919  22
   5  -7   1 8317.44 415.335  68
   5   7   1 8324.66 370.217  17
  -6  -7  -1 9869.82 430.546  13
  -6   7  -1 9674.16 303.232  22
   6  -7   1 9413.94 323.520  27
   6   7   1 9489.58 403.549  17
   6   7   1 9330.49 486.493  18
   6  -7   1 9778.14 334.824  28
   6  -7   1 9085.08 467.376  68
  -6  -7  -1 9766.48 425.196  11
   7  -7   1 856.383 148.392  68
   7  -7   1 809.203 95.7997  47
   7  -7   1 1047.54 105.390  39
   7   7   1 949.830 159.665  18
   7   7   1 1006.59 104.779  53
   7   7   1 954.708 104.035  51
   7   7   1 1002.82 96.6627  62
   7  -7   1 779.727 90.9879  45
  -7   7  -1 925.783 99.0373  44
   7  -7   1 1003.99 115.235  28
   7  -7   1 976.558 114.331  27
  -7   7  -1 808.840 93.9723  22
   8  -7   1 409.247 70.3626  45
   8   7   1 339.702 68.0627  53
   8   7   1 266.217 50.5265  62
   8  -7   1 313.633 59.5932  39
   8  -7   1 332.852 61.9394  47
   8   7   1 339.596 63.9057  51
  -8   7  -1 329.933 62.8435  44
   9   7   1 198.899 50.6962  51
   9   7   1 142.108 55.9960  53
   9  -7   1 184.563 45.5061  47
   9  -7   1 208.324 55.4906  45
  10   7   1 396.613 59.6177  53
  10  -7   1 375.320 65.6790  53
  10   7   1 361.143 59.3252  51
 -10   7  -1 314.386 54.6701  50
  11  -8  -1 5049.77 153.069  53
 -11   8   1 5144.98 155.175  50
 -10   8   1 3834.77 162.761  55
 -10   8   1 4037.05 178.776  50
  10   8  -1 3802.26 169.756  53
  10  -8  -1 3613.69 164.130  53
  10   8  -1 3937.27 147.694  62
   9   8  -1 1347.91 105.395  62
   9  -8  -1 1113.87 108.581  47
  -9   8   1 1380.14 118.954  50
   9   8  -1 1381.11 117.874  53
  -8   8   1 157.052 51.8104  33
   8   8  -1 24.1719 35.5638  42
   8   8  -1 124.808 40.9952  62
  -8   8   1 97.0940 48.0002  50
   8   8  -1 74.8988 48.6803  53
   8  -8  -1 64.8965 39.3857  47
   7  -8  -1 549.554 88.0280  27
   7   8  -1 529.503 75.7120  42
  -7   8   1 563.602 79.7284  33
  -7  -8   1 528.815 74.7731  35
   7   8  -1 649.368 90.5094  53
  -7   8   1 550.635 83.4426  50
   7  -8  -1 663.797 87.2453  47
   7   8  -1 658.247 81.4754  62
   7  -8  -1 627.364 127.440  68
   7  -8  -1 609.187 78.3756  57
   7  -8  -1 561.606 86.6196  28
  -6  -8   1 10807.1 470.359  13
   6   8  -1 11299.1 319.908  38
  -6  -8   1 11385.3 324.732  35
  -6   8   1 11701.9 328.072  33
   6  -8  -1 11193.0 358.068  27
   6  -8  -1 11052.5 346.513  28
  -6  -8   1 11709.3 321.591  30
   6  -8  -1 10826.6 523.848  68
   5  -8  -1 50427.1 703.603  28
  -5   8   1 51621.2 663.832  33
  -5  -8   1 51807.1 973.692  13
   5   8  -1 50593.2 655.748  38
   5  -8  -1 50895.9 1070.31  68
  -5  -8   1 52652.9 665.008  30
  -4  -8   1 15456.8 510.331  13
  -4   8   1 15391.9 347.096  33
  -4  -8   1 14509.6 340.457  30
   4   8  -1 14341.5 340.762  38
  -4  -8   1 15857.8 333.978  34
   4  -8  -1 14477.9 348.369  25
   4  -8  -1 15484.4 370.508  28
   3   8  -1 16325.8 475.295  17
   3   8  -1 16621.6 354.573  38
   3  -8  -1 16681.4 348.263  25
  -3  -8   1 17363.2 518.066  13
  -3  -8   1 16675.1 337.258  34
  -3  -8   1 16955.1 355.686  30
  -3   8   1 16656.4 346.399  33
   2   8  -1 186.597 57.4970  17
  -2   8   1 132.871 42.6817  33
  -2  -8   1 198.826 41.3304  34
   2  -8  -1 148.202 37.3575  25
   2  -8  -1 115.516 33.1765  34
   2   8  -1 149.030 43.1103  38
  -2  -8   1 121.863 34.3679  30
   2   8  -1 141.293 35.6851  29
   1   8  -1 40160.0 518.956  33
   1  -8  -1 40081.5 505.144  34
  -1  -8   1 41280.5 510.058  30
   1  -8  -1 41147.5 730.007  19
  -1  -8   1 40465.9 513.926  34
  -1   8   1 41396.8 510.172  33
   1   8  -1 42828.4 685.888  17
   1   8  -1 42090.1 494.411  29
   0  -8  -1 6382.63 204.920  34
   0  -8   1 6542.98 198.256  30
   0  -8  -1 6912.37 283.381  10
   0   8  -1 6499.43 205.045  33
   0   8   1 6724.85 280.563  17
   0   8   1 6592.67 205.868  33
   0   8  -1 6626.07 198.515  29
   0  -8   1 6542.84 195.215  28
   0  -8  -1 6452.21 297.945  19
  -1   8  -1 74.1643 32.7212  33
   1   8   1 77.3064 33.0242  33
  -1  -8  -1 88.1501 34.4359  34
  -1  -8  -1 126.411 56.2615  19
   1  -8   1 80.1977 23.4817  30
  -1   8  -1 91.1395 32.4666  29
   1   8   1 58.9319 37.6400  17
   1  -8   1 75.2043 28.3146  28
   2   8   1 3532.76 150.951  38
   2  -8   1 3405.93 156.699  36
  -2  -8  -1 3266.21 156.489  34
  -2  -8  -1 3580.36 149.920  26
   2  -8   1 3541.93 166.482  28
  -2   8  -1 3426.60 152.842  29
  -2   8  -1 3322.43 148.265  33
   2   8   1 3331.07 218.128  17
  -3   8  -1 39222.4 537.477  29
  -3   8  -1 39930.0 523.704  33
   3  -8   1 38846.6 581.396  28
  -3  -8  -1 39111.6 544.180  34
  -3  -8  -1 39447.7 785.313  13
   3   8   1 39951.1 769.071  17
   3  -8   1 40140.8 543.762  36
   4  -8   1 360.984 67.7511  28
  -4   8  -1 294.438 54.1065  33
  -4  -8  -1 325.723 81.2997  13
  -4  -8  -1 273.110 52.9210  34
  -5  -8  -1 7317.98 376.701  13
  -5   8  -1 6871.96 235.450  33
   5  -8   1 7342.25 287.148  28
   5   8   1 7402.94 362.548  17
   6  -8   1 107.092 35.1366  47
   6   8   1 352.304 101.803  18
   6   8   1 60.7782 38.9337  53
   6   8   1 60.0251 34.0095  62
   6   8   1 12.8975 41.0610  17
   6  -8   1 38.0329 41.8959  28
   6  -8   1 23.7406 30.0727  45
   6   8   1 108.775 51.3363  51
  -6  -8  -1 44.0990 30.0111  30
   6  -8   1 44.3104 28.0237  41
  -6   8  -1 16.4453 40.4882  44
  -6  -8  -1-218.155 89.5440  13
   7  -8   1 2001.68 141.908  45
   7   8   1 2086.06 148.092  53
   7  -8   1 2114.18 147.064  47
   7   8   1 2160.06 151.970  51
   7   8   1 1956.70 134.755  62
  -7   8  -1 2133.26 150.093  44
   7  -8   1 1976.39 158.890  28
   8   8   1 16879.6 364.526  62
   8  -8   1 16294.1 386.483  45
   8   8   1 15679.3 387.936  51
   8  -8   1 16481.5 383.265  47
  -8   8  -1 17178.2 403.408  44
   8   8   1 16119.2 391.709  53
   9  -8   1 2162.57 132.081  47
   9   8   1 2552.88 147.193  53
   9   8   1 2332.79 139.789  51
  -9   8  -1 2055.58 139.925  50
   9  -8   1 2338.39 140.674  45
  10  -8   1 150.491 38.4688  53
 -10   8  -1 199.842 42.2387  50
  10   8   1 160.409 42.4724  53
 -10   9   1 3083.49 144.507  50
  10  -9  -1 3165.46 140.492  53
  10   9  -1 3085.46 121.750  62
  10   9  -1 2687.53 135.682  53
   9   9  -1 88.0770 39.8895  53
  -9   9   1 19.4315 33.4715  50
   9  -9  -1 6.32497 38.6857  47
   9   9  -1 54.2912 29.8348  62
   8   9  -1 5415.36 219.106  62
   8   9  -1 5436.66 233.130  53
   8  -9  -1 5535.02 234.046  47
  -8   9   1 5088.83 230.954  50
   7  -9  -1 12308.3 354.514  47
   7  -9  -1 12636.5 331.478  57
  -7   9   1 12120.1 337.246  33
  -7  -9   1 12714.0 345.955  35
   7  -9  -1 12405.3 378.010  28
   7   9  -1 11831.7 325.266  42
   7   9  -1 12021.3 333.314  62
   7   9  -1 11133.7 338.723  53
  -7   9   1 13045.2 369.665  50
   7  -9  -1 11834.5 373.120  27
   6  -9  -1 228.508 55.4059  27
   6   9  -1 127.030 38.2951  56
   6   9  -1 80.8014 43.5679  53
  -6   9   1 81.8548 28.0417  44
   6  -9  -1 160.063 35.4359  57
   6  -9  -1 116.280 63.6362  68
   6   9  -1 101.988 38.7020  38
  -6  -9   1 180.671 44.5994  30
  -6   9   1 108.767 43.7877  33
   6   9  -1 91.1543 41.5328  42
  -6   9   1 154.566 54.8541  50
   6   9  -1 129.943 40.6465  62
  -6  -9   1 82.2301 43.2209  35
   6  -9  -1 133.172 48.6664  47
   6  -9  -1 75.3857 45.2288  28
   5   9  -1 420.699 70.8099  38
  -5  -9   1 389.338 65.1283  30
  -5   9   1 497.041 75.0202  33
   5  -9  -1 344.160 111.431  68
  -5  -9   1 475.191 104.855  13
   5  -9  -1 363.395 74.5324  28
   4  -9  -1 24173.0 469.009  25
   4   9  -1 24409.1 465.186  38
  -4  -9   1 24676.0 467.756  30
  -4   9   1 25171.1 469.579  33
  -4  -9   1 24899.9 442.200  34
  -4  -9   1 24504.7 678.139  13
   4  -9  -1 24523.8 490.820  28
  -3  -9   1 8030.16 251.221  34
   3   9  -1 8078.80 265.267  38
  -3   9   1 8402.52 263.752  33
  -3  -9   1 8087.09 262.414  30
   3  -9  -1 8043.90 253.805  25
  -2   9   1 36079.8 524.287  33
  -2  -9   1 36038.8 522.996  34
  -2  -9   1 35088.6 524.345  30
   2   9  -1 34571.5 531.736  38
   2   9  -1 36332.4 500.701  29
   2  -9  -1 36287.8 505.800  34
  -1   9   1 773.131 82.0956  33
   1  -9  -1 906.351 115.313  19
  -1  -9   1 776.715 79.6047  30
   1  -9  -1 944.069 87.2775  34
   1   9  -1 919.277 81.4749  29
   1   9  -1 869.998 88.4534  38
   0  -9   1 3657.53 161.026  30
   0  -9  -1 3452.10 163.443  34
   0   9  -1 3536.97 164.141  33
   0   9   1 3515.05 216.301  17
   0  -9  -1 3581.90 239.164  19
   0   9   1 3258.95 160.728  33
   0   9  -1 3680.56 158.941  29
   1  -9   1 474.177 58.9733  30
   1  -9   1 413.280 60.6492  28
  -1  -9  -1 477.628 90.8479  10
  -1  -9  -1 384.874 60.8731  34
  -1   9  -1 394.089 58.7548  33
   1   9   1 388.960 84.7925  17
   1   9   1 327.092 57.1005  33
  -1   9  -1 356.719 52.8119  29
  -1  -9  -1 299.857 77.2457  19
  -2  -9  -1 13186.3 489.326  19
   2   9   1 13965.3 317.341  38
  -2   9  -1 13577.7 320.213  33
   2  -9   1 13106.9 336.339  28
   2  -9   1 13200.8 326.469  36
  -2  -9  -1 13553.8 333.060  34
   2   9   1 13621.0 457.810  17
  -2   9  -1 13233.6 314.607  29
   3  -9   1 176.872 47.4492  36
   3   9   1 283.394 75.8618  17
  -3  -9  -1 210.739 46.7970  34
  -3   9  -1 255.221 51.0685  33
  -3   9  -1 266.790 51.4628  29
   3  -9   1 139.074 51.5608  28
  -4  -9  -1 9971.08 301.374  34
   4   9   1 9628.58 417.417  17
  -4   9  -1 10231.5 291.169  33
  -4   9  -1 9771.24 298.302  29
   4  -9   1 9745.33 325.664  28
   5   9   1 39445.7 612.540  53
  -5   9  -1 40943.4 639.062  44
   5   9   1 40687.3 636.355  51
   5  -9   1 41407.0 691.171  28
   5   9   1 41741.7 880.028  17
   5  -9   1 42560.5 619.518  47
  -5   9  -1 41234.6 622.910  29
   5   9   1 41014.2 600.884  62
   5  -9   1 39478.0 596.318  45
  -5  -9  -1 43511.8 916.098  13
   6   9   1 20955.6 436.411  62
   6  -9   1 20157.5 437.804  45
   6   9   1 20919.0 465.765  51
  -6   9  -1 21114.1 450.005  29
  -6  -9  -1 21828.8 453.512  30
   6  -9   1 20501.3 440.475  47
   6  -9   1 20411.7 494.070  28
  -6   9  -1 20952.3 471.898  44
   7  -9   1 12359.9 338.237  45
   7   9   1 11977.1 348.783  51
   7   9   1 11800.4 341.939  53
   7  -9   1 12154.4 338.503  47
   7   9   1 11834.9 325.039  62
  -7   9  -1 12302.0 353.836  44
   8  -9   1 499.476 70.7770  47
   8   9   1 508.415 68.7899  62
   8   9   1 580.554 81.2848  53
   8   9   1 474.744 74.5850  51
  -8   9  -1 519.816 72.4691  44
  -8   9  -1 508.759 77.8572  50
   8  -9   1 533.718 74.5422  45
   9   9   1 674.537 62.6894  62
   9   9   1 611.336 70.7057  51
   9   9   1 553.421 70.9994  53
   9  -9   1 532.427 63.0195  47
  -9   9  -1 583.670 74.1827  50
   9  -9   1 616.431 69.3162  45
  10  -9   1 61.8201 25.2985  53
 -10   9  -1 99.6488 32.5466  50
  10  10  -1 573.251 47.2891  62
 -10  10   1 581.234 57.1037  50
  10 -10  -1 588.471 57.6085  53
  -9  10   1 71.8228 39.0891  50
   9 -10  -1 79.7892 36.2060  47
   9  10  -1 60.1126 32.6458  62
   8 -10  -1 1273.85 114.462  47
   8  10  -1 1318.72 108.467  62
   8  10  -1 1215.37 110.518  53
  -8  10   1 1280.75 115.218  50
  -7  10   1 1858.33 135.640  44
   7  10  -1 1638.08 133.759  53
  -7  10   1 1531.27 128.151  50
   7 -10  -1 1698.60 133.167  47
   7  10  -1 1796.56 131.387  62
  -6  10   1 7336.11 273.285  50
  -6 -10   1 7937.44 279.688  35
   6  10  -1 7819.56 269.271  62
   6  10  -1 6854.17 269.538  53
   6  10  -1 8032.38 277.886  51
   6  10  -1 8159.86 267.287  56
   6 -10  -1 7961.11 284.785  47
   6 -10  -1 7624.13 263.670  57
   6 -10  -1 7443.47 295.537  28
  -6 -10   1 8005.81 278.891  30
  -6  10   1 8065.10 280.300  33
  -6  10   1 8344.61 290.649  44
   5 -10  -1 13971.2 353.011  57
  -5  10   1 13956.8 368.489  50
   5 -10  -1 12314.9 559.792  68
  -5 -10   1 14035.5 373.079  35
   5  10  -1 13505.4 358.610  51
  -5 -10   1 14636.5 379.814  30
   5  10  -1 13638.1 361.384  38
   5  10  -1 14501.7 363.340  56
   5 -10  -1 13733.7 369.957  47
  -5  10   1 13948.4 370.549  33
   5  10  -1 13577.0 349.341  62
   5 -10  -1 13688.4 395.470  28
  -5  10   1 14277.1 374.687  44
  -4  10   1 51562.7 695.010  33
  -4 -10   1 51508.8 701.255  30
   4 -10  -1 50124.9 732.912  28
   4  10  -1 50820.4 691.703  38
   3 -10  -1 13244.5 364.232  28
  -3 -10   1 13338.0 342.291  34
   3  10  -1 13229.1 352.969  38
  -3  10   1 12836.5 342.151  33
  -3 -10   1 13068.2 349.960  30
   2  10  -1 3331.63 177.655  38
   2  10  -1 3451.05 167.421  29
   2 -10  -1 3459.88 170.001  34
  -2  10   1 3561.05 179.247  33
  -2 -10   1 3272.01 172.153  30
   1  10  -1 3.32670 30.5514  38
   1 -10  -1 54.1074 36.2833  34
  -1  10   1-1.74561 31.1850  33
   1  10  -1 5.04913 26.0831  29
  -1 -10   1 17.0774 21.5375  30
   0  10   1 1161.12 133.776  17
   0 -10  -1 1141.36 96.2005  30
   0 -10  -1 1055.98 98.9603  34
   0  10  -1 1007.89 99.5005  33
   0 -10   1 1040.53 94.5164  30
   0  10  -1 1157.23 96.4868  29
   0 -10  -1 1207.89 146.694  19
   0  10   1 909.051 94.8888  33
  -1  10  -1 5916.62 226.767  33
   1  10   1 6554.74 322.364  17
  -1 -10  -1 5756.24 227.728  34
   1 -10   1 6046.39 228.900  28
  -1 -10  -1 5873.06 221.370  30
  -1  10  -1 6300.84 221.648  29
  -1 -10  -1 5689.45 326.912  19
   2  10   1 340.529 57.5372  38
  -2  10  -1 293.834 58.3703  33
   2 -10   1 314.087 60.2693  36
  -2 -10  -1 289.480 60.0834  34
   2  10   1 304.445 85.7388  17
  -2 -10  -1 226.035 75.9661  19
  -2 -10  -1 341.426 80.2145  10
  -2  10  -1 283.680 52.9789  29
   2 -10   1 308.151 58.8114  28
   3  10   1 11784.6 460.709  17
  -3 -10  -1 11162.7 326.547  34
   3 -10   1 11926.6 330.037  36
   3 -10   1 10921.0 340.008  28
  -3  10  -1 11664.5 320.455  33
  -3  10  -1 11512.4 315.907  29
  -3 -10  -1 11864.7 503.149  19
  -4 -10  -1 14606.4 372.775  34
  -4 -10  -1 15161.7 578.113  19
   4 -10   1 14594.3 360.161  45
   4 -10   1 15508.3 378.803  47
   4 -10   1 15099.0 414.214  28
  -4  10  -1 15371.9 369.244  33
   4  10   1 14887.1 387.855  51
   4  10   1 14710.3 367.406  56
  -4  10  -1 15481.9 374.644  29
   4  10   1 14624.5 359.956  62
  -4 -10  -1 15274.3 388.754  30
  -4  10  -1 14918.1 387.319  44
   4  10   1 15074.9 529.340  17
  -5  10  -1 25692.9 492.155  29
   5 -10   1 25881.7 498.905  47
   5 -10   1 25838.6 548.435  28
  -5  10  -1 25833.9 519.455  44
   5  10   1 24908.0 479.619  62
  -5 -10  -1 27080.8 515.827  30
   5  10   1 25605.4 518.260  51
   5  10   1 23774.4 492.683  53
   5 -10   1 25607.1 487.094  45
   6 -10   1 11.7185 37.2379  45
   6  10   1 2.82462 44.3447  53
   6  10   1-22.7854 44.7851  62
  -6  10  -1 35.4207 38.6145  44
   6  10   1-133.135 57.9338  51
  -6  10  -1-38.0523 45.4375  50
   6 -10   1 26.9725 36.1354  47
   7  10   1 2088.99 144.998  53
   7  10   1 2318.08 142.728  62
  -7  10  -1 2375.04 150.400  50
   7 -10   1 2229.86 142.137  45
   7 -10   1 2183.53 143.243  47
  -7  10  -1 2245.70 149.718  44
   7  10   1 2320.44 151.310  51
   8 -10   1 343.740 57.5874  45
  -8  10  -1 366.921 62.5229  50
   8  10   1 426.266 70.1908  51
   8  10   1 446.400 59.6916  62
   8 -10   1 424.286 61.9708  47
  -8  10  -1 630.170 73.9415  44
   9  10   1 2742.26 123.739  51
   9 -10   1 2966.89 127.706  47
   9  10   1 2870.67 113.423  62
  -9  10  -1 2755.71 130.730  50
   9 -11  -1 1150.42 86.6042  47
   9  11  -1 1389.93 86.1303  62
  -9  11   1 1395.01 94.6311  50
   8 -11  -1-18.0346 34.7339  47
  -8  11   1 9.76171 35.1180  50
   8  11  -1-5.57360 40.7110  62
   7 -11  -1 450.686 71.1456  47
  -7  11   1 621.870 75.9536  44
  -7  11   1 460.276 71.5254  50
   7  11  -1 491.830 72.9871  62
   6  11  -1 3819.67 190.247  62
   6  11  -1 3838.46 189.583  51
  -6  11   1 4075.89 200.400  44
   6 -11  -1 3835.69 183.150  57
   6 -11  -1 3753.98 196.008  47
  -6  11   1 3641.08 189.187  50
   6  11  -1 3986.07 188.069  56
   5  11  -1 761.292 89.5435  51
   5  11  -1 744.611 88.1808  56
  -5  11   1 814.230 96.5247  33
   5  11  -1 716.163 87.1790  38
  -5  11   1 708.443 84.6582  50
  -5 -11   1 773.467 89.3225  35
   5 -11  -1 748.166 87.1847  57
   5 -11  -1 687.292 87.0089  47
   5  11  -1 649.810 85.2225  62
  -5 -11   1 738.436 90.4630  30
  -5  11   1 700.381 89.9983  44
   5 -11  -1 768.005 98.4565  28
  -4 -11   1 3469.68 185.714  35
   4  11  -1 3259.50 181.270  51
   4  11  -1 3111.34 178.193  38
   4 -11  -1 3360.63 177.439  57
   4  11  -1 3309.04 179.187  56
   4 -11  -1 3279.70 182.567  47
  -4  11   1 3312.27 184.106  33
  -4  11   1 3257.24 173.544  50
   4 -11  -1 2692.72 261.033  68
  -4 -11   1 3316.66 185.488  30
   4  11  -1 3348.01 172.280  62
   4 -11  -1 3133.91 189.943  28
  -4  11   1 3278.13 185.842  44
   3  11  -1 16725.0 404.345  38
   3  11  -1 17031.7 388.474  52
   3  11  -1 16427.8 389.245  56
  -3  11   1 16515.8 402.244  33
  -3 -11   1 16666.8 405.005  30
   3 -11  -1 16297.2 392.838  47
   3 -11  -1 16562.9 421.501  28
   3 -11  -1 16053.6 379.504  57
  -3  11   1 16300.9 400.743  44
  -2 -11   1 219.033 48.5340  30
  -2  11   1 294.468 60.0619  33
   2 -11  -1 332.063 62.7190  28
   1  11  -1 1116.20 107.910  38
  -1  11   1 1138.36 110.358  33
   1 -11  -1 1027.83 101.204  34
  -1 -11   1 1040.65 100.233  30
   0 -11   1 497.284 70.0944  30
   0  11  -1 502.002 77.4136  38
   0 -11  -1 479.633 73.5276  34
   0 -11  -1 446.585 65.6322  30
   0  11   1 384.870 69.3341  33
   1  11   1 156.133 52.5035  17
   1  11   1 215.523 50.9800  38
  -1  11  -1 148.903 40.4079  29
  -1 -11  -1 193.840 47.2466  30
  -1 -11  -1 182.068 47.2873  34
  -1  11  -1 199.634 50.9373  33
   1 -11   1 187.430 51.3615  36
  -1 -11  -1 224.572 77.5213  19
  -2 -11  -1 1443.50 120.140  30
   2  11   1 1482.64 120.426  52
   2 -11   1 1685.68 126.573  47
   2  11   1 1790.70 182.434  17
  -2 -11  -1 1565.70 126.380  34
  -2  11  -1 1589.29 123.974  33
  -2  11  -1 1636.44 125.887  52
  -2  11  -1 1554.86 123.455  44
   2  11   1 1526.91 120.778  56
  -2  11  -1 1638.76 124.155  29
  -2 -11  -1 1329.59 170.417  19
   2  11   1 1709.74 125.717  38
   2 -11   1 1491.66 126.754  28
   2 -11   1 1416.00 120.546  36
   3  11   1 133.823 50.1340  56
   3  11   1 107.277 56.6082  17
   3 -11   1 133.537 44.5013  36
  -3 -11  -1 199.426 49.8068  34
  -3  11  -1 167.907 47.9118  52
   3  11   1 102.580 48.6920  51
  -3 -11  -1 158.043 48.2057  30
  -3  11  -1 144.858 45.0087  33
   3 -11   1 121.123 44.6294  47
  -3  11  -1 233.504 50.7706  44
  -3  11  -1 114.972 38.1081  29
   3  11   1 174.236 49.5010  62
  -3 -11  -1 87.3836 49.6520  19
   3 -11   1 241.523 60.2161  28
   4  11   1 16.5354 39.4243  62
  -4 -11  -1 50.6756 33.8223  30
  -4 -11  -1-11.0273 22.1484  34
  -4  11  -1 31.6619 37.3475  33
   4 -11   1-38.4957 41.1211  28
   4  11   1 67.8103 34.2244  51
   4 -11   1 54.2579 39.1401  47
  -4  11  -1-46.6236 46.3940  29
   4 -11   1 63.8500 35.3184  45
  -4  11  -1 41.7986 42.7925  44
   5  11   1 12690.8 342.577  62
   5  11   1 12623.0 364.606  51
   5 -11   1 13159.5 344.097  45
   5 -11   1 13197.9 357.192  47
  -5 -11  -1 13552.5 361.770  30
  -5  11  -1 12841.1 363.580  44
   6  11   1 601.685 84.6584  51
  -6  11  -1 626.873 78.5003  50
   6 -11   1 558.025 76.2437  47
   6  11   1 534.687 74.6047  62
   6 -11   1 654.197 80.7976  45
  -6  11  -1 616.455 84.2240  44
   7 -11   1 4675.41 195.854  47
   7  11   1 4717.99 189.032  62
   7 -11   1 4677.31 188.293  45
  -7  11  -1 4513.63 189.553  50
   7  11   1 4723.07 203.469  51
  -7  11  -1 4872.27 206.206  44
   8  11   1 1254.46 95.6882  51
   8 -11   1 1229.35 87.4320  45
  -8  11  -1 1295.70 93.3627  50
   8 -11   1 1187.66 90.2835  47
   8  11   1 1226.05 90.0104  62
  -8  11  -1 1295.73 94.8730  44
   9 -11   1 25.8990 25.8881  53
  -8  12   1 2486.51 124.970  50
   8  12  -1 2656.91 124.027  62
   8 -12  -1 2289.40 124.280  47
  -7  12   1 8874.48 260.838  50
   7 -12  -1 9078.76 268.703  47
   7  12  -1 8585.21 249.244  62
  -7  12   1 9516.73 268.806  44
   6  12  -1 2283.24 138.432  62
  -6  12   1 2021.02 134.368  50
   6  12  -1 2194.05 137.034  51
   6 -12  -1 2123.61 130.395  57
   6 -12  -1 2031.22 139.298  47
   6  12  -1 2017.27 131.575  56
  -6  12   1 1939.57 135.942  44
  -5  12   1 134.629 37.4447  50
   5  12  -1-8.28018 42.8151  56
   5 -12  -1 15.8320 29.6246  57
   5  12  -1 105.231 45.8794  51
   5  12  -1 40.3056 38.2566  62
  -5  12   1-14.5307 37.9890  44
   5 -12  -1 42.8265 34.4865  47
   4 -12  -1-85.7742 43.8852  47
   4  12  -1 16.7314 27.5743  52
   4  12  -1 0.73112 31.0283  56
   4 -12  -1 19.2279 29.2141  57
   4  12  -1 13.5182 31.3762  62
   4  12  -1 143.335 39.1840  38
   4  12  -1-1.97404 40.2289  51
  -4  12   1-44.7161 41.4580  33
  -4 -12   1 39.6078 26.0365  30
  -4 -12   1 38.7758 34.3734  35
   4 -12  -1-120.698 50.3636  28
  -4  12   1 40.0988 34.5426  44
  -3  12   1 1810.85 137.715  33
   3  12  -1 1847.23 137.823  56
   3  12  -1 1625.33 132.122  38
  -3 -12   1 1903.79 134.668  35
   3  12  -1 1847.48 132.530  52
   3 -12  -1 1640.97 126.256  57
  -3 -12   1 1621.03 129.794  30
  -3  12   1 1756.50 136.486  44
   3 -12  -1 1687.22 131.419  47
   3 -12  -1 1717.06 141.800  28
   2  12  -1 175.420 47.2384  52
  -2  12   1 277.889 60.4550  33
   2  12  -1 193.919 53.6935  56
  -2 -12   1 197.456 49.5940  30
   2  12  -1 176.596 53.6333  38
  -2 -12   1 221.249 46.8716  35
  -2  12   1 175.425 53.8501  44
  -2  12   1 299.785 56.5551  52
   2 -12  -1 315.401 61.3428  47
   2 -12  -1 176.604 48.1838  28
   1 -12  -1 3060.42 178.631  28
   1  12  -1 3073.98 179.634  38
  -1  12   1 2917.69 176.093  33
   1 -12  -1 3443.17 180.513  47
  -1 -12   1 3075.54 175.567  30
  -1  12   1 3306.67 178.857  52
   1  12  -1 2951.51 171.101  52
  -1  12   1 3198.68 178.119  44
   1  12  -1 3446.85 179.579  56
   0 -12   1 184.907 54.5660  36
   0 -12  -1 113.880 37.7064  34
   0 -12   1 60.2932 30.6504  47
   0  12   1 100.441 43.2649  52
   0  12  -1 110.369 42.9287  52
   0 -12  -1 187.962 45.8206  47
   0  12   1 188.168 47.5281  44
   0  12  -1 196.787 50.2161  38
   1  12   1 9220.86 293.353  56
  -1  12  -1 9395.27 311.385  38
   1  12   1 9528.86 299.076  38
   1 -12   1 8859.59 301.313  36
  -1  12  -1 9591.97 307.929  52
   1  12   1 9754.88 308.705  52
  -1 -12  -1 8998.82 300.758  34
   1 -12   1 9602.84 305.712  47
   1  12   1 9308.64 294.365  44
  -1 -12  -1 9272.22 293.923  30
  -1  12  -1 9644.17 299.835  44
  -2  12  -1 5980.70 243.389  52
   2  12   1 5821.29 238.786  56
  -2 -12  -1 5867.55 242.763  34
   2 -12   1 5545.12 237.511  36
  -2  12  -1 5904.48 237.176  33
  -2 -12  -1 5937.45 240.254  30
   2  12   1 5633.51 235.516  52
  -2  12  -1 6062.63 246.111  44
   2 -12   1 6006.30 245.507  47
  -3 -12  -1 1309.65 117.111  34
   3 -12   1 1452.28 119.377  36
   3  12   1 1254.98 120.980  51
  -3  12  -1 1293.80 113.041  33
   3  12   1 1256.50 107.382  62
  -3  12  -1 1367.86 117.859  52
  -3 -12  -1 1198.13 110.290  30
   3 -12   1 1195.93 114.400  47
   3 -12   1 1233.36 118.218  28
  -3  12  -1 1373.63 122.231  44
   4  12   1 4903.15 227.351  51
   4 -12   1 4771.93 217.631  47
   4  12   1 5056.25 213.127  62
  -4  12  -1 5080.40 228.408  44
   5 -12   1 1523.95 122.596  47
   5  12   1 1536.63 119.017  62
   5  12   1 1274.31 117.341  51
   5 -12   1 1541.86 113.222  45
  -5  12  -1 1461.66 123.835  44
   6 -12   1 1229.84 97.7937  45
   6  12   1 1116.04 104.436  51
   6  12   1 1286.16 103.487  62
   6 -12   1 1077.82 97.8854  47
  -6  12  -1 1152.97 105.146  44
   7  12   1 1278.79 93.2107  62
   7 -12   1 1308.05 98.1374  47
   7 -12   1 1362.26 90.4440  45
   7  12   1 1366.56 101.541  51
  -7  12  -1 1395.49 103.378  44
   8  12   1 1796.62 94.2278  51
   8 -12   1 1785.40 92.8892  47
   8  12   1 1997.34 94.5764  62
  -8  12  -1 1939.25 97.2058  44
   8  13  -1 5472.05 147.767  62
   8 -13  -1 5380.20 152.089  47
   7 -13  -1 5692.17 189.403  47
  -7  13   1 6019.34 190.525  44
   7  13  -1 5810.63 181.285  62
  -7  13   1 5988.78 182.752  50
   6  13  -1 7563.01 229.187  51
   6  13  -1 7338.64 224.435  62
   6 -13  -1 7318.82 237.548  47
  -6  13   1 7299.72 221.866  50
  -6  13   1 7333.77 240.584  44
   5  13  -1 12.4840 40.4727  51
   5  13  -1 14.0067 32.6326  62
   5  13  -1 80.9746 41.7741  56
  -5  13   1 64.5872 34.7512  44
   5 -13  -1 40.7437 33.3842  47
   5 -13  -1 80.3602 29.4550  57
   4  13  -1 5595.85 222.894  56
  -4  13   1 5369.41 228.216  44
   4  13  -1 5142.74 219.629  51
   4  13  -1 5978.42 221.098  52
   4 -13  -1 5608.57 219.096  57
   4 -13  -1 5496.54 226.924  47
   3  13  -1 4005.24 191.427  52
   3  13  -1 4087.81 197.680  56
   3 -13  -1 4005.81 191.220  57
   3 -13  -1 3706.17 190.238  47
  -3  13   1 3783.44 195.548  44
   2 -13  -1 17897.4 408.846  57
   2  13  -1 18730.5 414.752  56
   2 -13  -1 18728.5 423.529  47
   2  13  -1 18741.8 417.670  52
  -2  13   1 18942.2 414.696  52
  -2  13   1 18204.8 425.655  44
   1  13  -1 866.588 98.6352  38
   1  13  -1 739.202 86.0540  56
  -1  13   1 892.065 97.7450  52
   1 -13  -1 808.238 93.9211  47
   1  13  -1 802.230 93.4111  52
  -1 -13   1 781.408 94.8457  36
   1 -13  -1 804.948 95.4560  28
  -1  13   1 774.939 92.7631  44
   0  13  -1 10333.2 318.008  52
   0  13   1 10040.9 313.704  52
   0  13   1 10406.7 316.177  44
   0 -13   1 10209.5 317.707  47
   0 -13  -1 10259.0 308.935  47
   0  13   1 10304.9 313.214  38
   0 -13   1 10323.1 321.111  36
  -1  13  -1 716.942 87.5537  52
  -1  13  -1 845.806 91.8024  44
  -1  13  -1 684.687 85.3972  38
   1  13   1 743.161 89.8131  52
   1  13   1 858.091 93.9942  44
   1 -13   1 745.831 90.3831  47
  -1 -13  -1 794.533 87.7252  47
   2  13   1 12256.8 353.793  51
  -2  13  -1 12721.6 345.802  52
   2 -13   1 12433.9 348.729  47
  -2  13  -1 12542.6 344.913  44
   3  13   1 455.109 76.3171  51
   3  13   1 463.921 66.7142  62
  -3  13  -1 404.397 66.1809  52
  -3  13  -1 447.563 74.2738  44
   3 -13   1 427.196 68.6812  47
   4  13   1 1309.67 106.470  62
   4  13   1 1444.96 122.342  51
   4 -13   1 1311.06 113.483  47
  -4  13  -1 1425.70 119.450  44
   5  13   1 1424.67 106.310  62
   5  13   1 1234.84 109.099  51
   5 -13   1 1278.61 105.036  47
  -5  13  -1 1354.00 114.130  44
   6  13   1 3078.76 140.939  62
   6  13   1 3233.04 154.536  51
   6 -13   1 3110.41 147.524  47
  -6  13  -1 3132.86 151.728  44
   7  13   1 562.090 58.4937  51
   7 -13   1 559.814 56.1696  47
   7  13   1 654.339 59.3697  62
  -7  13  -1 530.814 58.4195  44
   7 -14  -1 1186.37 72.8475  47
   6 -14  -1 2335.34 119.567  47
  -6  14   1 2666.55 128.664  44
   6  14  -1 2676.39 116.795  51
   6  14  -1 2635.68 115.104  62
   5  14  -1 8797.00 244.959  51
   5  14  -1 9027.52 225.973  62
   5 -14  -1 9093.21 230.963  57
   5 -14  -1 8629.52 244.547  47
  -5  14   1 9265.63 262.000  44
   4  14  -1 187.770 46.9743  56
   4  14  -1 103.881 41.5064  51
  -4  14   1 197.887 50.4985  44
   4 -14  -1 111.872 37.3163  57
   4 -14  -1 131.961 38.8718  47
   3 -14  -1 1826.93 125.938  47
   3 -14  -1 1730.65 119.072  57
   3  14  -1 1823.78 124.235  56
  -3  14   1 1809.60 132.440  44
   3  14  -1 1672.86 117.835  52
   3  14  -1 1715.00 126.945  51
   2  14  -1 1771.21 124.385  56
   2  14  -1 1953.06 132.894  52
  -2 -14   1 1779.23 131.204  47
  -2  14   1 1813.19 131.459  44
   2 -14  -1 1740.03 126.628  47
   2 -14  -1 1951.21 131.615  57
  -2  14   1 1838.94 125.708  52
   1 -14  -1 20173.1 416.525  47
  -1  14   1 19627.1 413.571  52
   1  14  -1 19299.0 416.272  52
   1  14  -1 19228.7 391.896  56
   1 -14  -1 18542.4 403.624  57
  -1  14   1 19313.7 417.017  44
  -1 -14   1 19017.3 417.746  47
   0  14  -1 1978.47 138.357  52
   0 -14  -1 1983.79 132.599  47
   0 -14   1 1795.69 132.826  47
   0  14   1 1837.52 133.559  52
   0  14   1 2026.16 136.978  44
   1 -14   1 2355.58 150.973  47
   1  14   1 2549.23 158.069  51
  -1 -14  -1 2400.51 142.743  47
  -1  14  -1 2474.54 152.715  52
   1  14   1 2594.73 148.189  44
  -1  14  -1 2391.17 143.020  44
   2 -14   1 117.236 48.8104  47
   2  14   1 111.923 48.0399  51
  -2  14  -1 125.167 41.5214  52
  -2 -14  -1 195.473 40.6198  47
  -2  14  -1 76.2706 41.1529  44
   3 -14   1 15816.5 361.699  47
  -3  14  -1 16909.2 356.202  52
   3  14   1 15441.4 365.632  51
  -3  14  -1 16367.1 364.355  44
   4 -14   1 5609.28 207.487  47
   4  14   1 5615.71 213.657  51
   4  14   1 5754.51 190.045  62
  -4  14  -1 5654.62 208.971  44
   5  14   1 1508.90 94.4440  62
   5  14   1 1592.58 108.212  51
   5 -14   1 1398.50 100.131  47
  -5  14  -1 1598.10 107.685  44
   6  14   1 65.2241 30.3655  51
   6 -14   1 48.2497 25.4139  47
  -6  14  -1 108.577 32.1066  44
  -5  15   1 209.448 39.5001  44
   5  15  -1 149.673 33.3752  51
   5 -15  -1 183.282 36.6138  47
  -5 -15   1 145.852 35.3049  47
  -4 -15   1 1163.93 90.6087  47
   4 -15  -1 1190.27 79.8078  57
   4  15  -1 1009.21 82.1807  51
   4 -15  -1 1049.85 83.1959  47
  -4  15   1 1067.81 88.2496  44
  -3 -15   1 859.010 82.9467  47
   3  15  -1 745.803 77.8472  51
   3 -15  -1 732.413 74.4819  47
   3 -15  -1 815.556 74.6321  57
  -3  15   1 867.040 84.0612  44
   2  15  -1 1250.11 95.9998  56
   2 -15  -1 1268.61 97.2994  57
   2  15  -1 1233.64 98.3209  52
   2  15  -1 1169.85 102.740  51
  -2  15   1 1115.99 96.7587  44
   2 -15  -1 1289.21 97.7722  47
  -2 -15   1 1201.50 100.302  47
  -1 -15   1 423.102 64.1010  47
   1  15  -1 376.913 54.8742  56
  -1  15   1 307.401 55.4451  44
   1  15  -1 409.442 65.0016  52
   1 -15  -1 372.456 59.0136  57
   1 -15  -1 404.966 60.7010  47
   0  15   1 874.436 82.4249  44
   0 -15  -1 837.866 83.4087  57
   0  15  -1 898.826 86.1699  52
   0  15   1 770.845 84.0703  51
   0 -15  -1 939.316 84.2973  47
   0 -15   1 868.814 86.7147  47
   1  15   1 81.9797 36.3858  51
  -1  15  -1 42.1443 31.4407  52
  -1 -15  -1 22.7190 28.9051  47
   1 -15   1 70.6815 31.8358  47
  -2  15  -1 6828.22 216.669  52
   2  15   1 6778.41 226.320  51
   2 -15   1 6965.99 226.095  47
  -2  15  -1 6866.90 214.215  44
   3  15   1 465.558 65.0435  51
   3 -15   1 542.631 65.1460  47
  -3  15  -1 401.324 56.6532  44
  -3  15  -1 500.911 56.0947  52
   4 -15   1 3674.96 145.905  47
   4  15   1 3761.83 151.549  51
  -4  15  -1 3862.75 148.921  44
   5 -15   1 39.5546 21.6868  47
  -5  15  -1 33.0172 21.8063  44
   3 -16  -1 3458.59 116.611  57
   3  16  -1 3438.77 129.699  51
   3 -16  -1 3538.13 122.682  47
  -3 -16   1 3333.35 129.097  47
  -3  16   1 3649.33 135.069  44
   2  16  -1 659.774 68.9659  51
   2 -16  -1 702.616 62.4563  57
  -2 -16   1 633.560 55.5615  57
   2 -16  -1 665.005 58.9937  47
  -2  16   1 616.169 58.3312  51
  -2 -16   1 633.333 62.9352  47
  -2  16   1 728.062 65.4649  44
   1  16  -1 491.186 62.4936  51
   1 -16  -1 470.976 54.5435  57
  -1  16   1 457.855 53.4769  51
  -1  16   1 521.165 55.1859  44
   1 -16  -1 473.971 51.8216  47
  -1 -16   1 533.173 61.4560  47
   0  16   1 798.231 70.6719  51
   0 -16  -1 737.299 68.6368  57
   0 -16   1 867.680 74.7050  47
   0  16  -1 884.234 74.9254  52
   0 -16  -1 853.176 67.1353  47
  -1 -16  -1 44.7784 25.3454  57
   1  16   1 0.05630 26.7725  51
  -1  16  -1 7.83614 27.0411  52
   1 -16   1 25.0106 26.8437  47
   2  16   1 47.9391 27.9098  51
  -2  16  -1 17.7195 23.0963  52
   2 -16   1 76.2198 28.4058  47
  -2 -16  -1 22.5272 24.8220  57
   3  16   1 2459.07 107.244  51
   3 -16   1 2396.47 103.603  47
  -3 -16  -1 2406.99 105.894  57
  12   0  -2 412.767 55.5529  53
  12   0  -2 393.426 57.9088  48
  11   0  -2 4758.53 199.926  53
  11   0  -2 4430.96 195.316  57
  10   0  -2 1550.52 125.589  57
  10   0  -2 1556.40 123.791  53
 -10   0   2 1353.07 118.371  33
   9   0  -2 49652.5 1076.64  18
   9   0  -2 46099.3 632.706  53
   9   0  -2 47882.9 1032.13  68
  -9   0   2 47338.3 665.111  33
   9   0  -2 47023.3 655.103  57
  -9   0   2 48194.8 989.901  15
   8   0  -2 1696.02 206.492  18
  -8   0   2 1690.02 126.093  33
  -8   0   2 1578.66 116.340  21
  -8   0   2 1544.26 175.631  15
   8   0  -2 1764.43 200.148  68
   8   0  -2 1703.11 135.380  27
   7   0  -2 1204.12 105.866  27
   7   0  -2 1049.55 145.623  68
  -7   0   2 1004.22 92.9390  33
  -7   0   2 1074.51 136.801  15
  -7   0   2 1108.74 92.6325  21
   7   0  -2 1423.52 168.936  18
  -6   0   2 46231.2 524.094  21
   6   0  -2 46316.7 579.899  27
   6   0  -2 46089.3 821.909  68
  -6   0   2 45303.5 527.028  33
  -6   0   2 43841.8 756.533  15
   6   0  -2 46437.8 839.445  18
  -5   0   2 3402.88 130.668  21
   5   0  -2 3655.88 208.605  68
  -5   0   2 3670.46 199.754  15
   5   0  -2 3493.95 208.772  18
  -4   0   2 535.727 49.7966  21
   4   0  -2 568.604 74.9758  68
  -4   0   2 450.647 67.7116  15
   4   0  -2 658.587 88.8317  18
   3   0  -2 13176.0 229.810   4
  -3   0   2 13003.3 266.992   2
  -3   0   2 13842.5 310.482  65
   3   0  -2 13305.5 318.300  18
   3   0  -2 13540.0 311.936  65
  -3   0   2 13404.3 293.040  15
   2   0  -2 191209. 685.189   5
   2   0  -2 192860. 1057.61  65
  -2   0   2 194699. 1062.47  63
   2   0  -2 189544. 736.180  64
  -2   0   2 187874. 857.795   2
  -2   0   2 190604. 706.388  64
   2   0  -2 193296. 884.517   2
   1   0  -2 103983. 540.868   2
  -1   0   2 109490. 651.796  64
   1   0  -2 108892. 728.192  65
   1   0  -2 106359. 675.440  64
  -1   0   2 105899. 538.252   2
   1   0  -2 111088. 634.832   5
   0   0   2 23067.2 343.137  64
   0   0  -2 22362.0 202.304  67
   0   0  -2 22350.7 346.195  63
   0   0  -2 22049.0 249.631   2
   1   0   2 25020.8 406.823   5
  -1   0  -2 23393.5 385.453  63
  -1   0  -2 24961.0 413.586   5
   1   0   2 26172.0 407.713  63
   1   0   2 23369.7 329.126   1
   2   0   2 1247.01 98.9169  64
  -2   0  -2 1184.92 81.7986  10
   2   0   2 1452.13 108.799  63
  -2   0  -2 1297.47 93.6851  66
   2   0   2 1223.18 98.8730  68
   2   0   2 1133.67 78.8583   1
  -2   0  -2 1192.03 98.3195   8
  -2   0  -2 1273.40 101.529  63
  -2   0  -2 1255.51 103.969  64
   3   0   2 130277. 1188.33  18
  -3   0  -2 130761. 909.189  10
  -3   0  -2 134684. 1001.15  66
  -3   0  -2 132391. 1211.40  14
   3   0   2 132927. 696.279  23
  -3   0  -2 132553. 1092.40   8
   3   0   2 132263. 839.687  27
   4   0   2 4275.23 242.417  18
  -4   0  -2 4542.54 261.150  12
   4   0   2 5142.51 264.787  68
   4   0   2 4871.49 144.472  23
  -4   0  -2 4878.28 146.676  22
  -4   0  -2 4420.28 242.941  14
  -4   0  -2 5224.46 239.485   8
   4   0   2 4717.54 181.683  27
   5   0   2 831.836 121.438  18
  -5   0  -2 780.130 122.086  12
   5   0   2 932.681 132.711  68
  -5   0  -2 795.500 70.0739  22
  -5   0  -2 930.499 113.202   8
  -5   0  -2 683.655 109.606  14
   5   0   2 792.006 85.5071  27
   6   0   2 8622.23 417.160  18
  -6   0  -2 9029.34 251.579  22
  -6   0  -2 8510.03 419.045  16
  -6   0  -2 8774.55 425.635  12
   6   0   2 8019.15 403.268  68
  -6   0  -2 8718.07 388.184  14
   6   0   2 8474.62 290.423  27
  -7   0  -2 6030.59 374.130  12
  -7   0  -2 6045.97 377.835  16
  -7   0  -2 6046.29 222.528  22
   7   0   2 6177.24 379.077  68
   7   0   2 6278.89 378.834  18
   7   0   2 6024.13 264.934  27
   8   0   2 4244.89 320.586  68
   8   0   2 3923.46 207.235  39
   8   0   2 4149.99 192.398  53
   8   0   2 3926.57 223.448  27
  -8   0  -2 3747.70 183.738  22
  -8   0  -2 4521.65 331.309  20
  -8   0  -2 4138.42 322.228  16
   9   0   2 4.77041 38.3986  53
   9   0   2-6.92475 41.3947  39
  10   0   2 1381.36 116.500  39
  10   0   2 1247.59 102.174  53
  11   0   2 27923.6 413.740  39
  11   0   2 27819.3 377.044  53
  12   1  -2 6976.31 200.066  48
 -12   1   2 7158.60 206.967  55
  12   1  -2 6691.60 199.865  53
  12  -1  -2 6703.57 198.097  53
  11   1  -2 39.9027 37.6990  53
  11  -1  -2 56.3171 36.5344  53
  11  -1  -2 140.176 42.6750  57
  10  -1  -2 1936.60 135.704  53
 -10   1   2 1905.54 137.521  33
 -10  -1   2 1706.77 132.923  33
  10   1  -2 1809.26 135.910  57
  10   1  -2 1961.38 136.973  53
  10  -1  -2 1794.13 133.865  57
   9  -1  -2 38626.6 591.260  57
   9  -1  -2 37251.3 567.924  53
  -9  -1   2 38684.7 894.354  15
  -9  -1   2 36508.6 585.574  33
   9   1  -2 37665.5 572.797  53
   9   1  -2 37853.9 592.057  57
  -9   1   2 36280.7 580.682  33
   9  -1  -2 36933.9 925.322  68
  -9   1   2 37782.7 872.453  15
   9  -1  -2 39018.0 669.758  27
  -9  -1   2 36885.2 560.338  21
   9   1  -2 36795.8 948.780  18
  -8  -1   2 3263.18 166.296  21
   8  -1  -2 2990.43 267.269  68
  -8   1   2 3152.12 170.076  33
  -8  -1   2 2962.76 166.585  33
  -8   1   2 3359.29 164.079  21
   8  -1  -2 2978.19 254.481  18
  -8   1   2 3077.78 244.945  15
  -8  -1   2 3242.51 253.517  15
   8  -1  -2 3192.31 187.463  27
   8   1  -2 3151.93 281.804  18
  -7  -1   2 41783.1 551.516  21
  -7   1   2 42658.2 540.157  21
   7  -1  -2 40325.8 866.174  68
  -7   1   2 41260.0 558.158  33
  -7  -1   2 41211.3 821.673  15
  -7   1   2 40322.8 790.109  15
   7   1  -2 42143.0 844.535  68
   7  -1  -2 40589.6 617.821  27
   7   1  -2 39124.9 893.392  18
   7  -1  -2 43512.5 878.766  18
   6  -1  -2 317.888 73.6857  68
   6   1  -2 328.351 78.0931  68
   6   1  -2 358.114 87.4067  18
   6  -1  -2 358.907 79.2747  18
  -6   1   2 353.712 71.6655  15
  -6   1   2 366.656 53.6037  33
  -6  -1   2 385.094 56.4494  21
   6   1  -2 397.982 54.1604  27
  -6   1   2 339.077 48.9404  21
  -6  -1   2 330.037 77.3700  15
   5   1  -2 25882.9 362.555  27
   5  -1  -2 27190.5 361.521  25
  -5   1   2 26812.8 360.926  21
   5   1  -2 27397.8 544.137  68
  -5   1   2 27196.3 364.337  33
  -5  -1   2 26985.1 368.469  21
  -5   1   2 25000.5 508.205  15
  -5  -1   2 26636.4 319.609  35
  -5  -1   2 26532.6 536.890  15
   5  -1  -2 27927.9 586.329  68
   5  -1  -2 27760.4 580.298  18
   5   1  -2 25813.4 574.780  18
   4  -1  -2 478.160 74.1725  18
   4   1  -2 535.125 83.0700  18
   4  -1  -2 525.351 46.9543  25
  -4  -1   2 552.334 45.1202  35
  -4  -1   2 485.476 47.9610  21
  -4   1   2 496.697 47.5534  21
  -4   1   2 536.034 68.9184  15
  -4  -1   2 400.709 65.4568  15
   4   1  -2 562.079 72.2373  68
  -3   1   2 20372.9 321.398   2
   3   1  -2 21411.4 411.010  18
   3   1  -2 20921.6 386.192  65
   3  -1  -2 19918.8 296.232   4
  -3  -1   2 20971.6 204.483  64
   3  -1  -2 20198.9 369.890  68
  -3   1   2 21538.1 390.381  65
   3   1  -2 21081.8 368.479   2
  -3  -1   2 21554.4 386.744  65
  -3  -1   2 21295.0 358.828   2
  -3  -1   2 21075.9 375.263  15
  -3   1   2 20655.3 342.634  15
   3  -1  -2 20581.1 390.151  65
   3  -1  -2 20266.7 276.462   5
  -2   1   2 4254.16 158.203  65
  -2  -1   2 4216.14 124.896  11
  -2   1   2 4281.62 156.898  63
  -2   1   2 3975.54 113.848   2
   2  -1  -2 4131.00 137.541   4
   2   1  -2 4288.18 119.195  64
   2   1  -2 3870.52 154.975  65
  -2  -1   2 4221.56 162.168  63
  -2  -1   2 4347.57 164.553  65
   2   1  -2 4326.83 147.585   2
   2   1  -2 3837.07 74.4276   5
  -2  -1   2 4278.90 124.654  64
   2  -1  -2 4272.46 116.388  64
   2  -1  -2 4339.97 160.511  65
  -1  -1   2 36688.5 347.162   5
   1  -1  -2 35200.3 405.951   4
   1  -1  -2 35551.1 405.707  65
   1  -1  -2 36399.9 396.406  64
   1   1  -2 34868.0 435.586  63
   1   1  -2 37687.1 449.675  65
   1   1  -2 36997.8 356.309   5
  -1  -1   2 35268.8 405.608  64
   1   1  -2 36432.3 380.808   2
  -1   1   2 36288.5 372.723  64
   0  -1  -2 823.025 35.4985   2
   0   1  -2 1153.88 86.3115  63
   0   1  -2 848.675 27.5267  67
   0  -1   2 1093.64 82.5184  64
   0   1   2 1060.98 77.9174   1
   0  -1  -2 1051.77 76.2084  63
   0   1   2 1181.37 79.8327  64
   0   1  -2 1129.74 71.2613   2
   0  -1  -2 1037.46 68.2496  65
   0  -1   2 1195.18 80.2739   5
  -1  -1  -2 897120. 1979.57  67
   1  -1   2 909313. 1896.80   1
  -1   1  -2 914567. 2452.01  63
  -1  -1  -2 892426. 2309.35  63
   1  -1   2 900743. 2459.25  64
  -1  -1  -2 892218. 2401.89  66
  -1  -1  -2 926034. 2499.53  64
  -1   1  -2 910890. 2501.47   5
  -1   1  -2 907360. 2506.60  64
  -1   1  -2 935312. 2541.22  14
   1   1   2 907670. 2340.47  64
   1  -1   2 903220. 2451.67  63
  -1  -1  -2 909098. 2512.91   5
   1  -1   2 887724. 2444.77   5
  -2   1  -2 46541.8 646.742  14
   2   1   2 47512.7 669.615  18
  -2  -1  -2 48284.9 589.586  66
   2  -1   2 48327.6 575.008  68
   2  -1   2 49246.4 614.250  64
   2   1   2 49720.1 597.262  63
   2  -1   2 49841.7 445.039   1
   2   1   2 47577.6 521.305  17
  -2  -1  -2 48100.1 558.392  10
  -2   1  -2 47969.7 652.791  12
  -2  -1  -2 48133.1 492.049   4
   2   1   2 48081.5 621.066  68
  -2  -1  -2 47545.2 617.644   8
  -2  -1  -2 46688.1 600.832  63
   3   1   2 5027.79 244.095  18
   3  -1   2 5794.46 238.135  18
  -3  -1  -2 5098.92 188.339   1
  -3  -1  -2 5317.61 215.355  66
  -3  -1  -2 5139.37 201.277  10
   3   1   2 5442.07 138.833  23
  -3   1  -2 5158.46 138.293  22
   3   1   2 5452.07 240.852  68
  -3   1  -2 5356.44 188.370  66
   3  -1   2 5530.18 235.891  68
   3  -1   2 5252.15 148.921  23
  -3   1  -2 5254.32 250.248  12
  -3   1  -2 5093.89 238.760  14
   3   1   2 5222.92 180.632  17
   3  -1   2 5249.80 170.306  27
   3   1   2 5264.24 171.174  27
  -3  -1  -2 5275.16 230.625   8
   4   1   2 9161.70 366.931  18
   4  -1   2 9576.90 344.749  18
  -4   1  -2 9241.38 370.794  12
  -4   1  -2 9670.59 215.407  22
   4   1   2 9254.36 359.200  68
   4  -1   2 9669.92 213.299  23
  -4   1  -2 9246.85 348.399  14
  -4  -1  -2 9547.95 291.977  10
  -4  -1  -2 8770.69 298.368  66
   4  -1   2 9080.54 343.533  68
  -4  -1  -2 10004.5 365.432  14
   4  -1   2 9102.76 253.555  27
   4   1   2 8696.85 242.382  27
  -4  -1  -2 9918.53 341.738   8
  -5   1  -2 4256.41 258.160  14
   5   1   2 4516.57 287.039  18
   5  -1   2 4615.91 268.121  18
   5  -1   2 4538.63 277.663  68
  -5   1  -2 4249.06 274.620  12
  -5   1  -2 4290.49 162.486  22
  -5   1  -2 4066.97 269.081  16
  -5  -1  -2 4098.67 255.739  14
  -5  -1  -2 4178.42 274.140  12
   5  -1   2 4241.47 195.807  27
   5   1   2 4237.11 188.001  27
  -5  -1  -2 4540.06 252.680   8
   5   1   2 4464.56 277.096  68
   6   1   2 1495.99 182.394  18
   6  -1   2 1333.75 165.101  18
  -6   1  -2 1696.13 190.214  12
  -6  -1  -2 1223.99 165.904  12
  -6  -1  -2 1150.49 149.507  14
  -6   1  -2 1293.74 100.205  22
  -6   1  -2 1555.12 182.844  16
   6  -1   2 1860.27 195.521  68
   6   1   2 1248.41 167.802  68
   6  -1   2 1391.53 124.340  27
   6   1   2 1273.92 114.040  27
   7   1   2 12531.3 543.495  18
  -7  -1  -2 11688.1 517.626  16
   7  -1   2 11526.0 525.832  68
  -7   1  -2 12459.7 325.284  22
  -7   1  -2 11391.5 519.802  16
   7   1   2 10961.3 509.595  68
  -7   1  -2 11719.3 518.654   9
  -7  -1  -2 10935.4 499.537  12
   7   1   2 11563.9 358.644  27
   7  -1   2 11141.2 364.320  27
   8  -1   2 4316.37 217.869  39
   8   1   2 4197.92 213.900  39
   8  -1   2 4085.03 326.499  68
  -8   1  -2 4212.29 198.778  22
   8  -1   2 4402.55 198.052  41
   8   1   2 4437.26 198.297  53
   8   1   2 4431.32 217.162  51
   8  -1   2 4352.49 196.370  53
  -8  -1  -2 4082.69 313.865  16
  -8   1  -2 4173.00 325.900  20
  -8   1  -2 4219.16 326.546  16
   8  -1   2 4380.24 238.284  27
  -8  -1  -2 4187.63 311.971  20
   8   1   2 4125.38 326.871  68
   8   1   2 4709.51 235.056  27
   9  -1   2 13321.4 375.868  39
   9   1   2 13066.6 369.662  39
   9   1   2 13640.1 346.504  53
   9  -1   2 13568.0 343.577  53
  10   1   2 7788.66 262.272  39
  10  -1   2 7777.50 267.570  39
  10  -1   2 7801.89 243.013  53
  10   1   2 7780.83 243.181  53
  11   1   2 12356.8 266.409  39
  11  -1   2 12404.3 280.622  39
  11   1   2 11904.9 248.040  53
  11  -1   2 12322.9 251.622  53
 -12   2   2 1724.35 107.768  55
  12   2  -2 1621.47 98.6908  53
  12  -2  -2 1652.98 98.1174  53
  11   2  -2 561.144 72.7816  53
  11  -2  -2 508.404 70.4864  57
  11  -2  -2 640.963 76.2677  53
  11   2  -2 779.898 84.5653  48
  10  -2  -2 4319.10 201.982  57
  10   2  -2 4440.91 203.059  53
  10   2  -2 4083.37 187.555  42
  10  -2  -2 4208.12 197.566  53
   9   2  -2 39811.3 1002.51  18
   9  -2  -2 38771.9 580.429  53
  -9  -2   2 38036.6 578.727  21
  -9  -2   2 38354.5 600.807  33
  -9   2   2 38935.6 601.857  33
  -9   2   2 40281.2 881.451  15
   9  -2  -2 39260.1 598.901  57
   9   2  -2 37648.6 575.104  53
   9   2  -2 37899.4 597.063  57
   9  -2  -2 36834.4 944.357  68
   9  -2  -2 38630.7 681.329  27
  -9  -2   2 39600.4 908.507  15
   8  -2  -2 6264.15 268.839  27
   8  -2  -2 5601.90 362.823  68
  -8  -2   2 6180.93 231.065  21
  -8  -2   2 6095.73 236.853  33
  -8   2   2 5810.84 226.991  33
  -8  -2   2 5970.67 343.492  15
  -8   2   2 6241.42 338.540  15
   8   2  -2 5881.88 380.114  18
  -7  -2   2 1051.93 139.406  15
  -7   2   2 953.112 85.1391  21
   7  -2  -2 1005.16 150.606  68
  -7   2   2 850.901 84.8099  33
  -7  -2   2 843.755 84.0583  21
  -7   2   2 955.223 123.152  15
   7   2  -2 945.054 146.737  18
   7  -2  -2 1015.26 107.191  27
   6   2  -2 82.3834 59.8793  18
   6  -2  -2 135.034 57.1725  68
   6  -2  -2 142.097 37.3978  25
  -6   2   2 57.1178 33.9246  15
  -6  -2   2 47.6351 31.3490  21
  -6   2   2 56.7802 31.1358  21
  -6   2   2 51.0285 32.9002  33
  -6  -2   2 127.219 53.4363  15
  -5  -2   2 889.472 73.5281  21
   5  -2  -2 849.584 71.9004  25
  -5  -2   2 850.979 63.6965  35
   5  -2  -2 878.956 115.298  68
  -5   2   2 922.740 72.0555  33
   5   2  -2 808.320 114.184  18
  -5   2   2 913.718 71.7478  21
  -5  -2   2 826.260 102.791  15
  -5   2   2 854.222 94.2449  15
   5  -2  -2 827.950 102.567  18
   4  -2  -2-0.18097 39.2297  18
   4   2  -2 33.8666 43.2611  18
   4  -2  -2 37.3863 23.3685  25
  -4  -2   2 67.8263 22.4783  35
  -4   2   2 55.2083 24.2878  33
  -4  -2   2 7.62415 30.4583  15
   4   2  -2 11.7535 21.5185  38
   4  -2  -2 15.3248 41.0709  68
  -4   2   2 31.7852 22.6078  21
  -4   2   2 2.70772 28.1700  15
   3   2  -2 11110.1 202.802  38
   3  -2  -2 11406.6 168.937  64
   3  -2  -2 10625.1 233.426   4
  -3  -2   2 10333.0 254.844  11
  -3  -2   2 11189.5 280.986  65
   3  -2  -2 10989.4 251.705   5
  -3   2   2 10666.2 235.565  15
  -3   2   2 11346.1 194.941  21
  -3   2   2 10137.8 228.469   2
  -3  -2   2 10938.8 283.901  15
   3   2  -2 11244.2 285.386  65
  -3  -2   2 10221.4 199.567  64
   3   2  -2 10848.5 306.015  18
  -2  -2   2 4775.48 105.200  67
  -2  -2   2 5097.35 171.907   2
  -2   2   2 4965.87 172.348  65
  -2   2   2 4967.07 167.275  63
   2  -2  -2 4827.72 136.266  64
  -2  -2   2 5180.65 159.314  11
  -2  -2   2 4915.87 178.555  63
   2  -2  -2 5092.63 160.760   4
  -2  -2   2 5037.68 156.083  64
  -2   2   2 4851.22 118.765   2
   2   2  -2 5169.57 176.459   2
   2  -2  -2 4881.76 173.173  65
   2   2  -2 4787.98 176.343  65
  -1  -2   2 30947.4 414.887  64
  -1   2   2 31562.6 426.906   1
  -1  -2   2 31337.5 429.084  63
   1  -2  -2 30719.8 392.089   4
   1   2  -2 30407.5 401.790   2
   1  -2  -2 30520.9 375.466  65
   1   2  -2 32409.4 441.147  65
   1   2  -2 30765.2 340.896   5
   1   2  -2 32788.2 434.003  63
  -1  -2   2 31617.6 350.625   5
   0  -2   2 8876.39 240.542  64
   0  -2   2 8612.79 224.192   5
   0  -2  -2 8910.64 233.066  10
   0   2  -2 8670.25 233.164  64
   0   2  -2 9461.32 202.263  12
   0  -2  -2 8440.25 174.905  65
   0   2  -2 9015.18 233.507  63
   0  -2   2 8297.45 224.771  63
   0  -2  -2 8529.39 198.848  63
   0   2   2 9058.72 231.896  17
   0  -2  -2 9252.29 232.489  64
   0  -2  -2 8676.23 225.717   8
   0  -2  -2 8721.04 210.443   4
   0   2   2 8395.28 222.909   1
   0  -2  -2 8764.47 218.977  19
   0   2  -2 9520.75 225.629   2
  -1  -2  -2 7900.57 244.814   5
  -1  -2  -2 7803.65 211.796  63
  -1   2  -2 8111.93 239.754  63
  -1  -2  -2 7783.23 207.093  67
  -1  -2  -2 8124.86 240.016  66
  -1   2  -2 7572.13 224.597  12
   1   2   2 8043.73 211.717  63
   1  -2   2 7917.56 241.213  63
  -1  -2  -2 7873.57 235.483  64
  -1  -2  -2 7799.43 238.204   8
   1   2   2 7588.80 221.495  17
   1  -2   2 7909.59 243.815  64
  -1  -2  -2 7876.57 202.912   4
   1   2   2 7809.85 223.433   1
  -1  -2  -2 7946.05 234.477  10
   1   2   2 8082.96 238.189  68
  -1   2  -2 8143.32 243.601   5
  -1  -2  -2 7568.62 134.980   2
  -1  -2  -2 7831.73 161.825  65
  -1  -2  -2 7854.55 212.980  19
   1  -2   2 7701.29 238.596   5
  -1   2  -2 7789.83 240.634  64
  -2  -2  -2 8316.63 274.044   8
   2   2   2 8303.36 242.061  63
   2   2   2 7920.92 286.585  18
  -2  -2  -2 8118.40 239.964  67
  -2  -2  -2 7779.02 255.738  66
  -2  -2  -2 7894.20 238.351  63
  -2   2  -2 7949.34 270.632  12
   2  -2   2 8466.99 178.373  36
   2   2   2 8013.08 233.806  17
   2  -2   2 7820.18 234.106  68
   2   2   2 8352.82 272.990  68
  -2  -2  -2 8095.44 208.328   4
  -2  -2  -2 7633.36 249.374  10
  -2   2  -2 7704.44 271.619  14
  -2  -2  -2 7602.51 190.261   2
   2  -2   2 8236.43 188.148  28
   2   2   2 8317.87 191.453  27
  -3  -2  -2 1001.46 109.105   8
   3  -2   2 971.797 101.177  68
   3   2   2 1039.36 122.338  18
  -3   2  -2 1084.04 118.653  12
   3  -2   2 997.105 69.3761  36
  -3   2  -2 969.503 66.3622  22
  -3  -2  -2 1018.83 99.0570  10
  -3  -2  -2 1054.77 104.723  66
   3   2   2 1123.71 95.0468  17
  -3  -2  -2 1200.89 108.782  67
   3   2   2 935.768 109.169  68
  -3   2  -2 1090.30 118.031  14
   3  -2   2 1083.36 81.0327  27
   3   2   2 1026.75 79.0560  27
   4   2   2 10479.7 387.374  68
  -4  -2  -2 10093.6 360.923   8
   4   2   2 10000.9 392.536  18
   4  -2   2 10571.5 371.812  68
  -4   2  -2 9914.29 383.300  12
  -4  -2  -2 10074.2 327.222  10
  -4  -2  -2 10601.3 349.992  67
  -4   2  -2 10231.0 231.673  22
   4   2   2 10271.2 265.154  27
  -4   2  -2 10122.4 387.478  16
   4  -2   2 9885.37 265.648  27
   5   2   2 1015.63 146.493  18
   5  -2   2 1159.17 147.691  68
  -5   2  -2 926.557 134.577  12
   5   2   2 1179.35 147.496  68
  -5  -2  -2 1149.11 128.153  67
  -5   2  -2 1117.93 87.2249  22
  -5   2  -2 1067.10 145.812  16
  -5  -2  -2 1108.47 144.577  14
   5  -2   2 947.958 98.2933  27
   5   2   2 1012.29 95.9686  27
  -5  -2  -2 1101.74 134.422   8
   6   2   2 3052.01 265.057  18
   6  -2   2 3189.39 256.922  68
   6   2   2 2914.53 249.433  68
  -6  -2  -2 2587.73 236.269  12
  -6   2  -2 3054.04 154.623  22
  -6  -2  -2 2782.33 229.087  14
   6  -2   2 2639.83 171.123  27
  -6   2  -2 2871.65 249.242  16
   6   2   2 2685.56 165.695  27
  -6  -2  -2 2608.60 216.210   8
   7   2   2 2091.04 239.005  18
   7   2   2 2278.46 237.878  68
  -7  -2  -2 1905.42 210.226  12
  -7   2  -2 1913.46 218.738  16
  -7   2  -2 2252.79 144.124  22
   7  -2   2 1983.48 219.509  68
  -7  -2  -2 2313.75 231.539  16
  -7   2  -2 2822.72 254.247   9
   7  -2   2 2105.05 163.795  27
   7   2   2 2074.52 152.561  27
   8   2   2 3431.52 190.903  51
   8  -2   2 3074.84 172.839  41
   8  -2   2 3343.50 287.025  68
   8  -2   2 3155.61 189.260  39
   8   2   2 3231.54 187.656  39
   8   2   2 3237.13 171.244  53
   8   2   2 3250.80 285.385  68
  -8   2  -2 3096.51 173.665  22
   8  -2   2 3091.48 201.415  27
   8  -2   2 3142.67 170.828  53
   8   2   2 3190.67 295.245  18
  -8   2  -2 3560.76 299.221  20
  -8  -2  -2 3312.64 274.368  20
   8  -2   2 3042.41 169.054  45
   8   2   2 2953.78 185.363  27
   9  -2   2 997.798 110.470  39
   9   2   2 940.046 100.833  39
   9   2   2 1017.05 99.6668  53
   9  -2   2 938.487 93.3706  53
  10  -2   2 428.955 73.4684  39
  10   2   2 652.576 76.7767  39
  10   2   2 548.681 72.6853  53
  10  -2   2 501.150 67.4230  53
  11  -2   2 7514.24 217.209  39
  11   2   2 7435.24 194.870  53
  11  -2   2 7824.48 197.116  53
  11   2   2 7759.36 197.015  39
  12   3  -2 164.464 37.1941  53
  12  -3  -2 121.987 31.5971  53
  11   3  -2 1085.95 91.4511  42
  11  -3  -2 1060.98 94.1634  53
  11   3  -2 1049.63 95.1378  53
  11   3  -2 1093.91 94.7377  48
  11  -3  -2 1025.51 89.9304  57
  10   3  -2 1453.90 115.624  42
  10  -3  -2 1333.82 111.806  53
  10   3  -2 1451.74 116.630  53
  10   3  -2 1368.43 119.576  48
  10  -3  -2 1349.39 114.927  57
   9  -3  -2-65.1472 50.4420  27
   9   3  -2 24.6251 32.9067  43
   9   3  -2 4.08932 42.1557  42
   9  -3  -2 95.2253 51.0589  68
   9  -3  -2 63.1909 40.3593  57
  -9   3   2 16.6763 29.2639  22
   9   3  -2 29.3359 43.6215  53
   9  -3  -2-142.969 52.2188  53
   9   3  -2-5.94356 42.5800  57
  -9  -3   2-14.7915 26.3450  21
  -9  -3   2 19.3709 34.4721  33
  -9  -3   2 6.16439 42.9502  15
   9   3  -2 35.7536 71.6396  18
  -9   3   2-4.23722 36.9073  33
   8  -3  -2 6288.04 390.099  68
  -8  -3   2 6904.85 249.414  21
  -8   3   2 7205.97 254.197  33
  -8  -3   2 6771.76 370.113  15
  -8  -3   2 6533.45 359.276  11
   8  -3  -2 6993.55 293.633  27
   8   3  -2 6842.08 417.632  18
   7  -3  -2 91.5270 54.0310  27
   7   3  -2 93.6734 74.4573  18
  -7   3   2 46.5962 28.1634  21
  -7   3   2 98.0054 45.9487  33
  -7  -3   2 110.645 41.2830  21
   7  -3  -2 70.9813 60.3785  68
  -7  -3   2 117.591 48.6326  15
  -6   3   2 4332.39 164.134  21
  -6  -3   2 4534.71 261.876  15
   6  -3  -2 4349.15 181.037  25
  -6  -3   2 4418.97 160.481  35
  -6  -3   2 4350.12 175.688  21
  -6   3   2 4472.21 231.330  15
   6  -3  -2 4073.94 271.962  68
  -6   3   2 4030.53 166.373  33
   6   3  -2 4224.40 277.116  18
   5   3  -2 2031.16 114.145  38
   5  -3  -2 2256.39 119.824  25
  -5   3   2 2104.33 109.373  33
  -5  -3   2 2214.30 108.017  35
   5  -3  -2 2034.86 176.230  68
   5   3  -2 2320.66 184.992  18
  -5  -3   2 2099.83 163.688  15
  -5   3   2 2166.81 144.569  15
  -5   3   2 2012.94 105.732  21
   4   3  -2 6297.82 179.285  38
  -4   3   2 6123.43 165.467  21
  -4  -3   2 6405.13 211.390  67
   4  -3  -2 6568.96 182.092  25
  -4   3   2 6382.59 209.483  15
  -4  -3   2 5641.32 228.442  11
  -4  -3   2 6398.69 157.521  30
  -4   3   2 6283.90 165.655  33
  -4  -3   2 5913.45 245.585  15
  -4  -3   2 6122.58 164.628  35
   4  -3  -2 6376.43 237.699  18
   4   3  -2 6240.54 265.325  18
  -3  -3   2 6255.32 216.517  11
  -3  -3   2 6450.72 156.366  35
  -3   3   2 6757.07 160.326  21
  -3   3   2 6481.56 152.424  33
   3   3  -2 6366.18 161.971  38
   3   3  -2 6653.68 157.900  24
  -3  -3   2 6386.56 175.221  67
   3  -3  -2 6045.17 223.267   5
  -3  -3   2 6627.14 153.909  30
   3   3  -2 6576.36 245.425  18
   3  -3  -2 6538.82 167.237  25
  -2   3   2 2358.52 122.812  65
   2   3  -2 2395.93 129.438  65
   2  -3  -2 2350.75 124.342  65
  -2  -3   2 2281.72 121.190  64
  -2  -3   2 2427.10 130.288  63
   2  -3  -2 2399.73 121.460   4
  -2   3   2 2158.36 121.240  17
  -2   3   2 2466.36 122.867   4
  -2  -3   2 2221.50 83.1534  67
   2   3  -2 2485.67 135.128   2
  -2   3   2 2329.11 127.517   1
  -2   3   2 2014.77 81.2391   2
  -2  -3   2 2557.92 126.584  11
  -2  -3   2 2380.77 82.9258   5
   2   3  -2 2519.89 135.946  18
   1  -3  -2 27421.6 388.562  64
  -1  -3   2 26434.2 403.627  63
   1  -3  -2 26013.8 351.314  65
  -1   3   2 25880.6 410.031   1
   1   3  -2 26582.8 416.437   2
  -1  -3   2 25457.3 412.340  64
   1  -3  -2 25320.1 383.982   4
  -1   3   2 25943.3 411.270  17
  -1  -3   2 26363.4 358.035   5
   0  -3  -2 54726.6 470.296  63
   0  -3  -2 56040.1 422.282  65
   0   3   2 57138.6 627.564  17
   0  -3  -2 54124.6 619.487  66
   0   3  -2 58412.1 646.942  64
   0  -3  -2 57758.7 609.585  64
   0  -3   2 57653.5 606.633  63
   0   3  -2 59323.2 608.192  63
   0  -3   2 56180.1 646.208  64
   0  -3  -2 56370.7 572.176   4
   0   3  -2 57767.3 598.700   5
   0   3   2 57494.7 616.930   1
   0  -3  -2 57765.3 633.044  10
   0   3  -2 58737.6 624.686   2
   0   3   2 57931.3 486.892  63
   0  -3  -2 56115.9 617.300  19
   0  -3   2 57295.9 616.322   5
   0  -3  -2 57703.4 599.686   8
  -1  -3  -2 6895.39 178.283  13
  -1  -3  -2 7341.04 242.129  66
  -1  -3  -2 7077.83 205.410   4
  -1  -3  -2 7694.29 229.867  67
  -1   3  -2 7437.30 232.116  63
  -1  -3  -2 7383.15 196.521  63
  -1  -3  -2 7283.50 243.813  10
  -1  -3  -2 7506.97 235.249  19
  -1  -3  -2 7312.78 241.475   8
   1  -3   2 7646.05 251.577   5
  -1   3  -2 7733.93 249.828   5
  -1   3  -2 8080.84 231.678  16
   1   3   2 7187.21 232.650  17
   2  -3   2 27200.7 354.970  28
  -2  -3  -2 26281.9 510.525   8
  -2  -3  -2 27154.6 498.458  66
  -2  -3  -2 26978.7 469.681  67
   2   3   2 27227.8 463.202  17
  -2  -3  -2 26544.3 491.462  10
   2   3   2 27559.5 526.389  68
   2   3   2 27647.3 419.494  63
  -2  -3  -2 26659.7 428.878  63
  -2   3  -2 28005.8 327.460  22
  -2  -3  -2 25859.8 392.294   4
  -2   3  -2 26879.2 498.260  16
   2   3   2 26999.0 551.741  18
   2  -3   2 27479.3 449.950  68
   2  -3   2 27846.8 338.678  36
   2   3   2 27072.2 352.810  27
  -3  -3  -2 19130.8 468.895   8
   3   3   2 17750.6 492.790  18
  -3   3  -2 17870.4 290.202  22
   3  -3   2 18117.2 437.124  68
   3  -3   2 18486.6 297.060  36
  -3  -3  -2 18143.4 444.272  66
   3   3   2 18259.8 403.705  17
  -3   3  -2 18394.9 469.123  16
   3   3   2 18476.2 319.879  27
   3   3   2 17837.0 466.765  68
  -3  -3  -2 18407.2 434.176  67
   3  -3   2 17432.4 315.405  27
   3  -3   2 17662.3 325.610  28
   4   3   2 29.3077 46.8936  68
   4  -3   2 42.9606 32.9209  27
   4   3   2 80.0498 36.8141  27
  -4  -3  -2 70.0831 40.7568   8
  -4  -3  -2 5.08913 38.1495  67
   4   3   2 122.867 67.1471  18
  -4  -3  -2 27.8847 19.4081   6
   4   3   2-1.37906 32.0965  17
  -4   3  -2 23.1256 39.1487  16
   4  -3   2 27.9395 46.9096  68
  -5  -3  -2 2796.25 218.616   8
   5   3   2 3039.34 250.558  18
   5  -3   2 2746.22 218.634  68
   5  -3   2 2998.53 169.019  27
  -5  -3  -2 3115.25 218.004  67
  -5   3  -2 2927.90 143.939  22
  -5  -3  -2 2967.22 203.043  10
  -5   3  -2 3091.44 242.909  16
   5   3   2 3213.59 245.587  68
   5   3   2 3194.99 164.178  27
   6   3   2 5443.29 360.661  18
  -6  -3  -2 5730.01 351.046  12
  -6   3  -2 5182.57 206.774  22
  -6   3  -2 5121.03 334.140  16
  -6  -3  -2 5140.51 315.538  14
  -6  -3  -2 5617.69 324.770   8
   6  -3   2 5053.55 327.983  68
   6  -3   2 5339.28 241.643  27
   6   3   2 5204.78 223.249  27
   6   3   2 4957.97 327.788  68
   7   3   2-14.9079 60.5833  68
   7  -3   2 46.4961 45.3521  27
   7   3   2-1.77229 33.8623  27
  -7   3  -2-54.8353 80.0838  16
  -7   3  -2 14.6886 31.9560  22
  -7  -3  -2-72.8167 43.0663  12
   7   3   2 55.6313 76.5012  18
  -7   3  -2 50.2415 47.0784  20
  -7   3  -2-81.2294 68.0882   9
   8  -3   2 1174.55 110.968  41
   8  -3   2 954.192 105.375  39
   8   3   2 951.541 103.342  39
   8  -3   2 1056.62 101.811  53
  -8   3  -2 1055.91 104.611  22
   8   3   2 993.019 98.7142  53
   8  -3   2 804.397 92.5769  45
   8   3   2 1039.27 107.017  51
   8  -3   2 1100.02 121.780  27
   8   3   2 1115.64 112.363  27
   9  -3   2 872.705 100.638  39
   9   3   2 837.640 94.2362  39
   9  -3   2 883.469 91.0369  53
   9   3   2 739.395 86.1330  53
   9   3   2 912.342 108.077  51
  10   3   2 2968.88 149.620  39
  10  -3   2 2972.96 164.725  39
  10  -3   2 3116.08 151.172  53
  10   3   2 2886.71 147.748  53
  11  -3   2 830.723 65.3722  53
  11  -3   2 760.178 70.0740  39
  11   3   2 748.626 64.7309  53
  12  -4  -2 939.741 69.6117  53
 -12   4   2 899.708 76.8632  55
  12   4  -2 909.300 70.3801  53
  11   4  -2 2325.02 131.049  42
  11  -4  -2 2613.90 137.351  57
  11   4  -2 2413.32 138.385  53
  11  -4  -2 2601.98 141.075  53
  10   4  -2 2623.06 153.462  42
  10   4  -2 2701.27 159.982  53
  10  -4  -2 2567.71 155.625  53
  10  -4  -2 2751.11 158.904  57
  10   4  -2 2782.88 163.317  48
   9  -4  -2 228.138 65.5114  27
   9   4  -2 230.902 52.6156  42
  -9   4   2 150.046 47.1139  33
   9  -4  -2 240.236 59.8078  57
   9   4  -2 235.306 54.3381  43
  -9   4   2 229.931 50.0680  22
   9   4  -2 176.909 53.3971  53
  -9  -4   2 130.281 39.7588  21
   9   4  -2 177.599 45.0514  48
  -8  -4   2 5395.84 226.489  21
   8  -4  -2 5253.46 358.668  68
  -8  -4   2 5139.09 319.623  11
  -8   4   2 5154.75 215.865  22
  -8   4   2 5577.84 228.031  33
  -8  -4   2 5532.95 334.995  15
   8  -4  -2 5430.92 266.394  27
   8   4  -2 5301.01 370.660  18
   7  -4  -2 29.7571 89.5086  68
  -7   4   2 25.6195 30.9993  33
  -7   4   2 25.7570 25.3762  21
  -7   4   2 30.8053 21.4233  22
  -7  -4   2 38.0217 45.7691  11
   7   4  -2-124.301 76.1049  18
  -7  -4   2 22.2349 31.8772  21
  -7  -4   2 75.1766 57.4744  15
   7  -4  -2 33.7534 46.4457  27
   6   4  -2 262.671 83.5552  18
   6   4  -2 170.941 46.8217  38
   6  -4  -2 240.717 53.7719  25
  -6  -4   2 210.040 41.2085  35
  -6  -4   2 280.504 68.2187  11
  -6   4   2 223.381 48.2941  33
  -6   4   2 252.385 44.9829  21
   6  -4  -2 279.106 73.8260  68
  -6  -4   2 239.574 71.0972  15
   5   4  -2 17020.2 333.529  38
   5  -4  -2 17090.2 339.567  25
   5   4  -2 16140.7 493.727  18
  -5  -4   2 17798.2 319.217  35
   5  -4  -2 17193.4 526.843  68
  -5   4   2 16095.7 310.835  33
  -5   4   2 16727.4 305.677  21
  -5  -4   2 16986.8 459.355  11
  -5  -4   2 16356.2 459.482  15
   5  -4  -2 17469.1 316.298  28
  -4  -4   2 44372.1 678.331  11
   4   4  -2 42780.2 484.952  38
  -4  -4   2 45234.9 580.705  67
  -4  -4   2 45471.2 461.825  30
  -4   4   2 43991.0 461.618  33
  -4  -4   2 44500.5 471.393  35
  -4   4   2 43966.5 464.649  21
   4  -4  -2 44779.4 498.708  25
   4   4  -2 43778.3 731.243  18
  -3  -4   2 22247.4 441.447  11
   3   4  -2 22329.1 321.873  38
   3   4  -2 22170.5 297.151  24
  -3  -4   2 21440.9 306.787  35
   3  -4  -2 21666.9 321.447  25
  -3   4   2 20749.2 384.047  17
  -3   4   2 22427.4 299.459  33
  -3   4   2 22299.1 309.240  21
  -3  -4   2 22187.9 351.023  67
  -3  -4   2 22435.7 310.745  30
   3   4  -2 21774.1 318.619  29
   3   4  -2 21538.8 453.013  18
   2  -4  -2 5151.90 181.033  64
  -2  -4   2 5153.22 187.691  13
   2  -4  -2 5372.72 146.330  26
   2  -4  -2 5359.18 151.890  25
   2  -4  -2 4963.58 187.070  65
  -2  -4   2 4853.82 186.037  63
  -2   4   2 5025.04 191.794  17
  -2   4   2 4644.80 185.356   1
   2   4  -2 5324.62 146.762  38
  -2  -4   2 4818.74 192.256  64
  -2   4   2 4960.98 181.849  65
  -2   4   2 5404.42 134.655  33
  -2   4   2 5230.95 143.112  21
  -2  -4   2 5591.40 149.418  30
   2   4  -2 5234.21 145.786  29
  -2  -4   2 5471.35 144.399  35
   2   4  -2 5175.17 197.424  18
   1  -4  -2 36835.0 369.955  26
  -1   4   2 36368.6 355.719  63
   1  -4  -2 36530.2 374.925  25
   1  -4  -2 37949.3 505.861  64
  -1  -4   2 36306.7 486.494  63
  -1   4   2 36665.1 520.911  17
   1  -4  -2 36545.6 517.085  10
  -1   4   2 35873.3 358.955  21
   1   4  -2 36744.7 370.621  29
  -1  -4   2 36792.9 473.045   5
   1  -4  -2 37154.7 543.562  19
   1  -4  -2 34710.3 416.448  65
  -1  -4   2 35666.3 459.868  13
   0  -4  -2 67275.4 499.928  25
   0  -4  -2 67147.6 725.587  66
   0   4  -2 68632.0 675.173  63
   0   4  -2 68213.3 716.064   5
   0  -4   2 68907.5 688.122  63
   0   4   2 66985.8 492.336  21
   0   4   2 67343.3 727.253  17
   0  -4  -2 69622.8 751.685  10
   0   4  -2 71326.5 509.170  29
   0  -4   2 65893.3 719.242   5
   0  -4  -2 70248.4 761.549  19
   0  -4   2 70225.3 514.407  36
   0  -4  -2 67255.6 696.783   8
   1   4   2 8581.36 190.258  27
  -1  -4  -2 8827.11 279.691   8
  -1   4  -2 8665.51 247.431  16
  -1  -4  -2 8556.15 276.434  66
  -1  -4  -2 8301.29 182.169  25
   1   4   2 8246.17 269.525  17
  -1  -4  -2 8526.64 281.391  10
  -1   4  -2 8567.49 180.111  32
   1  -4   2 9003.82 195.631  36
  -1   4  -2 8540.71 187.860  29
  -1  -4  -2 8278.14 273.471  19
   1  -4   2 8285.99 187.819  28
  -1  -4  -2 8262.38 225.800  13
  -2  -4  -2 4436.60 219.383   8
  -2  -4  -2 4600.26 218.715  66
  -2  -4  -2 4266.82 176.109  13
   2   4   2 4670.28 210.439  17
   2  -4   2 4430.40 146.183  36
  -2  -4  -2 4705.97 213.733  67
  -2   4  -2 4528.27 211.557  16
   2   4   2 4369.22 226.974  68
   2  -4   2 4668.77 157.094  28
   2   4   2 4397.91 147.813  27
  -3  -4  -2 1806.94 155.880   8
   3   4   2 1849.04 173.854  18
  -3  -4  -2 1834.84 128.666  13
   3  -4   2 2058.92 152.836  68
  -3  -4  -2 1751.54 145.199  67
   3   4   2 1917.07 108.607  27
  -3  -4  -2 1885.20 148.614   6
  -3   4  -2 1911.53 102.146  22
   3   4   2 1993.35 145.000  17
   3   4   2 1905.88 164.894  68
  -3   4  -2 1696.51 153.230  16
   3  -4   2 1694.32 97.7689  36
   3  -4   2 2042.81 116.779  28
   3  -4   2 1872.52 107.546  27
  -4  -4  -2 17908.6 516.983   8
   4   4   2 17844.4 534.550  68
   4   4   2 16245.5 539.291  18
  -4  -4  -2 17953.2 491.711  67
   4   4   2 18810.3 463.281  17
  -4  -4  -2 18574.6 496.261   7
   4  -4   2 18176.6 326.666  36
   4  -4   2 16789.6 500.207  68
  -4   4  -2 17604.0 334.132  22
   4  -4   2 17666.3 367.437  27
   4  -4   2 18081.9 374.093  28
  -4   4  -2 17268.7 522.785  16
   4   4   2 18324.5 353.866  27
   5   4   2 440.811 64.7142  27
  -5  -4  -2 371.212 85.4852   8
   5   4   2 556.118 120.496  18
   5  -4   2 430.876 95.9830  68
  -5   4  -2 393.706 59.9697  22
  -5   4  -2 491.566 103.962  16
  -5  -4  -2 361.486 76.2505   7
   5  -4   2 431.938 74.6779  27
  -6  -4  -2 2959.05 246.371   8
   6   4   2 2868.11 265.717  18
  -6   4  -2 2802.09 157.625  22
  -6   4  -2 2677.50 249.972  16
   6   4   2 2856.36 252.605  68
  -6   4  -2 2760.89 234.282   9
   6  -4   2 2353.46 224.743  68
   6  -4   2 2814.70 177.282  27
   6   4   2 2800.35 164.467  27
   7  -4   2 1600.37 208.677  68
  -7   4  -2 1734.33 130.679  22
   7   4   2 1673.77 209.826  68
  -7   4  -2 1917.46 213.589  20
   7   4   2 1922.71 232.732  18
   7  -4   2 1585.87 147.505  27
   7   4   2 1803.88 137.831  27
   8  -4   2 3562.48 194.281  41
   8  -4   2 3317.67 189.057  39
   8   4   2 3391.23 190.496  51
   8   4   2 3027.53 168.747  53
  -8   4  -2 3066.16 174.678  22
   8  -4   2 3558.62 181.216  53
   8  -4   2 3171.26 176.163  45
   8  -4   2 3448.28 210.473  27
   9   4   2 4243.61 205.171  51
   9  -4   2 4311.50 210.033  39
   9   4   2 4382.03 196.538  53
   9  -4   2 4432.79 194.914  53
   9  -4   2 4305.54 199.681  45
  10  -4   2 509.192 73.4950  39
  10   4   2 424.945 61.9654  53
  10  -4   2 417.300 61.1957  53
  11   4   2 410.700 44.9863  53
  11  -4   2 383.729 43.6216  53
 -12   5   2 6229.06 179.780  55
  12  -5  -2 6013.84 154.821  53
  11  -5  -2 1995.83 115.356  57
  11   5  -2 2050.69 120.183  42
  11   5  -2 2066.90 123.253  53
  11  -5  -2 2123.42 124.372  53
 -11   5   2 2155.24 120.842  58
  10   5  -2 6241.66 232.797  42
  10   5  -2 6513.36 241.063  53
  10  -5  -2 6581.15 239.383  53
 -10   5   2 6694.63 244.448  50
  10  -5  -2 6657.25 238.746  57
   9  -5  -2 1882.38 137.585  57
   9   5  -2 1808.84 133.063  42
  -9   5   2 1983.17 144.551  50
  -9  -5   2 1953.59 139.520  21
   9   5  -2 2093.61 143.346  53
  -9   5   2 1832.12 132.444  22
  -9   5   2 2058.64 142.059  33
   9   5  -2 1868.48 139.279  48
   9  -5  -2 1789.57 140.217  47
   9  -5  -2 1972.93 164.863  27
   8   5  -2 8428.37 274.260  43
   8   5  -2 8854.55 474.111  18
   8   5  -2 8491.78 274.749  42
   8  -5  -2 8821.66 283.706  57
  -8  -5   2 8735.41 293.423  21
  -8   5   2 8879.41 280.872  22
   8   5  -2 8498.75 275.193  53
  -8   5   2 8850.30 290.236  33
   8  -5  -2 8502.02 288.313  47
  -8   5   2 8437.85 285.482  50
   8   5  -2 8782.15 293.596  48
   8  -5  -2 8359.96 463.909  68
   8  -5  -2 8985.57 340.498  27
   7  -5  -2 21612.2 712.474  68
  -7  -5   2 22955.4 649.176  11
  -7  -5   2 23004.6 428.232  35
  -7   5   2 24009.9 433.862  22
  -7   5   2 22666.5 440.366  33
  -7  -5   2 23221.1 458.049  21
  -7  -5   2 23393.0 652.226  15
   7  -5  -2 21874.6 507.518  27
   7   5  -2 23257.5 724.499  18
   6  -5  -2 629.360 80.3682  25
   6  -5  -2 590.932 124.188  68
  -6  -5   2 678.115 73.2492  35
  -6  -5   2 665.347 109.564  11
  -6   5   2 599.903 66.0737  22
  -6   5   2 573.803 69.2646  33
  -6   5   2 685.527 71.9687  21
   6   5  -2 569.202 73.5769  38
   6   5  -2 527.795 113.675  18
   6  -5  -2 749.071 77.7996  28
  -5   5   2 19884.1 349.543  21
   5  -5  -2 20182.7 391.905  25
   5   5  -2 19253.8 371.217  38
   5   5  -2 18810.0 548.445  18
  -5   5   2 19561.3 356.245  33
  -5  -5   2 19191.7 355.378  35
  -5  -5   2 19823.5 520.490  11
  -5  -5   2 20353.6 349.749  30
   5  -5  -2 18692.8 575.796  68
   5  -5  -2 21160.0 371.418  28
   4  -5  -2 15289.0 316.681  25
   4   5  -2 15746.1 312.969  38
  -4  -5   2 15146.0 296.932  35
  -4   5   2 15891.3 296.650  21
  -4   5   2 15478.2 292.091  33
  -4  -5   2 15509.3 427.643  11
  -4  -5   2 16294.5 299.381  30
   4   5  -2 15860.5 452.428  18
  -3  -5   2 64891.2 572.919  30
   3   5  -2 63035.2 582.180  38
  -3  -5   2 63714.3 564.754  35
   3  -5  -2 62863.3 589.438  25
  -3  -5   2 62768.9 773.852  13
  -3   5   2 62886.1 543.550  33
  -3   5   2 63032.8 558.790  21
   3   5  -2 62714.9 570.512  29
   3   5  -2 64478.9 520.713  24
   3   5  -2 65326.0 807.117  18
  -2  -5   2 1032.19 97.5363  13
  -2   5   2 1138.32 100.512  17
   2  -5  -2 1185.70 78.9250  25
   2   5  -2 1222.80 69.7426  24
  -2   5   2 1131.47 69.9548  33
  -2  -5   2 1141.00 73.5965  35
  -2   5   2 1179.02 76.2622  21
  -2  -5   2 1137.53 76.6990  30
   2   5  -2 1152.60 76.8888  29
   2   5  -2 1241.97 79.8628  38
   2   5  -2 1303.72 103.064  18
   1  -5  -2 38399.9 419.749  26
   1  -5  -2 37624.2 413.708  25
  -1   5   2 39089.7 374.950  33
   1   5  -2 38884.1 412.213  38
  -1   5   2 39499.5 579.572  17
  -1   5   2 37189.6 404.891  21
  -1  -5   2 39372.1 387.933  35
   1  -5  -2 38962.2 574.071  10
   1   5  -2 37976.0 415.561  29
   1  -5  -2 37652.9 604.901  19
   0  -5  -2 424.344 46.8481  26
   0  -5  -2 423.871 65.3263   8
   0  -5  -2 375.527 44.4196  25
   0  -5  -2 434.518 67.7745  66
   0  -5   2 481.828 42.3337  35
   0   5   2 420.283 71.3797  17
   0   5   2 484.059 43.7488  33
   0  -5   2 458.264 50.6600  36
   0   5  -2 414.214 48.8899  29
   0  -5  -2 367.621 66.2619  19
   0  -5  -2 398.599 69.2446  10
   1   5   2 10429.6 219.765  27
  -1  -5  -2 9889.14 316.979   8
   1   5   2 10523.5 324.828  17
  -1  -5  -2 10386.7 214.531  25
  -1  -5  -2 10693.8 329.204  66
  -1   5  -2 10356.9 206.374  32
   1   5   2 10622.6 199.694  33
  -1  -5  -2 10381.1 333.505  10
  -1   5  -2 10797.6 225.431  29
  -1  -5  -2 10951.6 340.198  19
   1  -5   2 10521.1 225.397  28
   1  -5   2 10197.5 225.699  36
   2   5   2 3436.35 136.192  27
  -2  -5  -2 3338.01 172.446  13
  -2  -5  -2 3332.01 202.123   8
  -2  -5  -2 3460.74 129.089  25
  -2  -5  -2 3790.24 181.408   7
   2  -5   2 3480.80 138.619  36
  -2   5  -2 3629.52 195.116  16
  -2   5  -2 3264.24 126.343  32
   2   5   2 3203.07 187.300  17
  -2  -5  -2 3583.69 200.582  67
   2  -5   2 3519.88 148.113  28
  -3  -5  -2 17828.9 425.963  13
   3   5   2 17074.4 526.890  18
   3  -5   2 18784.0 365.259  28
  -3  -5  -2 18695.7 465.574   6
  -3  -5  -2 18881.0 489.176  67
  -3   5  -2 18415.7 331.776  22
  -3   5  -2 18126.5 322.602  32
  -3   5  -2 18427.4 494.275  16
   3  -5   2 17862.0 326.277  36
   3   5   2 17952.4 458.507  17
  -3  -5  -2 18484.3 454.282   7
   3   5   2 18718.9 336.398  27
  -4  -5  -2 6738.60 333.553   8
   4   5   2 6266.01 346.232  18
  -4   5  -2 6308.36 323.089  16
   4   5   2 6219.81 329.493  68
  -4   5  -2 6867.66 219.870  22
   4  -5   2 6677.03 210.304  36
   4   5   2 6548.70 292.049  17
   4  -5   2 6454.25 235.943  28
   4  -5   2 6096.42 217.945  27
  -4  -5  -2 6887.41 319.215  67
  -4  -5  -2 6490.22 301.715   7
   4   5   2 6370.50 212.520  27
  -5  -5  -2 19362.8 605.438   8
   5   5   2 18999.0 643.519  18
   5   5   2 19167.3 393.332  27
   5  -5   2 18960.7 592.203  68
  -5   5  -2 18481.8 386.043  22
   5   5   2 19091.0 516.935  17
   5  -5   2 17516.3 414.789  28
   5  -5   2 18125.4 415.148  27
   6   5   2 13760.0 563.574  68
   6   5   2 14275.7 592.784  18
  -6   5  -2 14240.2 358.505  22
  -6  -5  -2 14578.3 518.672  10
  -6   5  -2 14631.9 549.783  20
   6  -5   2 13217.7 540.612  68
   6  -5   2 13806.7 388.862  27
   6   5   2 14608.6 363.165  27
   7   5   2 7135.59 412.407  68
   7   5   2 7482.31 453.436  18
   7  -5   2 7265.59 268.217  41
   7  -5   2 6576.24 399.962  68
   7  -5   2 8146.82 283.817  39
   7   5   2 7390.91 257.987  53
  -7   5  -2 7135.10 263.063  22
   7   5   2 7640.40 278.357  51
  -7   5  -2 7552.65 418.226  20
   7  -5   2 7722.37 268.849  45
   7  -5   2 7783.11 310.375  27
   8  -5   2 1393.45 123.941  41
   8  -5   2 1398.22 123.285  39
   8   5   2 1609.39 126.080  53
  -8   5  -2 1370.89 116.602  22
   8   5   2 1469.50 131.490  51
  -8   5  -2 1589.99 128.240  32
   8  -5   2 1189.10 111.611  45
   8  -5   2 1193.87 123.167  27
   9  -5   2 5214.99 224.314  39
   9   5   2 4966.05 206.232  53
   9  -5   2 5500.51 212.560  53
   9  -5   2 5202.02 215.454  45
   9   5   2 5485.29 228.707  51
  10  -5   2 7546.31 237.274  39
  10   5   2 7108.18 214.001  53
  10  -5   2 7620.71 217.511  53
 -11   5  -2 80.5875 24.7217  50
 -11   6   2 2281.34 131.638  55
  11   6  -2 2304.60 124.465  53
  11  -6  -2 2269.43 122.136  53
 -11   6   2 2527.53 127.132  58
 -11   6   2 2568.65 128.573  50
  10   6  -2 8903.30 271.682  42
  10  -6  -2 8501.44 268.411  53
  10   6  -2 8365.76 268.784  53
 -10   6   2 9143.28 286.135  50
  10  -6  -2 8628.88 262.571  57
   9   6  -2 213.718 53.5063  42
   9  -6  -2 234.320 52.1967  57
   9  -6  -2 128.448 50.2754  47
  -9   6   2 299.349 58.0823  50
   9   6  -2 166.792 49.1445  53
   8   6  -2 7560.05 441.624  18
   8   6  -2 7763.02 267.116  42
  -8  -6   2 7474.14 275.575  21
   8   6  -2 7586.11 266.598  53
   8  -6  -2 8256.57 326.545  27
  -8   6   2 8171.05 289.531  50
   8  -6  -2 7307.46 438.669  68
   8  -6  -2 7644.30 270.202  57
   8   6  -2 7716.71 278.380  48
   8  -6  -2 7790.51 282.009  47
  -8   6   2 8057.06 277.646  33
   7   6  -2 5208.57 350.404  18
  -7  -6   2 5077.48 317.843  11
  -7  -6   2 5036.23 212.193  35
  -7   6   2 5322.70 222.242  33
   7  -6  -2 5247.14 367.457  68
   7  -6  -2 5207.74 253.935  27
   6  -6  -2 8705.25 294.914  25
  -6  -6   2 9211.76 274.690  35
   6  -6  -2 8821.39 450.593  68
  -6   6   2 9190.63 275.172  33
  -6   6   2 9263.44 260.241  21
   6   6  -2 9323.62 287.829  38
   6  -6  -2 9896.42 290.901  28
  -6  -6   2 9487.14 405.484  11
   6   6  -2 8537.23 426.969  18
  -5  -6   2 1611.77 163.981  13
   5  -6  -2 1606.53 119.180  25
  -5  -6   2 1670.37 114.081  35
  -5  -6   2 1667.10 163.884  11
   5  -6  -2 1647.55 185.179  68
  -5   6   2 1610.66 112.602  33
  -5   6   2 1808.47 113.791  21
   5   6  -2 1621.43 115.878  38
  -5  -6   2 1891.70 117.985  30
   5  -6  -2 1851.62 122.221  28
   5   6  -2 1571.44 171.939  18
  -4  -6   2 6328.71 288.420  13
   4  -6  -2 6815.35 221.350  25
  -4  -6   2 6346.61 203.670  30
  -4  -6   2 6341.61 205.407  35
  -4   6   2 6386.64 202.537  33
  -4   6   2 6696.70 205.066  21
   4   6  -2 6635.86 217.729  38
  -4  -6   2 6469.02 297.794  11
   4   6  -2 6836.88 307.636  18
  -3  -6   2 193.987 55.4088  13
  -3  -6   2 268.746 44.7036  30
   3  -6  -2 246.624 45.0635  25
  -3  -6   2 237.820 44.1455  35
   3   6  -2 277.200 46.4961  38
  -3   6   2 349.423 48.6518  33
  -3   6   2 254.735 42.7793  21
   3   6  -2 210.387 42.2536  29
  -2  -6   2 2160.04 152.955  13
   2  -6  -2 2314.91 115.537  25
  -2  -6   2 2233.61 110.032  35
  -2   6   2 2220.37 143.733  17
   2  -6  -2 2433.63 105.249  34
  -2   6   2 2172.00 104.870  33
  -2   6   2 2394.15 116.942  21
   2   6  -2 2287.05 117.170  38
  -2  -6   2 2267.96 115.647  30
   2   6  -2 2164.27 111.526  29
  -1   6   2 6309.34 169.786  33
   1  -6  -2 6467.97 190.001  26
   1  -6  -2 6207.62 178.921  25
   1   6  -2 6166.84 180.933  29
   1   6  -2 6130.22 181.995  38
  -1   6   2 6617.89 255.577  17
  -1  -6   2 6358.80 171.125  35
   1  -6  -2 6097.03 246.659  10
  -1   6   2 6132.63 182.450  21
  -1  -6   2 6360.18 184.624  30
   1  -6  -2 5908.12 262.439  19
   0  -6  -2 50528.7 669.352   8
   0  -6  -2 47353.1 507.253  26
   0  -6  -2 48297.4 484.602  25
   0  -6  -2 49052.5 693.916  66
   0   6   2 47964.6 460.398  33
   0  -6   2 48887.1 435.199  35
   0  -6  -2 47605.0 723.119  10
   0   6  -2 47790.4 461.185  33
   0   6  -2 48314.9 499.643  29
   0  -6  -2 46637.1 740.848  19
   0   6   2 49135.6 716.969  17
   0  -6   2 48080.8 508.689  36
  -1  -6  -2 44.4381 26.0226  26
   1  -6   2 62.9244 30.5226  36
  -1  -6  -2 40.4690 34.9016   8
  -1   6  -2 73.9903 25.4632  33
  -1  -6  -2 104.260 29.2574  25
  -1  -6  -2 83.3357 46.6759  19
   1   6   2 65.6346 46.7608  17
   1   6   2 32.2206 24.5910  33
  -1   6  -2 64.4737 22.5959  32
  -1   6  -2 38.8301 27.8390  29
   1  -6   2 19.6688 26.3026  28
   2   6   2 85913.0 689.079  27
  -2  -6  -2 82994.1 651.655  25
   2   6   2 81851.9 993.535  17
   2  -6   2 81898.8 739.095  28
   2  -6   2 83643.5 720.075  36
  -2   6  -2 84666.8 655.737  32
  -2   6  -2 81025.7 707.196  29
  -2  -6  -2 82879.9 1055.54  19
  -2  -6  -2 82949.4 939.906  13
   3   6   2 4858.15 176.153  27
  -3  -6  -2 4965.20 243.929  13
  -3  -6  -2 4804.56 264.427  67
  -3   6  -2 4682.58 169.784  32
   3   6   2 4336.22 240.088  17
   3  -6   2 4724.72 180.986  36
   3  -6   2 4625.92 194.033  28
  -4   6  -2 419.453 60.1389  32
  -4  -6  -2 379.912 77.4814   7
  -4  -6  -2 382.309 86.4448   8
   4   6   2 323.546 94.2990  18
   4  -6   2 222.996 47.8188  36
   4   6   2 270.651 65.9040  17
   4  -6   2 226.582 56.7220  28
  -5  -6  -2 4800.14 310.881   8
   5   6   2 4440.40 327.620  18
  -5   6  -2 4336.10 191.906  32
  -5   6  -2 4502.19 199.419  22
  -5   6  -2 4578.76 289.399  20
   5  -6   2 4240.63 214.944  28
   5   6   2 4736.13 272.032  17
   6   6   2 19796.9 722.991  18
  -6   6  -2 18820.9 422.339  22
  -6  -6  -2 20470.0 633.169  10
  -6   6  -2 20168.3 638.670  20
  -6   6  -2 19641.3 421.673  32
   6  -6   2 18660.5 457.629  27
   7  -6   2 8093.98 287.664  41
   7  -6   2 8198.19 285.094  39
  -7   6  -2 8421.57 285.883  32
   7   6   2 8355.40 281.680  53
   7   6   2 8400.76 297.325  51
  -7   6  -2 8462.26 430.238  20
   7  -6   2 8312.62 284.357  45
  -7   6  -2 8905.01 295.945  22
   7  -6   2 8440.23 314.459  27
   8  -6   2 352.670 66.4585  41
   8  -6   2 464.907 74.4757  39
   8   6   2 362.688 69.8087  51
  -8   6  -2 395.726 64.6008  44
   8   6   2 309.062 65.3679  53
   8  -6   2 284.105 57.4665  45
   9   6   2 969.623 92.3142  53
   9  -6   2 1142.92 97.8860  53
   9   6   2 1210.79 107.768  51
   9  -6   2 1181.23 102.760  39
   9  -6   2 1174.88 104.973  45
  10  -6   2 7017.32 197.300  53
  10   6   2 6603.13 196.105  53
 -11   7   2 501.579 60.0833  55
  11   7  -2 354.589 50.0451  53
  11  -7  -2 431.341 51.6974  53
 -11   7   2 438.687 52.2815  50
 -11   7   2 481.871 55.6664  58
  10   7  -2 4024.39 177.856  42
 -10   7   2 4119.93 188.578  50
  10  -7  -2 3982.62 170.130  57
 -10   7   2 4022.53 186.968  55
  10   7  -2 4043.93 180.858  53
  10  -7  -2 4097.84 182.484  53
  10   7  -2 4274.99 168.686  62
   9   7  -2 66.3509 37.3571  42
   9  -7  -2 5.35299 31.8908  47
   9   7  -2 1.62841 34.7140  62
   9  -7  -2 15.8044 31.1049  57
   9   7  -2 34.4885 38.4951  53
  -9   7   2 41.0720 30.4007  50
   8   7  -2 1250.28 111.975  42
   8  -7  -2 1377.52 119.028  57
   8   7  -2 1443.16 113.224  46
   8   7  -2 1376.78 122.531  53
  -8   7   2 1346.66 119.296  33
  -8  -7   2 1224.20 115.091  21
  -8   7   2 1300.92 121.755  50
   8  -7  -2 1390.05 123.466  47
   8  -7  -2 1353.13 136.260  27
   7   7  -2 2180.55 230.127  18
  -7  -7   2 1748.20 189.789  13
   7   7  -2 1964.15 132.185  42
   7   7  -2 1751.97 137.249  38
   7  -7  -2 2111.43 170.630  27
  -7  -7   2 1941.22 136.778  35
   7  -7  -2 2204.99 248.905  68
   7   7  -2 1704.08 130.416  53
  -7   7   2 1943.24 139.403  33
   7   7  -2 2068.48 144.323  48
  -7   7   2 2042.59 146.537  50
   7  -7  -2 2251.86 146.248  57
   7  -7  -2 1955.39 140.865  47
   7   7  -2 2017.18 131.324  46
   7  -7  -2 2142.43 149.681  28
  -6  -7   2 1374.10 162.333  13
   6  -7  -2 1331.78 123.650  25
   6   7  -2 1224.25 162.345  18
  -6  -7   2 1321.78 158.829  11
   6  -7  -2 1269.55 178.465  68
  -6  -7   2 1349.49 113.237  35
  -6   7   2 1219.27 108.431  33
   6   7  -2 1096.93 107.646  38
   6  -7  -2 1464.62 121.141  28
  -5  -7   2 1897.83 181.258  13
  -5  -7   2 1964.27 129.867  35
   5  -7  -2 2032.57 139.346  25
  -5   7   2 2375.59 140.614  33
  -5   7   2 1910.07 121.064  21
  -5  -7   2 1995.31 128.130  30
   5   7  -2 1949.57 134.960  38
   5  -7  -2 2077.45 137.964  28
   5   7  -2 2194.48 206.440  18
  -4  -7   2 324.829 74.5627  13
   4  -7  -2 233.342 49.4488  25
   4   7  -2 218.438 52.7877  38
  -4  -7   2 275.050 47.9529  30
  -4  -7   2 318.326 54.5688  35
  -4   7   2 238.544 49.4121  33
  -4   7   2 209.719 45.3816  21
  -3  -7   2 2545.76 188.492  13
   3  -7  -2 2791.75 142.267  25
  -3  -7   2 2514.26 132.555  35
  -3   7   2 2634.51 131.544  33
   3   7  -2 2465.86 137.269  38
  -3   7   2 2772.13 138.198  21
  -3  -7   2 2569.60 135.482  30
   3   7  -2 2617.25 137.179  29
  -2  -7   2 2978.88 134.913  35
   2  -7  -2 2921.03 138.515  25
  -2   7   2 2984.13 133.199  33
   2   7  -2 3096.40 146.882  38
  -2   7   2 2736.54 168.997  17
  -2   7   2 2943.18 138.211  21
  -2  -7   2 3005.60 142.566  30
   2   7  -2 3101.39 141.501  29
   2  -7  -2 3050.48 129.231  34
   1  -7  -2 5379.39 177.821  25
   1   7  -2 5699.02 192.113  38
  -1   7   2 5961.63 181.509  33
  -1  -7   2 5815.25 175.361  35
   1  -7  -2 5990.11 258.910  10
   1   7  -2 5236.16 180.723  29
  -1  -7   2 5669.05 190.502  30
   1  -7  -2 5545.78 273.539  19
  -1   7   2 5802.58 255.023  17
   0  -7  -2 8028.71 226.639  26
   0  -7   2 8519.22 233.078  36
   0  -7  -2 8142.79 319.601  10
   0   7   2 7713.60 305.625  17
   0  -7  -2 8582.99 218.110  25
   0   7  -2 8564.85 216.644  33
   0   7   2 8444.98 214.541  33
   0   7  -2 7997.41 222.530  29
   0  -7  -2 7699.51 328.720  19
  -1  -7  -2 10418.0 357.206   8
  -1  -7  -2 9529.71 246.732  26
   1   7   2 9313.06 347.403  17
   1   7   2 9519.32 233.752  33
   1  -7   2 9070.36 247.801  36
  -1   7  -2 9630.70 226.285  33
  -1  -7  -2 9560.28 366.906  10
  -1   7  -2 9416.37 245.082  29
  -1  -7  -2 9384.42 371.067  19
   1  -7   2 9659.39 249.085  28
  -2  -7  -2 5111.89 275.906   8
  -2  -7  -2 4877.93 181.471  26
   2  -7   2 4944.42 189.336  36
   2   7   2 4997.58 269.070  17
  -2  -7  -2 5074.06 281.497  10
  -2   7  -2 4866.00 185.305  29
  -2  -7  -2 4665.02 273.614  19
   2  -7   2 4671.82 189.635  28
   3  -7   2 1031.76 92.9686  36
  -3  -7  -2 1120.10 141.407   8
  -3  -7  -2 1101.23 90.4781  26
   3   7   2 1042.92 129.278  17
   3  -7   2 1123.16 103.413  28
  -3   7  -2 932.790 90.1250  29
  -3  -7  -2 1194.00 146.523  19
  -3  -7  -2 1196.65 132.515  13
  -4  -7  -2 511.669 103.216   8
  -4   7  -2 470.359 61.0493  32
   4  -7   2 381.876 61.7968  36
   4   7   2 451.125 93.6030  17
   4  -7   2 554.809 80.3432  28
  -5  -7  -2 2103.47 213.227  10
  -5   7  -2 2069.06 133.301  32
   5   7   2 1757.51 174.662  17
   5  -7   2 1831.82 147.237  28
   6  -7   2 34.3092 25.0089  41
   6  -7   2 20.2654 33.3218  47
   6   7   2-9.10655 37.2968  51
   6   7   2 44.6056 30.3505  62
   6   7   2 66.6502 46.3202  53
  -6   7  -2 0.84064 23.6298  32
   6  -7   2 12.8335 34.2054  45
   7   7   2 313.410 56.5549  62
   7   7   2 275.528 61.3487  51
   7  -7   2 263.768 57.5698  45
   7   7   2 224.892 60.2876  53
  -7   7  -2 235.345 54.5191  32
   7  -7   2 271.994 59.8892  41
  -7   7  -2 240.328 57.6785  44
   8  -7   2 680.502 85.1652  39
   8   7   2 625.426 84.3926  51
   8   7   2 758.795 92.2898  53
  -8   7  -2 553.456 77.8248  44
   8  -7   2 690.795 85.5516  45
   9   7   2 1475.81 108.253  53
   9  -7   2 1621.19 111.928  53
   9   7   2 1587.80 118.807  51
   9  -7   2 1225.78 104.392  45
  -9   7  -2 1374.96 104.981  44
  10   7   2 520.089 58.6620  53
  10  -7   2 640.485 60.0334  53
 -10   7  -2 589.977 64.2404  50
 -11   8   2 418.938 48.4234  58
 -11   8   2 409.796 48.3406  55
  11  -8  -2 435.157 47.1741  53
 -11   8   2 460.793 48.3171  50
  10   8  -2 192.737 41.1271  62
  10  -8  -2 292.253 47.5692  57
 -10   8   2 227.024 45.7679  55
  10   8  -2 190.158 46.7705  53
  10  -8  -2 182.135 49.8837  53
 -10   8   2 165.972 46.3969  50
   9  -8  -2 51.4475 27.8827  57
   9   8  -2 89.9483 44.0115  42
  -9   8   2 66.6375 28.2016  55
   9   8  -2 59.1838 34.6537  62
   9   8  -2 17.8124 31.6869  53
  -9   8   2 28.0712 41.5348  50
   9  -8  -2 39.3897 33.1135  47
   8   8  -2 3175.61 172.769  42
  -8   8   2 3445.23 191.726  50
   8  -8  -2 3225.10 177.329  57
   8   8  -2 3091.53 175.164  53
   8  -8  -2 3241.41 183.722  47
   7   8  -2 3627.80 181.114  42
   7   8  -2 3049.18 182.349  38
   7  -8  -2 3200.32 296.407  68
   7  -8  -2 3615.63 188.416  57
  -7  -8   2 3442.06 185.097  35
   7   8  -2 3637.60 189.847  53
  -7   8   2 3533.68 189.806  33
  -7   8   2 3609.42 196.905  50
   7  -8  -2 3140.65 181.896  47
   7   8  -2 4023.42 188.802  46
   7  -8  -2 3543.55 197.132  28
   7  -8  -2 3821.06 218.290  27
  -6  -8   2 26.9542 37.4721  13
   6   8  -2 35.4913 37.3415  38
   6  -8  -2 71.8917 46.0634  25
  -6   8   2 82.9980 40.7445  33
  -6  -8   2 91.5438 41.4951  30
   6  -8  -2 51.7460 36.6045  28
  -5  -8   2 3849.69 270.416  13
   5  -8  -2 3595.96 292.987  68
   5  -8  -2 3570.31 191.316  25
  -5  -8   2 3591.82 181.731  35
   5   8  -2 3615.98 187.712  38
  -5   8   2 3665.26 182.327  33
  -5   8   2 3676.40 174.398  21
  -5  -8   2 3698.83 183.662  30
   5  -8  -2 3843.31 195.679  28
  -4  -8   2 18616.5 556.700  13
  -4  -8   2 18674.0 393.556  35
   4  -8  -2 18891.7 407.648  25
   4   8  -2 18192.7 400.418  38
  -4   8   2 17776.6 379.555  33
  -4   8   2 18566.2 382.170  21
  -4  -8   2 19206.4 406.037  30
   3  -8  -2 3987.41 179.650  25
  -3  -8   2 3531.34 165.101  35
   3   8  -2 4035.32 185.109  38
  -3   8   2 4036.66 174.798  33
  -3   8   2 4019.86 175.387  21
  -3  -8   2 3967.67 181.053  30
   3   8  -2 3877.10 173.850  29
  -3  -8   2 3627.16 238.058  13
  -2  -8   2 7704.08 229.886  35
   2  -8  -2 8122.91 228.216  34
   2  -8  -2 8180.25 240.303  25
   2   8  -2 7800.70 247.389  38
  -2   8   2 7687.70 230.284  33
  -2  -8   2 7824.44 244.849  30
   2   8  -2 7715.96 235.745  29
   1  -8  -2 553.386 65.6976  34
   1  -8  -2 642.789 67.6621  25
  -1  -8   2 626.077 63.8212  35
   1   8  -2 582.147 70.0490  38
  -1   8   2 607.109 94.1468  17
  -1  -8   2 615.365 71.0839  30
   1   8  -2 630.012 70.1806  29
   1  -8  -2 500.503 94.5506  19
  -1   8   2 613.527 66.6543  33
   0  -8  -2 13037.1 308.678  26
   0  -8   2 13321.5 312.540  36
   0   8  -2 12793.7 299.681  29
   0   8   2 13418.3 422.886  17
   0  -8  -2 13068.0 427.949  10
   0   8  -2 13652.4 295.442  33
   0  -8  -2 12989.7 301.236  34
   0  -8  -2 12530.6 446.017  19
   0   8   2 13401.7 294.527  33
   1  -8   2 2195.78 134.236  36
   1   8   2 2640.83 197.462  17
   1   8   2 2160.25 123.896  33
  -1  -8  -2 2339.80 134.265  26
  -1  -8  -2 2388.01 198.369  10
  -1   8  -2 2645.41 131.204  33
  -1   8  -2 2224.71 130.605  29
  -1  -8  -2 2025.10 187.499  19
   1  -8   2 2366.85 132.654  28
  -2  -8  -2 2064.25 184.537   8
  -2  -8  -2 1998.39 125.090  26
  -2   8  -2 2012.94 127.812  29
   2  -8   2 2038.83 135.498  28
   2   8   2 2054.99 182.038  17
   2  -8   2 2022.99 131.543  36
  -2  -8  -2 2205.52 200.269  10
  -2  -8  -2 1932.12 187.692  19
  -3  -8  -2 273.772 48.3914  26
   3  -8   2 171.575 49.4449  36
   3   8   2 272.133 71.4002  17
   3  -8   2 186.616 53.1881  28
  -3  -8  -2 206.471 74.4732  10
  -3  -8  -2 246.883 71.5782   8
  -3   8  -2 178.212 47.5982  29
  -3  -8  -2 251.248 79.6621  19
   4   8   2 417.687 86.6594  17
   4  -8   2 382.076 65.9686  36
  -4  -8  -2 583.785 115.019  10
  -4   8  -2 344.638 63.9330  29
  -4  -8  -2 325.495 94.0148  19
   4  -8   2 479.333 79.5438  28
   5   8   2-1.62686 39.4489  51
   5   8   2 92.6506 42.7481  17
  -5   8  -2 34.6786 40.2905  29
  -5  -8  -2 3.72316 35.2625  19
   5  -8   2 21.9133 39.9372  28
   5  -8   2 19.0227 32.5324  45
  -5   8  -2 22.8007 28.2273  44
   6   8   2 4111.29 193.756  62
   6  -8   2 4284.31 204.473  41
   6   8   2 4114.87 200.934  53
   6   8   2 4341.12 215.410  51
   6  -8   2 4150.71 193.825  47
  -6   8  -2 4061.09 206.002  29
   6  -8   2 4148.42 202.405  45
  -6   8  -2 4188.37 213.349  44
   7  -8   2 1018.62 96.4398  47
   7  -8   2 921.522 98.3294  41
   7   8   2 1085.26 98.7181  62
  -7   8  -2 859.573 96.9705  44
   7   8   2 923.615 97.5831  53
   7   8   2 1093.86 112.445  51
   7  -8   2 903.720 96.6523  45
   8   8   2 1574.39 125.981  51
   8   8   2 1421.16 115.802  53
   8  -8   2 1439.30 117.218  45
  -8   8  -2 1618.11 122.635  44
   9   8   2-24.9302 31.4569  53
   9  -8   2-11.8257 36.6474  53
  -9   8  -2-16.1727 36.9235  50
   9  -8   2 18.0737 29.6888  45
   9   8   2-17.0698 34.3229  51
  -9   8  -2 26.4722 22.8609  44
 -10   8  -2 436.635 50.2832  50
  10   9  -2 1275.13 83.7795  62
 -10   9   2 1197.09 81.0983  55
  10  -9  -2 1054.40 83.5825  53
 -10   9   2 1209.35 92.5091  50
   9   9  -2 2216.85 131.159  62
   9   9  -2 2103.88 133.445  53
  -9   9   2 2184.38 141.166  50
  -9   9   2 2095.04 124.366  55
   9  -9  -2 1930.40 131.625  47
   9  -9  -2 2043.08 123.978  57
  -8   9   2 161.828 48.4118  50
   8   9  -2 279.501 54.5941  42
   8   9  -2 122.807 41.8478  62
   8  -9  -2 174.565 49.0429  57
   8   9  -2 211.264 55.4397  53
   8  -9  -2 215.517 56.5055  47
   7   9  -2 1578.39 119.811  42
  -7  -9   2 1771.31 133.790  35
   7  -9  -2 1613.80 127.357  57
   7   9  -2 1622.06 129.370  53
   7   9  -2 1373.67 123.619  38
  -7   9   2 1420.36 123.322  33
  -7   9   2 1622.81 133.661  50
   7  -9  -2 1682.65 132.494  47
   7   9  -2 1687.56 126.755  46
   7  -9  -2 1638.22 136.648  28
   7  -9  -2 1587.46 142.715  27
   6  -9  -2 4175.93 339.550  68
   6   9  -2 3384.70 189.795  38
   6  -9  -2 3882.66 193.404  57
   6   9  -2 3733.56 192.150  53
   6   9  -2 4167.74 190.277  56
  -6   9   2 3784.25 194.509  33
  -6   9   2 3804.34 200.108  50
  -6  -9   2 4022.31 199.821  35
  -6  -9   2 3959.16 198.990  30
   6  -9  -2 3866.36 197.641  47
   6   9  -2 3992.74 190.226  46
   6  -9  -2 3778.71 207.284  28
   5   9  -2 33200.8 576.174  38
  -5  -9   2 34860.1 575.236  35
  -5   9   2 35781.0 574.817  33
  -5  -9   2 35888.2 586.578  30
   5  -9  -2 34417.5 599.355  25
   5  -9  -2 35150.8 608.744  28
  -5  -9   2 35529.9 823.229  13
   4   9  -2 1573.34 128.823  38
   4  -9  -2 1638.19 129.547  25
  -4  -9   2 1552.51 121.764  35
  -4   9   2 1505.42 120.032  33
  -4  -9   2 1544.49 124.231  30
   3   9  -2 3819.43 190.133  38
  -3  -9   2 3661.98 176.425  35
   3  -9  -2 4234.31 193.366  25
  -3  -9   2 4141.11 195.855  30
   3   9  -2 3944.01 184.627  29
  -3   9   2 3966.45 183.319  33
   2  -9  -2 1076.97 93.2482  25
  -2  -9   2 946.127 87.6994  35
   2  -9  -2 1043.61 88.9823  34
  -2   9   2 975.942 91.3708  33
  -2  -9   2 882.698 90.7353  30
   2   9  -2 922.601 90.6272  29
   2   9  -2 1018.10 100.130  38
  -1   9   2 16135.7 470.149  17
   1  -9  -2 14971.1 338.773  34
   1   9  -2 15380.3 360.025  38
  -1   9   2 15288.8 338.625  33
  -1  -9   2 15902.0 326.791  35
  -1  -9   2 15857.2 358.713  30
   1   9  -2 15274.8 346.154  29
   0  -9  -2 260.617 52.5523  34
   0   9  -2 302.566 54.3100  29
   0   9   2 308.695 75.3332  17
   0   9   2 341.648 56.4457  33
   0   9  -2 369.037 59.1806  33
   0  -9   2 290.205 57.3041  36
   0   9  -2 295.568 57.8707  38
   0  -9  -2 265.018 74.7497  19
  -1  -9  -2 4360.29 194.799  34
   1   9   2 4225.87 262.229  17
   1  -9   2 4242.08 193.593  36
  -1   9  -2 4708.88 187.566  33
  -1   9  -2 4249.99 187.227  29
  -1  -9  -2 4458.02 278.880  10
  -1  -9  -2 4158.71 281.609  19
  -2  -9  -2 530.248 75.3018  34
  -2  -9  -2 429.310 64.5172  26
   2  -9   2 420.885 67.0897  36
   2   9   2 460.776 99.7666  17
  -2  -9  -2 383.323 97.5399  19
  -2  -9  -2 340.161 89.3773  10
  -2   9  -2 477.511 70.3575  29
   2  -9   2 424.721 69.5628  28
  -3  -9  -2 9028.90 431.283  10
   3   9   2 9134.08 405.887  17
   3  -9   2 9147.53 294.101  36
  -3  -9  -2 9013.64 289.917  34
  -3   9  -2 9376.67 291.935  29
  -3  -9  -2 9860.69 452.168  19
   3  -9   2 8896.65 306.260  28
   4  -9   2 3350.63 180.937  36
  -4  -9  -2 3046.31 175.938  34
  -4   9  -2 3396.34 183.115  29
  -4  -9  -2 3588.90 279.112  19
   4  -9   2 3152.47 191.798  28
   4   9   2 3351.75 251.849  17
   5   9   2 1899.64 135.702  62
  -5  -9  -2 1741.36 132.300  34
   5   9   2 2216.67 198.285  17
   5   9   2 1637.73 130.933  53
   5   9   2 1798.43 141.233  51
   5  -9   2 1983.60 137.303  47
  -5   9  -2 1581.27 130.753  29
  -5  -9  -2 1944.24 213.605  19
   5  -9   2 1643.75 129.159  45
   5  -9   2 1676.58 143.404  28
  -5   9  -2 1848.01 143.875  44
   6  -9   2 701.929 83.8123  41
   6   9   2 562.798 82.4512  53
   6   9   2 727.551 94.9796  51
   6   9   2 655.227 82.8279  62
   6  -9   2 687.450 83.4267  47
  -6   9  -2 556.937 78.3109  29
   6  -9   2 621.332 85.9295  45
  -6   9  -2 812.603 99.5529  44
   7   9   2 13394.1 330.508  62
   7   9   2 12989.0 341.400  53
   7   9   2 13020.1 360.738  51
   7  -9   2 14226.7 337.584  47
   7  -9   2 13210.7 343.981  45
  -7   9  -2 13490.7 362.185  44
   8   9   2 5095.40 198.563  53
   8   9   2 5602.89 189.447  62
   8   9   2 5729.99 220.606  51
  -8   9  -2 5237.56 208.988  50
   8  -9   2 5576.74 193.762  47
   8  -9   2 5479.45 207.266  45
  -8   9  -2 5350.41 210.202  44
   9  -9   2 772.241 68.7572  53
   9   9   2 912.904 78.6572  51
  -9   9  -2 860.729 75.8596  50
   9  -9   2 717.007 68.2535  45
  -9   9  -2 728.426 65.6236  44
 -10  10   2 339.349 47.3917  50
  10  10  -2 336.134 40.6487  62
  10 -10  -2 299.323 41.0036  53
  -9  10   2 1365.66 104.920  50
   9  10  -2 1228.88 94.2006  62
   9 -10  -2 1158.02 85.7771  57
   9 -10  -2 1080.10 93.4816  47
  -8  10   2 6162.59 238.783  50
   8 -10  -2 5848.84 217.437  57
   8  10  -2 5580.64 215.613  62
   8 -10  -2 5779.62 227.931  47
   7  10  -2 1285.43 104.865  42
  -7  10   2 1131.75 111.371  50
   7 -10  -2 1211.88 108.440  57
   7  10  -2 1209.11 109.965  62
   7 -10  -2 1066.50 108.205  47
  -6  10   2 1387.22 120.325  33
   6  10  -2 1453.11 125.493  38
   6  10  -2 1673.85 129.092  62
   6 -10  -2 1495.54 121.635  57
   6  10  -2 1772.12 127.552  56
  -6 -10   2 1610.18 127.997  35
  -6  10   2 1601.86 129.984  50
   6 -10  -2 1673.71 131.904  47
   6  10  -2 1607.08 123.811  46
   6 -10  -2 1545.66 136.050  28
  -6  10   2 1890.54 135.835  44
   5  10  -2 774.000 96.6871  38
  -5 -10   2 708.489 87.1773  35
   5 -10  -2 723.706 90.3296  25
  -5  10   2 676.611 87.5526  33
   5 -10  -2 807.413 147.412  68
  -5  10   2 723.305 88.7034  50
   5  10  -2 623.137 82.1002  56
   5 -10  -2 723.335 86.4524  57
  -5 -10   2 718.722 89.5743  30
   5 -10  -2 646.010 82.1686  47
   5  10  -2 700.255 84.7224  46
   5 -10  -2 656.327 90.4696  28
  -5  10   2 626.557 79.6311  44
   4 -10  -2 382.480 64.9997  57
   4  10  -2 326.312 64.8347  38
   4 -10  -2 214.153 52.8651  25
   4  10  -2 259.138 61.5204  56
  -4  10   2 272.810 60.0549  33
  -4 -10   2 284.247 58.6700  35
  -4 -10   2 360.233 67.1745  30
   4 -10  -2 260.939 61.9429  28
   3 -10  -2 9161.98 291.068  25
  -3  10   2 8652.22 280.804  33
  -3 -10   2 8695.42 278.827  35
  -3 -10   2 9175.74 302.093  30
   3  10  -2 8641.50 294.869  38
   2  10  -2 1067.52 105.707  38
  -2 -10   2 1149.17 100.355  35
   2 -10  -2 1090.38 99.0434  34
  -2  10   2 1133.78 103.484  33
  -2 -10   2 975.058 102.344  30
   2  10  -2 1068.72 101.801  29
   1  10  -2 195.204 47.4331  38
  -1 -10   2 263.281 56.1522  36
   1 -10  -2 257.079 55.5314  34
  -1  10   2 236.274 54.1302  33
   1  10  -2 216.290 49.9173  29
   0 -10  -2 11554.8 323.911  34
   0  10  -2 12129.9 333.382  38
   0  10   2 12969.8 456.901  17
   0 -10   2 12056.7 337.455  36
   0  10  -2 12493.3 330.735  29
   0 -10  -2 12647.7 491.571  19
   0  10   2 11987.1 319.833  33
  -1 -10  -2 956.651 100.782  34
   1  10   2 1394.03 157.265  17
  -1  10  -2 1039.73 94.5296  33
   1 -10   2 1061.25 106.141  36
  -1  10  -2 957.694 96.3614  29
  -1 -10  -2 1184.24 159.566  19
  -2 -10  -2 4455.74 209.402  34
   2  10   2 4459.76 287.278  17
  -2 -10  -2 4738.42 310.791  10
   2 -10   2 4472.44 212.761  36
  -2  10  -2 3991.27 195.578  29
  -2 -10  -2 4595.44 313.563  19
   2 -10   2 4500.25 213.194  28
  -3 -10  -2 741.032 134.596  19
   3 -10   2 634.710 80.8097  47
   3 -10   2 656.661 87.5521  36
   3  10   2 766.010 87.6110  62
  -3 -10  -2 706.717 87.8399  34
  -3  10  -2 709.590 85.5398  52
   3  10   2 752.161 125.004  17
   3  10   2 702.059 87.3583  51
  -3  10  -2 714.830 88.5234  29
   3 -10   2 772.879 89.1774  45
   3 -10   2 564.774 86.1786  28
  -3  10  -2 807.218 94.2784  44
   4 -10   2 2426.82 153.418  47
   4  10   2 2415.13 153.575  62
   4 -10   2 2379.06 155.029  36
   4  10   2 2388.45 211.503  17
  -4 -10  -2 2462.35 159.948  34
  -4  10  -2 2297.39 149.775  52
   4  10   2 2505.77 165.741  51
  -4  10  -2 2232.18 151.848  29
  -4  10  -2 2328.20 159.328  44
  -4 -10  -2 2658.42 240.629  19
   4 -10   2 2509.86 156.448  45
   4 -10   2 2218.38 162.478  28
   5  10   2 9171.73 312.542  51
  -5 -10  -2 8838.20 290.121  34
  -5  10  -2 9263.40 315.264  44
   5  10   2 9167.47 293.502  62
   5 -10   2 9308.18 292.646  47
  -5  10  -2 9417.49 302.641  29
   5 -10   2 9508.86 302.079  45
   5 -10   2 9119.30 326.582  28
  -6  10  -2 201.900 51.6948  50
   6  10   2 116.102 52.5169  51
   6  10   2 215.345 56.8840  62
   6 -10   2 186.153 49.5162  47
   6 -10   2 242.641 52.8966  45
  -6  10  -2 147.224 51.2525  44
   7  10   2 2508.71 139.233  62
  -7  10  -2 2584.37 147.753  50
   7  10   2 2530.31 155.498  51
   7 -10   2 2581.70 141.982  47
   7 -10   2 2339.82 141.503  45
  -7  10  -2 2689.81 158.369  44
   8  10   2 3089.30 151.834  51
  -8  10  -2 3312.04 148.931  50
   8 -10   2 3198.60 133.697  47
   8 -10   2 2963.90 142.322  45
  -8  10  -2 3064.88 148.952  44
   9  10   2 2557.16 105.954  51
  -9  11   2 631.250 66.4592  50
   9  11  -2 587.361 60.2526  62
   9 -11  -2 608.855 62.5498  47
  -8  11   2 2918.26 154.370  50
   8  11  -2 2725.59 142.066  62
   8 -11  -2 2860.23 141.116  57
   8 -11  -2 2957.68 151.865  47
   7 -11  -2 3717.55 178.543  57
   7  11  -2 3817.00 168.006  56
   7  11  -2 3667.78 177.496  62
  -7  11   2 3390.22 179.535  50
   7 -11  -2 3762.18 183.478  47
   6 -11  -2 2642.13 161.451  57
   6  11  -2 2863.10 162.728  62
   6  11  -2 3032.16 163.349  56
  -6  11   2 2827.85 169.144  50
   6 -11  -2 2738.39 165.920  47
  -6  11   2 2830.59 164.281  44
   5  11  -2 4939.12 228.309  38
   5  11  -2 4967.62 216.964  56
   5  11  -2 4704.04 206.893  62
  -5  11   2 4427.11 212.310  33
  -5  11   2 5109.13 225.885  50
   5 -11  -2 4732.67 216.881  47
  -5 -11   2 4681.10 214.235  35
   5 -11  -2 4551.34 211.907  57
   5 -11  -2 4472.28 227.916  28
  -5  11   2 4742.52 218.469  44
  -4  11   2 1701.98 128.458  50
   4  11  -2 1693.02 122.688  62
   4  11  -2 1795.50 139.813  38
   4 -11  -2 1632.16 127.812  57
   4  11  -2 1900.84 134.037  46
  -4 -11   2 1801.06 134.740  35
   4  11  -2 1779.53 134.482  56
   4 -11  -2 1850.37 133.421  47
  -4  11   2 1879.39 139.507  33
   4 -11  -2 1782.66 144.562  28
  -4  11   2 1911.76 141.444  44
   3  11  -2 2068.50 143.596  56
  -3 -11   2 2083.92 144.947  36
   3 -11  -2 2016.19 141.781  57
  -3 -11   2 2035.86 140.012  35
   3  11  -2 2136.54 139.665  52
  -3  11   2 1940.73 140.974  33
   3  11  -2 2031.78 149.583  38
   3  11  -2 2027.34 131.995  46
  -3  11   2 2081.82 147.348  44
  -3  11   2 2121.14 142.897  50
   2  11  -2 449.994 76.6174  38
   2  11  -2 461.083 70.3309  56
  -2 -11   2 472.338 66.8567  35
   2 -11  -2 498.290 72.4679  34
   2  11  -2 552.887 74.5513  52
  -2  11   2 427.088 69.2216  33
   2  11  -2 492.373 75.3537  29
  -2 -11   2 612.962 78.6283  45
  -2  11   2 554.792 79.2738  44
  -2 -11   2 487.559 75.0905  36
   1  11  -2 9026.52 301.061  38
  -1 -11   2 8508.66 292.978  36
   1 -11  -2 8407.11 280.402  34
  -1  11   2 8738.90 286.036  33
   1  11  -2 8814.86 287.306  52
   1  11  -2 8767.33 285.818  29
  -1  11   2 8765.58 293.128  44
   0 -11   2 3870.45 201.291  36
   0  11  -2 3869.51 196.746  38
   0  11   2 4140.53 264.932  17
   0 -11  -2 3998.22 200.194  34
   0  11   2 4238.37 200.128  52
   0  11  -2 4083.52 199.095  52
   0 -11  -2 4094.85 189.379  30
   0  11  -2 3840.91 190.627  29
   0  11   2 4262.19 202.713  44
   1  11   2 3108.11 240.268  17
  -1  11  -2 3171.16 176.593  52
  -1  11  -2 3105.77 174.996  38
   1 -11   2 2886.92 176.654  36
  -1 -11  -2 2813.63 171.521  34
   1  11   2 3121.97 174.973  52
   1 -11   2 3064.72 169.166  47
  -1  11  -2 2896.44 168.036  29
  -1 -11  -2 3046.11 253.895  19
   1 -11   2 3122.04 170.385  45
   1  11   2 3125.53 175.389  44
   2  11   2 6232.02 251.545  51
   2  11   2 6114.99 337.634  17
   2 -11   2 5725.28 244.647  36
   2  11   2 5717.88 226.213  62
   2 -11   2 5814.42 234.298  47
  -2  11  -2 5499.50 232.824  29
  -2 -11  -2 6347.12 372.230  19
  -2 -11  -2 5767.69 244.951  34
   2 -11   2 5884.87 234.966  45
   2  11   2 6212.05 244.467  44
  -2  11  -2 6347.53 251.420  52
  -2  11  -2 6046.68 244.599  44
  -3  11  -2 7523.31 272.002  52
   3  11   2 7784.49 284.411  51
  -3 -11  -2 7222.49 275.073  34
   3 -11   2 7182.14 273.626  36
   3 -11   2 7156.39 281.371  28
   3 -11   2 7519.06 266.746  47
  -3  11  -2 7254.38 268.458  29
   3  11   2 7181.10 260.053  62
   3 -11   2 7421.16 265.740  45
  -3  11  -2 7563.61 278.802  44
   4  11   2 124.552 48.4871  62
   4 -11   2 107.683 42.1701  28
  -4 -11  -2 57.0392 37.5662  34
  -4  11  -2 114.654 36.1745  52
  -4 -11  -2 149.235 44.8975  30
   4 -11   2 141.331 47.5821  47
  -4  11  -2 64.0105 35.1550  29
   4 -11   2 82.0278 42.4990  45
  -4  11  -2 120.314 46.5929  44
   4  11   2 112.509 55.6103  51
   5  11   2 2739.64 158.784  62
  -5  11  -2 2720.21 170.042  44
   5  11   2 2749.90 172.283  51
   5 -11   2 2766.75 160.495  47
   5 -11   2 2520.34 154.386  45
   6  11   2 583.261 82.1736  51
   6  11   2 618.917 78.4211  62
   6 -11   2 505.062 67.4042  47
   6 -11   2 512.398 72.2868  45
  -6  11  -2 669.499 88.1571  44
   7  11   2 3816.17 160.889  62
   7  11   2 4078.05 180.514  51
   7 -11   2 4039.29 161.921  47
   7 -11   2 3993.09 167.492  45
  -7  11  -2 3845.67 175.515  44
   8  11   2 2982.83 131.172  51
  -8  11  -2 2891.44 114.118  50
   8 -11   2 2942.54 122.762  45
  -8  11  -2 3067.76 130.141  44
   8  12  -2 10741.9 245.898  62
  -8  12   2 10465.1 254.335  50
   8 -12  -2 10516.0 227.378  57
   8 -12  -2 10388.7 246.057  47
   7  12  -2 141.926 40.6590  62
  -7  12   2 187.450 49.6304  50
   7 -12  -2 122.004 36.0779  57
   7 -12  -2 123.116 38.3002  47
  -7  12   2 222.595 45.8520  44
  -6  12   2 6711.89 241.473  50
   6  12  -2 6669.94 230.966  62
   6  12  -2 6637.83 229.734  56
   6 -12  -2 6768.85 239.170  57
   6 -12  -2 6629.05 238.604  47
  -6  12   2 6718.99 243.097  44
   5  12  -2 2320.97 142.262  62
  -5  12   2 2442.81 151.178  50
   5 -12  -2 2373.78 153.066  57
   5  12  -2 2565.95 152.877  56
   5 -12  -2 2341.84 150.069  47
  -5  12   2 2755.31 165.893  44
   4  12  -2 1496.08 120.395  51
   4 -12  -2 1122.05 109.460  57
  -4  12   2 1293.86 111.131  50
   4  12  -2 1215.37 111.680  56
   4 -12  -2 1296.03 113.671  47
  -4 -12   2 1196.75 105.989  45
  -4  12   2 1150.21 112.780  44
   3  12  -2 13045.4 354.114  56
   3  12  -2 12887.4 364.676  38
   3 -12  -2 12597.5 351.879  57
  -3 -12   2 12935.8 339.524  35
   3  12  -2 12314.3 334.933  52
  -3  12   2 13332.0 358.017  33
  -3 -12   2 12929.7 352.743  36
   3 -12  -2 12580.3 337.828  47
   3 -12  -2 12674.9 376.848  28
  -3 -12   2 12787.4 343.128  45
  -3  12   2 13534.6 370.869  44
   2  12  -2 3781.53 189.882  56
   2  12  -2 3689.43 197.963  38
  -2 -12   2 3785.68 197.525  36
   2 -12  -2 3816.01 196.330  57
  -2  12   2 3549.14 192.263  33
  -2  12   2 3839.21 187.541  52
   2  12  -2 4029.78 196.766  52
  -2 -12   2 3776.10 187.970  45
  -2  12   2 3785.15 199.847  44
   1  12  -2 57.5295 32.0044  56
   1  12  -2-73.9333 42.2163  38
   1  12  -2-24.4250 30.8262  52
   1  12  -2-96.8334 45.6660  29
  -1 -12   2 7.29452 37.0315  36
   1 -12  -2-4.88707 27.2905  34
  -1  12   2 4.09140 34.0318  44
  -1  12   2-56.7183 35.1272  52
  -1  12   2-8.41929 33.3923  33
  -1 -12   2 36.1972 39.9295  45
   0  12  -2 11599.0 338.258  52
   0  12  -2 11614.8 341.878  38
   0 -12  -2 11321.5 333.537  34
   0  12   2 11617.7 340.493  52
   0 -12   2 11999.1 338.616  47
   0  12  -2 11248.8 324.010  29
   0 -12   2 11654.0 329.107  45
   0 -12   2 11588.0 347.025  36
   0  12   2 11537.8 341.433  44
  -1  12  -2 178.111 48.7294  38
   1  12   2 170.931 55.1820  51
   1 -12   2 279.309 63.9707  36
  -1 -12  -2 267.970 58.7049  34
  -1  12  -2 262.911 61.8452  52
  -1 -12  -2 343.055 61.0560  30
   1 -12   2 217.872 54.5718  47
  -1  12  -2 280.478 56.6581  29
   1 -12   2 298.442 58.1195  45
   1  12   2 231.783 54.9635  44
   2 -12   2 9635.23 304.057  47
  -2  12  -2 9997.23 307.725  38
   2 -12   2 10082.7 322.369  36
  -2 -12  -2 9830.43 314.500  34
  -2  12  -2 9455.34 306.812  52
   2  12   2 10023.8 320.387  51
   2  12   2 9428.95 288.567  62
  -2 -12  -2 10041.1 311.788  30
  -2  12  -2 9240.55 295.911  29
   2 -12   2 9828.89 302.456  45
   2  12   2 9984.82 308.302  44
  -2  12  -2 9845.16 307.650  44
   3 -12   2 939.103 96.4783  47
   3  12   2 925.856 95.2426  62
  -3  12  -2 904.673 98.9924  52
   3  12   2 963.540 106.321  51
   3 -12   2 883.823 93.9488  45
  -3  12  -2 904.686 99.9821  44
   4  12   2 153.758 52.6641  51
  -4  12  -2 248.393 54.1646  52
   4 -12   2 239.012 59.1999  47
   4  12   2 201.590 55.1205  62
   4 -12   2 231.186 51.8986  45
  -4  12  -2 175.561 52.9598  44
   5  12   2 6710.70 249.885  51
   5  12   2 6863.25 236.047  62
   5 -12   2 6947.73 236.469  47
   5 -12   2 6977.26 236.864  45
  -5  12  -2 7238.44 256.346  44
   6  12   2 1175.16 93.5114  62
   6  12   2 1145.10 101.993  51
   6 -12   2 1127.44 89.8028  47
   6 -12   2 1142.39 92.4566  45
  -6  12  -2 1141.38 98.6371  44
   7  12   2 337.614 52.5609  51
   7 -12   2 280.366 41.9616  47
   7 -12   2 245.718 41.1952  45
  -7  12  -2 349.212 53.5033  44
   8  13  -2 134.801 30.1864  62
   7  13  -2 67.2672 28.7665  62
   7 -13  -2-1.62575 29.1022  57
  -7  13   2 42.2048 26.3716  50
   7 -13  -2 56.7928 27.6544  47
  -7  13   2 76.4459 27.3863  44
   6 -13  -2 703.897 73.9541  57
   6  13  -2 751.541 75.8307  56
  -6  13   2 619.689 70.6417  50
   6  13  -2 620.599 67.8598  62
   6 -13  -2 637.879 70.2511  47
  -6  13   2 721.127 77.5327  44
   5  13  -2 2417.46 141.040  56
   5  13  -2 2295.76 126.802  62
  -5  13   2 2534.35 141.350  50
   5 -13  -2 2278.93 138.731  57
   5 -13  -2 2475.70 142.700  47
  -5  13   2 2273.79 141.373  44
   4  13  -2 714.663 87.2416  56
   4 -13  -2 703.148 84.5778  57
   4  13  -2 725.384 81.5523  51
   4 -13  -2 588.955 75.0669  47
  -4 -13   2 759.384 80.9031  45
  -4  13   2 714.054 85.3825  44
   3 -13  -2 525.361 77.0702  57
   3  13  -2 636.810 81.6335  56
   3  13  -2 563.795 76.7305  52
   3 -13  -2 415.503 65.7369  47
  -3 -13   2 531.554 73.0429  45
  -3  13   2 336.583 64.7178  44
   2 -13  -2 16.0248 34.8157  57
   2  13  -2 57.1281 41.5898  56
   2  13  -2-48.0647 42.6879  52
  -2 -13   2 1.30124 31.7347  45
  -2  13   2 27.7746 37.4142  44
   1  13  -2-8.97469 37.0866  56
  -1 -13   2 0.27902 37.5510  47
   1  13  -2 51.8803 34.6476  52
  -1 -13   2 23.9397 33.0751  45
  -1  13   2 9.72526 35.7169  44
   0  13  -2 1878.21 140.578  52
   0 -13   2 2009.35 141.992  47
   0 -13   2 1974.53 133.913  45
   0  13   2 1828.10 136.194  44
  -1  13  -2-24.2026 45.6045  52
   1  13   2 43.8812 36.4735  51
   1 -13   2-8.50541 38.5791  47
   1 -13   2 7.33651 31.1746  45
   1  13   2-16.9602 43.2479  44
  -2  13  -2 1024.59 102.474  52
   2  13   2 910.019 98.7819  51
   2 -13   2 914.762 94.7979  47
   2 -13   2 892.668 91.2526  45
   2  13   2 828.453 88.5607  44
  -2  13  -2 860.196 89.2522  44
   3  13   2 8.22857 39.9316  51
  -3  13  -2 12.2565 35.0179  52
   3 -13   2 28.8596 36.9233  47
   3 -13   2 31.8764 37.2802  45
  -3  13  -2-11.5733 41.9073  44
  -4  13  -2 166.235 41.3819  52
   4  13   2 188.299 50.5997  51
   4 -13   2 165.763 44.9321  47
   4 -13   2 167.103 44.3860  45
  -4  13  -2 122.063 49.9036  44
   5  13   2 15.0927 39.9549  51
   5 -13   2 40.5372 30.0440  47
   5 -13   2 10.2794 27.7332  45
  -5  13  -2 12.2605 38.0954  44
   6  13   2 501.608 61.6608  51
   6 -13   2 443.603 53.2171  47
   6 -13   2 434.490 50.4946  45
  -6  13  -2 427.824 59.6197  44
   6  14  -2 509.256 51.0018  62
   6 -14  -2 416.414 48.9437  57
  -6  14   2 455.137 49.4462  50
   6 -14  -2 479.265 53.3888  47
  -6  14   2 438.265 54.1455  44
   5 -14  -2 428.515 57.0470  57
   5  14  -2 510.239 61.5839  56
   5 -14  -2 438.930 56.4311  47
  -5  14   2 439.687 61.9302  44
   4  14  -2 2156.23 131.217  56
   4 -14  -2 2164.95 129.321  57
   4  14  -2 2334.07 129.180  51
   4 -14  -2 2054.62 120.378  47
  -4  14   2 2244.03 137.903  44
   3  14  -2 334.747 60.6938  56
   3  14  -2 331.033 58.0307  52
   3 -14  -2 238.994 52.0082  57
  -3  14   2 201.925 53.1249  44
   3  14  -2 305.888 60.8690  51
   2 -14  -2 520.407 73.3218  57
   2  14  -2 553.652 72.6207  56
   2  14  -2 521.237 73.4422  52
  -2 -14   2 474.568 73.3606  47
  -2  14   2 538.827 74.4714  44
   1 -14  -2 5.50854 41.1318  57
   1  14  -2 53.4580 39.8993  56
   1  14  -2 7.06825 31.6172  52
  -1 -14   2-13.6864 38.4330  47
  -1  14   2 77.1168 41.9004  44
   0  14  -2 2087.80 140.830  52
   0  14   2 2051.21 136.476  51
   0 -14   2 2084.96 138.135  47
   0  14   2 2193.36 142.467  44
  -1  14  -2 335.936 62.1630  52
   1  14   2 283.694 58.6960  51
   1 -14   2 279.750 57.4763  47
   1 -14   2 277.592 50.7815  45
   1  14   2 237.630 48.3271  44
   2  14   2 1220.40 104.818  51
  -2  14  -2 1133.07 100.458  52
   2 -14   2 1266.45 104.124  47
   2 -14   2 1300.06 98.2107  45
  -2  14  -2 1228.54 98.0541  44
  -3  14  -2 313.242 54.0427  44
   3  14   2 301.501 57.2133  51
  -3  14  -2 314.660 53.6972  52
   3 -14   2 250.680 51.1428  47
   3 -14   2 306.512 50.2582  45
  -4  14  -2 130.293 30.2010  52
   4  14   2 121.113 40.2657  51
   4 -14   2 138.545 37.9787  47
   4 -14   2 157.610 35.7592  45
  -4  14  -2 65.4087 34.8758  44
   5  14   2 80.2882 32.2221  51
   5 -14   2 70.5510 27.1203  47
   5 -14   2 53.6808 22.5208  45
  -5  14  -2 14.2119 24.0858  44
   5 -15  -2 72.5174 23.9036  57
  -5 -15   2 35.1893 21.0451  47
  -5  15   2 45.8669 27.0629  44
   4  15  -2 210.616 43.0305  56
   4 -15  -2 203.082 40.3688  57
  -4 -15   2 186.689 41.9092  47
  -4  15   2 176.362 41.5647  44
   3 -15  -2 112.128 35.3278  57
   3  15  -2 89.8658 35.7405  56
   3  15  -2 161.727 36.1792  52
   3  15  -2 118.603 37.7080  51
  -3 -15   2 130.776 37.7577  47
  -3  15   2 102.056 38.8128  44
   2  15  -2 677.235 74.7117  51
   2  15  -2 798.589 75.9026  56
   2 -15  -2 792.105 77.1987  57
   2  15  -2 865.469 79.8442  52
  -2 -15   2 785.008 79.6681  47
  -2  15   2 827.086 82.3882  44
   1 -15  -2 7294.05 230.348  57
   1  15  -2 6983.73 204.194  56
   1  15  -2 7235.46 227.609  52
  -1  15   2 6802.50 212.601  51
  -1 -15   2 6785.52 222.707  47
  -1  15   2 6771.11 224.449  44
   0 -15  -2 1855.71 119.040  57
   0  15  -2 2033.36 125.205  52
   0  15   2 1955.28 118.788  51
   0 -15   2 1998.00 122.723  47
   0  15   2 1984.52 121.427  44
  -1 -15  -2 162.913 44.6445  57
  -1  15  -2 146.656 38.8173  52
   1  15   2 176.728 40.0925  51
   1 -15   2 158.189 41.8012  47
   1  15   2 181.326 37.9780  44
  -2  15  -2 637.688 67.0184  52
   2  15   2 736.218 72.9510  51
   2 -15   2 560.616 65.0956  47
   3  15   2 5941.77 188.842  51
   3 -15   2 6003.90 181.559  47
  -3  15  -2 6062.33 174.914  44
   4  15   2 1006.87 73.6124  51
   4 -15   2 1054.93 69.4043  47
  -4  15  -2 1090.91 72.3827  44
   3 -16  -2-12.1516 22.8009  57
  -3 -16   2 16.0086 20.6107  47
  -3  16   2 44.3048 24.0332  44
   2  16  -2 3059.72 120.038  51
   2 -16  -2 3263.73 127.667  57
  -2 -16   2 3209.55 127.321  47
  -2  16   2 3225.57 128.944  44
   1 -16  -2 128.884 33.4222  57
   1  16  -2 97.6438 29.9596  52
   1  16  -2 180.849 41.5915  51
  -1 -16   2 111.734 30.5312  47
  -1  16   2 149.395 34.3494  44
   0 -16  -2 3435.90 135.458  57
   0  16  -2 3375.01 132.384  52
   0  16   2 3041.35 118.809  51
   0 -16   2 3023.63 125.765  47
   0  16   2 3170.05 123.498  44
  -1 -16  -2 33.1541 25.0441  57
  -1  16  -2-8.56792 25.1146  52
   1  16   2-3.41254 24.7011  51
   1 -16   2 32.9934 24.6674  47
  -2 -16  -2 3659.81 124.772  57
  -2  16  -2 3489.80 118.146  52
   2 -16   2 3683.87 122.360  47
  12   0  -3 63.5983 34.5376  48
  11   0  -3 86.7587 37.6711  57
  10   0  -3-5.99210 38.9921  57
   9   0  -3 70.6213 50.7667  18
  -9   0   3 10.2868 30.5682  33
  -9   0   3 99.6819 48.2030  15
  -9   0   3 6.63376 30.5794  21
   8   0  -3-18.4189 87.0047  18
  -8   0   3 19.3221 29.7344  33
  -8   0   3 49.8510 34.4974  21
  -8   0   3-37.2710 40.1507  15
   7   0  -3-39.6576 71.9843  18
  -7   0   3 2.57793 29.9935  33
  -7   0   3-14.1374 30.1076  21
  -7   0   3 12.4428 38.6652  15
   6   0  -3-14.0370 58.8477  18
  -6   0   3 25.8630 27.1725  33
  -6   0   3 14.7069 32.2594  21
  -6   0   3-9.22423 46.8275  15
   5   0  -3 87.5863 53.9446  18
  -5   0   3 1.01855 20.3071  37
  -5   0   3 17.7816 23.1787  21
  -5   0   3 51.3800 37.1277  15
  -5   0   3 72.3776 26.8261  33
   4   0  -3-3.54097 45.5698  18
  -4   0   3 7.87747 21.5703  37
   4   0  -3-0.55035 20.8371  24
  -4   0   3 6.42407 16.8673  33
  -4   0   3-1.15082 19.6012  21
   3   0  -3 40.2433 22.6296  24
  -3   0   3-41.5012 23.2842   2
   3   0  -3-0.22704 22.2632  31
  -3   0   3 6.36507 17.7017  21
  -3   0   3 22.6655 20.7183  37
  -2   0   3 20.7641 20.8639  37
  -2   0   3 26.4400 25.3006  64
   2   0  -3 90.2475 27.5744   2
   2   0  -3 73.8325 27.5583  64
   2   0  -3 29.2357 19.5853  31
   1   0  -3 30.6036 19.4204   2
   1   0  -3-7.40826 28.6514  64
  -1   0   3-27.0599 32.0779  64
   1   0  -3 13.4014 20.4166   5
   1   0  -3 8.16193 18.4568  31
   1   0  -3-26.8502 35.5499  14
   0   0  -3 1.71185 18.1959   2
   0   0  -3-5.07360 23.6543  65
   0   0  -3 42.2849 27.9211   5
   0   0   3-5.58338 21.4727  23
   0   0   3-3.68596 31.5022   1
   0   0  -3 17.1187 22.0645  31
   0   0  -3 12.6542 34.2232  14
   1   0   3 4.11854 22.8280  27
   1   0   3 166.199 47.3877  17
   1   0   3 15.2711 28.5877   1
   1   0   3-0.84614 21.2112  23
  -1   0  -3 135.069 29.6888  32
   1   0   3 22.5916 19.5681  37
  -1   0  -3-2.28045 22.9891  31
  -1   0  -3-12.2072 43.3355  14
   2   0   3 47.6001 34.8527  27
   2   0   3 8.43395 35.3177  68
   2   0   3-5.14538 24.9112  23
   2   0   3 9.19641 24.5386  17
  -2   0  -3 33.5877 23.9556  32
  -2   0  -3 0.83782 43.5602  14
   3   0   3 4.55408 30.3394  27
   3   0   3-6.72376 22.8023  23
   3   0   3 4.38520 38.6135  68
  -3   0  -3 16.2979 41.3672  14
   4   0   3 0.39581 35.2428  27
   4   0   3 57.0116 27.2226  23
  -4   0  -3-12.0687 46.1685  12
   4   0   3-9.56894 41.6010  68
  -4   0  -3 8.18028 53.5525  14
   5   0   3 0.09302 42.8597  27
   5   0   3-63.5305 52.5818  68
  -5   0  -3 117.751 59.1643  12
  -5   0  -3 54.9911 56.9963  14
   6   0   3-2.53325 52.5660  27
  -6   0  -3-11.9073 61.2429  12
   6   0   3-40.8175 78.2252  68
  -6   0  -3 28.8263 52.3718  16
  -6   0  -3 116.415 49.6834  14
   7   0   3 18.2815 41.1925  27
   7   0   3-82.8754 42.2708  39
  -7   0  -3 93.8054 51.9869  16
   7   0   3 49.0620 64.3743  68
   8   0   3 26.9000 42.5347  39
  -8   0  -3-68.1984 37.9993  32
   9   0   3-16.5958 47.2947  39
  10   0   3 31.2382 34.2579  39
  11   0   3 3.54676 22.4780  39
  12  -1  -3 123.606 39.4512  48
 -12   1   3 68.1628 27.1503  55
  12   1  -3 46.4140 28.7546  48
  11  -1  -3 172.082 46.9449  57
 -11   1   3 145.129 44.3654  55
  11   1  -3 124.908 45.1849  48
  10   1  -3 709.628 90.0336  57
  10  -1  -3 763.932 94.2720  57
   9   1  -3 2780.05 157.743  43
   9   1  -3 2653.69 167.103  57
  -9  -1   3 2684.72 168.060  33
  -9   1   3 2710.74 166.923  33
  -9  -1   3 2948.86 168.536  21
  -9   1   3 2693.52 161.784  21
  -9   1   3 2641.74 232.503  15
   9  -1  -3 2900.97 172.905  57
   9   1  -3 3054.74 278.773  18
  -8  -1   3 5210.83 219.340  33
  -8   1   3 4797.42 209.973  33
  -8   1   3 5047.39 306.998  15
  -8  -1   3 5115.30 215.964  21
  -8   1   3 5308.34 218.159  21
  -8  -1   3 4847.38 312.609  15
   8  -1  -3 5244.82 239.942  27
   8  -1  -3 5039.58 337.762  18
   8   1  -3 5751.97 369.679  18
   7   1  -3 799.646 141.849  18
  -7  -1   3 815.009 89.3281  33
  -7   1   3 893.234 89.0415  33
  -7  -1   3 939.585 90.8176  21
  -7   1   3 1095.32 95.5104  21
  -7  -1   3 868.595 128.784  15
  -7   1   3 1100.72 137.691  15
   7  -1  -3 1279.14 162.151  18
  -6   1   3 7529.83 221.563  33
  -6  -1   3 7462.10 228.053  21
  -6   1   3 7753.64 229.534  21
  -6  -1   3 8083.71 344.649  15
  -6   1   3 7539.05 318.216  15
   6  -1  -3 7356.88 355.456  18
   6   1  -3 7593.01 363.178  18
   5  -1  -3 75.1187 27.7598  25
   5  -1  -3 45.4274 44.7505  18
   5   1  -3 69.2064 57.9763  18
  -5   1   3 98.0130 31.4686  33
  -5   1   3 70.9415 28.7630  21
  -5   1   3 50.7409 26.9305  15
  -5  -1   3 69.0470 30.9472  21
   4  -1  -3 5189.50 151.020  25
  -4   1   3 5006.94 145.533  37
  -4  -1   3 4844.99 185.493  11
   4   1  -3 5002.54 162.390  24
  -4   1   3 4942.64 142.271  33
  -4  -1   3 4910.55 153.308  21
  -4   1   3 4760.78 151.539  21
   4  -1  -3 5017.53 243.972  18
   4   1  -3 4837.49 245.673  18
   3  -1  -3 424.414 44.7769  24
   3  -1  -3 471.164 45.9051  25
  -3   1   3 490.986 48.6359  37
  -3  -1   3 530.906 47.7976  21
  -3   1   3 469.387 46.8369  21
   3  -1  -3 453.827 48.9669  31
   3   1  -3 429.568 46.6324  24
   3   1  -3 432.200 48.4154  31
   2  -1  -3 14306.4 286.935   5
  -2   1   3 13968.0 212.699  21
   2   1  -3 13783.2 288.270  64
   2  -1  -3 14342.7 294.166  64
  -2  -1   3 13860.5 284.956  64
  -2   1   3 13394.2 222.707  37
  -2  -1   3 14114.2 228.110  37
   2   1  -3 13500.2 284.069   2
   2  -1  -3 14215.4 241.192  31
   2   1  -3 13702.8 235.543  31
  -2   1   3 13654.5 264.267  64
  -2  -1   3 15134.3 293.566   2
   1  -1  -3 13408.1 303.325   5
  -1   1   3 12711.7 212.949  37
   1  -1  -3 12134.2 292.550  65
  -1  -1   3 12355.3 295.685  64
   1  -1  -3 12656.5 303.249  64
  -1   1   3 12094.9 279.113  64
   1   1  -3 11589.5 249.290   2
  -1  -1   3 12532.9 206.393  37
   1   1  -3 12424.1 220.614  31
   1  -1  -3 11893.0 216.074  31
   1   1  -3 12366.3 303.605  64
   1   1  -3 12328.7 278.703   5
   1   1  -3 12761.6 285.695  14
   0   1   3 18624.5 275.131  27
   0   1  -3 18175.7 321.082   2
   0  -1   3 19137.3 385.594   5
   0  -1  -3 18288.2 352.003  65
   0  -1   3 18625.3 266.747  36
   0   1   3 19247.1 260.894  37
   0   1   3 18071.4 260.134  23
   0   1  -3 19231.3 278.920  31
   0  -1  -3 18388.1 270.024  31
   0  -1   3 18668.9 269.907  23
   0   1  -3 19088.3 392.001   5
   0   1  -3 18579.8 396.259  14
   1  -1   3 113.449 35.4434   1
   1  -1   3 150.335 32.4169  27
   1   1   3 108.828 30.7767  27
   1   1   3 102.501 30.0316  23
  -1  -1  -3 106.395 31.0168  67
  -1  -1  -3 106.500 33.5015  65
   1  -1   3 130.655 32.8099  23
   1   1   3 106.941 42.4953  68
   1   1   3 110.076 37.3883  17
  -1   1  -3 83.6353 27.2662  32
  -1   1  -3 132.952 32.7048  31
  -1  -1  -3 136.502 32.1272  31
  -1   1  -3 113.083 47.1889  14
   2   1   3 7944.17 258.655  17
   2   1   3 8405.65 289.795  68
  -2  -1  -3 7960.93 241.443  67
   2  -1   3 7832.00 199.069  23
  -2   1  -3 7950.32 312.021  12
   2   1   3 7997.40 195.485  23
  -2   1  -3 8160.56 201.544  32
  -2  -1  -3 8077.66 186.207  32
  -2   1  -3 8616.00 324.523  14
   2  -1   3 8022.34 209.099  27
   2   1   3 7674.83 213.968  27
  -3  -1  -3 5299.64 226.178  67
  -3   1  -3 4861.45 271.018  12
   3  -1   3 5647.12 178.945  23
   3   1   3 5851.12 173.312  23
   3  -1   3 5712.84 257.346  68
  -3  -1  -3 5589.90 240.270  10
   3   1   3 5860.70 275.395  68
  -3   1  -3 5310.55 282.240  14
   3  -1   3 5542.26 194.435  27
   3   1   3 5522.38 196.272  27
   4  -1   3 418.603 67.1926  27
   4   1   3 433.916 67.1635  27
   4  -1   3 432.848 84.1860  68
  -4  -1  -3 269.040 55.0491  67
   4  -1   3 449.165 57.3074  23
   4   1   3 483.577 54.5369  23
  -4   1  -3 277.565 83.5818  12
   4   1   3 473.749 93.9319  68
  -4   1  -3 320.563 83.5564  14
  -4  -1  -3 488.765 104.539  14
   5  -1   3 511.262 78.0183  27
   5  -1   3 694.782 114.964  68
  -5   1  -3 644.244 116.580  14
  -5  -1  -3 572.207 119.456  12
   5   1   3 667.008 124.657  68
  -5   1  -3 634.038 121.864  12
  -5  -1  -3 761.026 127.876  14
   5   1   3 637.966 84.7544  27
  -6   1  -3 4714.94 336.495  12
  -6  -1  -3 4309.81 321.476  12
   6   1   3 5820.31 360.326  68
  -6   1  -3 5381.08 355.241  16
   6  -1   3 5711.26 351.042  68
  -6  -1  -3 5021.17 333.355  14
   6  -1   3 5445.59 250.320  27
   6   1   3 5637.28 250.207  27
   7  -1   3 4531.88 203.410  41
   7   1   3 5130.94 354.129  68
   7  -1   3 4895.81 229.215  39
   7   1   3 4803.05 225.502  39
  -7   1  -3 4413.25 334.364  16
   7   1   3 4798.01 224.365  51
   7  -1   3 4090.14 324.377  68
  -7  -1  -3 4438.70 333.581  16
   7  -1   3 4490.37 237.083  27
   7   1   3 4573.90 233.249  27
   8  -1   3 317.433 69.1788  27
   8   1   3 381.544 67.7962  27
   8  -1   3 404.309 75.3592  39
   8   1   3 312.571 67.5755  39
  -8  -1  -3 329.900 59.8149  32
  -8   1  -3 300.151 57.3679  32
   9  -1   3 863.894 99.0449  39
   9   1   3 768.129 92.6434  39
  10  -1   3 72.2684 38.8191  39
  10   1   3 93.7220 36.6898  39
  11  -1   3 946.539 67.6540  39
 -12   2   3 6151.52 190.748  55
  12   2  -3 6052.74 193.075  48
  11   2  -3 9303.66 257.235  42
  11  -2  -3 8543.55 265.079  57
 -11   2   3 8840.50 275.661  55
  11   2  -3 8702.35 278.532  48
  10   2  -3 3085.36 163.125  43
  10   2  -3 2979.31 163.240  42
  10   2  -3 3212.41 183.160  57
  10  -2  -3 2827.54 170.591  57
   9   2  -3 1070.88 101.500  43
   9   2  -3 1019.59 106.721  57
  -9   2   3 890.005 93.4922  58
   9   2  -3 1098.38 174.455  18
  -9  -2   3 930.179 100.631  33
  -9   2   3 955.036 102.266  33
  -9  -2   3 941.688 99.2490  21
  -9   2   3 879.005 92.3037  21
   9  -2  -3 1087.48 110.282  57
   9  -2  -3 1008.55 113.772  27
   8  -2  -3 13182.9 388.447  27
  -8  -2   3 12744.5 471.153  11
  -8  -2   3 12384.4 339.303  33
  -8   2   3 12819.7 341.159  33
  -8  -2   3 13032.6 347.524  21
  -8   2   3 12530.6 331.713  21
  -8  -2   3 13735.1 524.615  15
  -8   2   3 13363.9 485.332  15
   8   2  -3 12823.7 557.497  18
   7  -2  -3 30.8866 57.7468  18
   7   2  -3 155.758 78.6327  18
  -7  -2   3 71.1222 31.4158  11
  -7   2   3 32.5021 30.1202  33
  -7  -2   3-5.64258 33.0187  21
  -7  -2   3 64.7594 32.4546  15
  -7   2   3 25.6734 26.8531  21
   7  -2  -3-121.294 64.9269  68
  -7   2   3-99.4334 43.6656  15
   6  -2  -3 365.951 89.2785  18
   6   2  -3 276.095 85.3668  18
   6  -2  -3 336.171 53.8595  25
  -6  -2   3 334.891 69.3244  11
  -6   2   3 290.774 51.5723  33
  -6  -2   3 314.524 57.2736  21
  -6  -2   3 427.129 87.5970  15
  -6   2   3 326.372 53.3740  21
   6  -2  -3 415.019 88.6197  68
  -6   2   3 347.556 71.6058  15
  -6  -2   3 347.219 48.3236  35
   5  -2  -3 10459.7 376.860  68
  -5  -2   3 10401.1 327.251  11
   5  -2  -3 10884.4 253.668  25
  -5  -2   3 10535.3 241.386  35
  -5   2   3 10108.8 234.386  33
  -5  -2   3 10250.3 248.268  21
  -5   2   3 10203.8 245.587  21
  -5   2   3 10406.9 327.604  15
   5  -2  -3 10381.5 384.269  18
   5   2  -3 10849.1 403.558  18
   4   2  -3 50944.6 527.968  38
   4  -2  -3 51029.1 511.635  25
   4   2  -3 49595.6 518.663  24
  -4  -2   3 50632.3 498.200  35
  -4   2   3 51456.7 467.750  33
  -4  -2   3 50021.0 493.482  21
  -4   2   3 51265.3 456.627  37
  -4   2   3 50872.2 503.772  21
  -4  -2   3 49985.6 635.478  11
   4  -2  -3 50040.4 736.845  68
   4  -2  -3 51502.8 759.788  18
   4   2  -3 51024.4 798.881  18
   3  -2  -3 79020.8 542.910  24
   3   2  -3 79115.8 608.298  24
   3  -2  -3 78022.1 585.150  25
   3   2  -3 78230.8 588.529  38
  -3  -2   3 80345.5 717.005  11
  -3  -2   3 79748.2 586.990  35
  -3   2   3 79686.9 504.914  33
  -3  -2   3 78958.1 554.083  21
   3   2  -3 78004.9 593.500  31
   3  -2  -3 79862.4 607.995  31
  -3   2   3 78587.8 556.890  37
  -3   2   3 78715.9 575.737  21
   2  -2  -3 490.329 47.9323  25
   2  -2  -3 563.213 64.0094  64
   2   2  -3 586.695 52.6256  31
  -2  -2   3 479.199 63.9652  64
  -2   2   3 533.527 49.5444  37
  -2  -2   3 536.091 48.8430  35
  -2   2   3 630.823 51.0275  21
   2   2  -3 462.922 59.6459  64
   2  -2  -3 608.433 54.0065  31
  -1  -2   3 5221.95 181.085   5
   1  -2  -3 5888.66 154.618  25
   1   2  -3 5572.53 197.253   2
  -1   2   3 5924.94 207.706  63
   1  -2  -3 5615.31 209.345  64
   1  -2  -3 5668.37 198.403  65
  -1   2   3 5803.65 150.162  37
   1   2  -3 5717.50 150.838  31
   1  -2  -3 5844.13 150.718  31
   1   2  -3 5877.39 196.286   5
   0   2   3 1282.74 79.0120  27
   0  -2   3 1101.55 98.3393   5
   0  -2   3 1187.54 73.6413  36
   0  -2  -3 1102.50 84.7924  65
   0   2   3 1057.95 106.063  17
   0   2  -3 1359.27 95.8305  12
   0   2   3 1244.69 100.413  63
   0  -2  -3 1191.12 98.5270  63
   0  -2   3 1192.43 73.9230  23
   0   2   3 1389.89 75.2605  23
   0  -2  -3 1222.73 71.1389  31
   0   2  -3 1223.28 74.7852  31
   0   2  -3 1327.89 108.175   5
   0   2  -3 1341.27 98.7470   2
   1   2   3 32579.7 535.708  17
  -1   2  -3 32282.8 544.477  12
  -1   2  -3 32035.6 387.828  32
   1  -2   3 32108.4 390.953  23
   1  -2   3 32838.3 396.453  36
  -1  -2  -3 31803.9 558.171  10
  -1   2  -3 32799.9 389.935  31
  -1  -2  -3 31188.3 369.738  31
   1   2   3 32981.3 373.278  23
  -1  -2  -3 32741.0 473.336  67
  -1   2  -3 31569.0 336.440  29
  -1   2  -3 31328.5 585.602  14
   1   2   3 31628.3 403.010  27
  -2  -2  -3 5279.04 213.959  67
  -2   2  -3 4828.04 242.547  12
   2   2   3 5393.49 226.470  17
   2   2   3 5366.37 159.764  23
   2   2   3 5262.12 246.048  68
  -2  -2  -3 5589.66 240.957  10
   2  -2   3 5301.11 170.298  23
  -2   2  -3 5144.23 166.158  32
  -2  -2  -3 5228.66 145.161  32
  -2  -2  -3 5183.66 203.743  19
  -2   2  -3 5250.03 261.347  14
  -2  -2  -3 5028.89 246.568   8
   2  -2   3 5157.90 168.171  27
   2   2   3 4993.14 176.759  27
   3   2   3 2822.61 201.123  68
  -3  -2  -3 2601.81 166.861  67
  -3   2  -3 2437.45 193.629  12
   3   2   3 3165.92 175.561  17
   3  -2   3 2637.92 128.343  23
   3   2   3 2837.60 121.867  23
  -3   2  -3 2508.58 113.918  22
  -3  -2  -3 2587.36 174.198  10
  -3  -2  -3 2581.29 113.837  32
  -3   2  -3 2586.31 128.592  32
  -3   2  -3 2364.52 190.834  14
  -3  -2  -3 2590.34 192.306   8
   3  -2   3 2566.06 134.514  27
   3   2   3 2544.36 137.135  27
   4   2   3 2785.19 215.650  68
  -4  -2  -3 2847.51 193.586  67
  -4   2  -3 2576.05 221.534  12
  -4   2  -3 3020.44 136.258  22
  -4  -2  -3 3024.67 200.398  10
   4  -2   3 2796.40 137.907  23
  -4  -2  -3 2796.97 214.275   8
   4  -2   3 2978.17 160.438  27
   4   2   3 2985.56 159.538  27
  -5   2  -3 24767.4 712.838  12
  -5  -2  -3 25136.4 732.059  12
  -5   2  -3 25269.9 424.155  22
   5   2   3 26956.3 719.134  68
  -5   2  -3 24924.8 721.194  16
   5  -2   3 26515.7 686.526  68
   5  -2   3 26522.2 432.562  23
  -5  -2  -3 25624.1 677.782   8
  -5  -2  -3 24742.3 703.532  14
   5  -2   3 25467.9 499.017  27
   5   2   3 25336.0 499.878  27
  -6  -2  -3 1684.64 204.101  12
   6   2   3 1839.98 206.880  68
  -6   2  -3 1627.97 118.377  22
  -6   2  -3 1707.19 206.096  16
   6  -2   3 1813.68 202.961  68
  -6  -2  -3 1717.93 197.529  14
   6  -2   3 1985.92 152.094  27
   6   2   3 1483.38 131.565  27
   7  -2   3 1378.30 117.179  41
   7  -2   3 1173.54 114.542  39
   7   2   3 1164.27 116.596  39
   7   2   3 1156.85 111.985  51
   7   2   3 1009.19 164.608  68
   7  -2   3 1061.43 166.754  68
  -7   2  -3 1073.92 170.734  16
  -7  -2  -3 917.762 155.903  16
   7  -2   3 1120.20 99.9761  45
   7  -2   3 1301.29 129.050  27
   7   2   3 1104.19 119.075  27
   8  -2   3 2154.34 145.393  41
   8  -2   3 1922.81 147.967  39
   8   2   3 1743.01 140.942  39
   8   2   3 2000.21 159.629  51
  -8   2  -3 2383.89 155.536  32
   8  -2   3 2169.76 138.330  45
   8  -2   3 2162.25 163.941  27
   8   2   3 2198.17 158.944  27
   9  -2   3 2965.43 171.915  39
   9   2   3 3052.66 171.069  39
  10  -2   3 1409.59 106.312  39
  10   2   3 1433.06 101.784  39
  12   3  -3 5405.18 154.702  42
 -12   3   3 5450.59 179.504  55
  12  -3  -3 4928.10 165.787  57
  12   3  -3 5175.39 168.522  48
  11   3  -3 279.700 51.6195  42
 -11   3   3 329.526 61.3389  55
  11  -3  -3 249.621 53.4136  57
  11   3  -3 179.762 50.2712  48
  10   3  -3 438.573 66.6017  43
  10   3  -3 472.532 70.6941  42
 -10   3   3 487.010 68.7036  58
  10  -3  -3 376.199 69.3182  57
  10   3  -3 396.128 70.7954  48
   9   3  -3 1524.35 118.872  43
   9  -3  -3 1488.74 123.903  57
  -9   3   3 1361.30 113.758  22
  -9  -3   3 1357.45 120.178  33
  -9   3   3 1502.70 124.421  33
  -9  -3   3 1326.39 117.332  21
   9   3  -3 1455.54 127.803  57
   9   3  -3 1533.03 129.043  48
   9  -3  -3 1476.03 140.127  27
   8  -3  -3 16877.5 626.725  68
  -8  -3   3 17094.6 554.829  11
  -8   3   3 17221.5 395.039  33
  -8  -3   3 17847.2 411.443  21
  -8   3   3 17743.5 392.782  21
   8  -3  -3 17097.4 461.257  27
   8   3  -3 17879.6 661.159  18
   7   3  -3 48.7818 51.9323  18
   7  -3  -3 33.4483 26.0611  25
  -7  -3   3-143.213 58.9779  11
  -7   3   3-91.6894 39.8787  33
  -7  -3   3 25.4320 31.1908  21
   7  -3  -3 72.5981 40.4976  68
  -7   3   3 21.2323 26.2164  21
   6  -3  -3 1577.87 113.706  25
  -6  -3   3 1707.93 154.503  11
  -6  -3   3 1661.41 108.901  35
   6  -3  -3 1738.06 179.123  68
  -6   3   3 1504.94 105.925  33
  -6  -3   3 1945.90 124.814  21
  -6   3   3 1708.37 113.761  21
   6   3  -3 1509.01 174.801  18
   5  -3  -3 5591.17 292.519  68
  -5  -3   3 5637.03 254.614  11
   5  -3  -3 5550.69 193.307  25
   5   3  -3 5703.15 200.458  38
  -5   3   3 5403.32 177.479  33
  -5  -3   3 5649.27 190.484  21
  -5   3   3 5586.55 186.955  21
  -5  -3   3 5328.76 181.499  35
   5  -3  -3 5540.55 273.225  18
   5   3  -3 5340.45 293.300  18
   4  -3  -3 6715.52 197.383  25
   4   3  -3 6101.43 190.379  24
  -4  -3   3 6483.98 188.057  35
   4   3  -3 6393.96 194.566  38
  -4   3   3 6197.60 171.094  33
  -4  -3   3 6396.36 183.611  21
  -4   3   3 6456.91 187.528  21
   4  -3  -3 6475.92 274.538  18
   4   3  -3 6538.74 292.476  18
  -4  -3   3 6100.26 241.103  11
   3   3  -3 38619.1 414.827  31
   3  -3  -3 36539.5 383.573  26
   3   3  -3 36584.7 423.494  38
  -3  -3   3 36766.6 417.475  35
   3  -3  -3 37822.1 437.932  25
   3   3  -3 37620.5 431.230  24
  -3   3   3 36570.0 390.501  37
  -3  -3   3 37784.2 398.277  21
  -3   3   3 37826.1 372.080  33
  -3   3   3 38018.5 420.948  21
   3  -3  -3 35745.6 412.452  31
   3   3  -3 36767.4 414.991  29
   3   3  -3 37276.5 635.444  18
   2  -3  -3 26285.9 323.563  26
   2   3  -3 27207.1 331.144  38
  -2  -3   3 26910.1 337.221  35
   2  -3  -3 25692.0 349.110  25
  -2   3   3 26545.2 503.689  17
  -2   3   3 26541.7 331.199  21
  -2  -3   3 26640.4 314.810  36
  -2  -3   3 27052.4 295.231  21
   2  -3  -3 26486.9 430.299  64
   2  -3  -3 26980.1 331.119  31
   2   3  -3 26030.0 324.494  31
   2   3  -3 26991.9 335.899  29
  -1  -3   3 1965.62 89.0761  35
   1  -3  -3 1738.60 92.2154  25
   1  -3  -3 2021.22 117.220  65
  -1   3   3 1840.78 137.923  17
  -1   3   3 1662.45 109.495  63
  -1  -3   3 1856.12 89.8558  36
  -1  -3   3 1799.39 88.3340  23
   1   3  -3 1904.14 88.7882  31
   1  -3  -3 1733.30 83.9327  31
  -1   3   3 1926.13 87.5539  21
   1   3  -3 1811.64 86.2477  29
   0   3   3 5748.16 170.565  27
   0  -3  -3 5614.73 164.629  25
   0   3   3 5390.63 196.630  63
   0   3   3 5369.71 234.235  17
   0  -3   3 5646.47 163.089  36
   0  -3   3 5860.74 142.864  37
   0   3  -3 5806.49 158.050  31
   0  -3  -3 5472.11 147.371  31
   0   3   3 5832.35 146.838  21
   0   3  -3 5666.78 151.059  29
   0  -3  -3 5012.36 193.082  63
   1   3   3 666.381 65.6856  27
  -1   3  -3 697.525 85.4166  12
  -1  -3  -3 571.600 88.0836   8
   1   3   3 632.770 88.2161  17
  -1  -3  -3 579.865 53.7050  31
  -1  -3  -3 594.130 85.5241  10
  -1   3  -3 701.473 62.9822  32
  -1   3  -3 543.415 55.2027  31
   1  -3   3 670.387 62.5994  36
  -1   3  -3 589.548 53.3669  29
  -1  -3  -3 606.939 77.8045  19
   2   3   3 13188.7 424.900  68
  -2   3  -3 14184.3 414.706  12
   2   3   3 14422.1 387.528  17
   2  -3   3 14201.4 285.346  36
  -2  -3  -3 15223.6 384.395  67
  -2  -3  -3 14527.7 410.708  10
  -2   3  -3 14141.9 282.062  32
  -2  -3  -3 14339.1 269.776  31
  -2  -3  -3 15444.4 383.495  19
  -2  -3  -3 14539.0 431.755   8
   2  -3   3 14223.8 274.718  27
   2   3   3 14573.0 300.985  27
   3  -3   3 37.4112 28.5232  27
   3   3   3 52.5098 33.6875  27
  -3  -3  -3 80.2968 46.4589   8
  -3  -3  -3 67.1460 39.7617  67
   3   3   3-17.6876 51.7351  68
   3  -3   3 165.440 43.4195  23
   3   3   3 61.6445 44.5177  17
  -3   3  -3 34.0172 25.2476  22
  -3   3  -3 17.0959 28.3725  32
  -3   3  -3 103.917 55.9707  16
  -3   3  -3 46.5954 46.4957  12
  -4  -3  -3 4617.62 254.731  67
  -4   3  -3 4792.59 193.332  32
   4  -3   3 4726.50 187.362  23
   4   3   3 4821.77 297.795  68
  -4   3  -3 4826.58 180.426  22
  -4  -3  -3 5122.23 271.474  10
  -4   3  -3 4880.75 299.616  16
  -4  -3  -3 5039.23 293.252   8
   4  -3   3 4824.23 203.416  27
   4   3   3 4914.13 207.397  27
   5  -3   3 7972.00 248.285  23
  -5   3  -3 7772.16 244.990  22
  -5   3  -3 8245.19 416.915  16
   5   3   3 8285.59 410.966  68
  -5  -3  -3 7764.85 386.959   8
  -5  -3  -3 7637.60 406.143  14
   5  -3   3 7783.14 279.034  27
   5   3   3 7757.17 274.020  27
  -6   3  -3 5032.41 348.081  16
   6   3   3 5369.18 351.574  68
  -6  -3  -3 4621.77 335.524  12
  -6   3  -3 5115.92 210.910  22
  -6  -3  -3 4543.14 327.577  14
   6  -3   3 5089.40 244.820  27
   6   3   3 4873.13 232.224  27
   7  -3   3 19311.3 433.004  41
   7   3   3 19862.3 691.299  68
   7  -3   3 18919.0 440.800  39
   7   3   3 19346.0 444.829  39
  -7   3  -3 20273.6 428.143  22
  -7   3  -3 19657.5 448.745  32
  -7   3  -3 19737.9 695.657  16
   7   3   3 18907.0 442.282  51
   7  -3   3 19193.1 408.722  45
   7  -3   3 18959.1 482.238  27
   7   3   3 19668.2 472.424  27
   8  -3   3 1372.46 120.240  41
   8  -3   3 1508.23 127.861  39
   8   3   3 1516.01 128.488  39
   8   3   3 1281.63 123.817  51
   8  -3   3 1214.66 107.569  45
   9  -3   3 273.503 61.2802  39
   9   3   3 247.815 57.2882  39
  10  -3   3 25.9681 28.5079  39
  10   3   3 21.2108 24.4939  39
  12  -4  -3 5469.17 161.449  57
 -12   4   3 5875.61 182.041  55
  11   4  -3 1841.70 116.288  42
 -11   4   3 1924.42 118.634  58
  11  -4  -3 1813.89 119.630  57
 -11   4   3 1735.23 127.176  55
  11   4  -3 1635.02 118.913  48
  10   4  -3 6.10689 30.6956  43
 -10   4   3 44.9910 33.8303  58
  10   4  -3 6.19600 31.1696  42
  10   4  -3 17.8457 42.4676  48
  10  -4  -3-4.82385 38.8374  57
   9   4  -3 3151.57 173.425  43
  -9  -4   3 2989.80 179.855  33
  -9   4   3 3277.90 180.441  33
  -9  -4   3 3194.05 180.355  21
   9  -4  -3 3089.29 179.681  57
   9   4  -3 3444.18 194.185  48
   9  -4  -3 3457.71 212.643  27
   8   4  -3 2545.32 152.196  43
   8  -4  -3 2634.31 159.523  57
  -8   4   3 2538.95 156.961  33
  -8  -4   3 2447.96 158.436  21
   8  -4  -3 2677.34 184.757  27
  -8   4   3 2660.83 155.593  21
   8   4  -3 2779.08 170.528  48
   8  -4  -3 2267.51 148.752  47
   8  -4  -3 2892.78 269.235  68
   8   4  -3 2831.53 169.640  57
   8   4  -3 2620.54 266.915  18
   7  -4  -3 4264.54 205.416  25
   7  -4  -3 4156.16 305.433  68
  -7  -4   3 4353.36 275.417  11
  -7   4   3 4536.40 196.300  21
  -7  -4   3 4437.11 190.558  35
  -7   4   3 4360.30 193.750  33
   7   4  -3 4040.33 305.675  18
  -7  -4   3 4434.94 201.883  21
   6  -4  -3 3135.58 165.478  25
   6   4  -3 3047.25 163.149  38
  -6  -4   3 3280.00 222.339  11
  -6  -4   3 3280.42 157.172  35
   6  -4  -3 3173.84 251.544  68
  -6   4   3 3047.36 152.211  33
  -6  -4   3 2986.20 156.615  21
  -6   4   3 3019.21 152.902  21
   6   4  -3 2884.69 242.913  18
   5   4  -3 16120.1 346.264  38
   5  -4  -3 16858.5 350.606  25
  -5  -4   3 16035.1 448.974  11
  -5   4   3 15585.2 311.636  33
  -5   4   3 16233.0 329.611  21
  -5  -4   3 16523.0 332.947  21
  -5  -4   3 15875.9 325.080  35
   5  -4  -3 15907.9 517.827  68
   5   4  -3 15241.7 492.595  18
  -4  -4   3 46321.0 702.300  11
   4  -4  -3 44357.5 532.535  25
   4   4  -3 44885.9 536.160  38
   4   4  -3 45088.5 519.235  24
  -4  -4   3 44712.8 515.680  35
  -4   4   3 46719.6 488.929  33
  -4   4   3 45174.8 513.928  21
   4   4  -3 45519.6 788.163  18
  -3   4   3 49117.2 506.581  21
  -3  -4   3 50042.6 632.213  13
   3  -4  -3 51732.2 540.135  25
  -3   4   3 46496.9 697.028  17
   3   4  -3 49703.1 518.075  38
   3   4  -3 49650.3 511.499  24
  -3  -4   3 48392.5 507.980  35
  -3   4   3 49408.2 456.775  33
   3   4  -3 47698.9 464.011  31
   3   4  -3 49245.1 515.568  29
   3   4  -3 50585.4 757.309  18
   2   4  -3 1452.47 84.6787  38
   2  -4  -3 1315.87 82.9576  26
   2  -4  -3 1278.53 86.0778  25
  -2   4   3 1330.60 122.541  17
  -2  -4   3 1394.65 80.1704  36
  -2  -4   3 1300.13 81.8988  35
  -2   4   3 1273.47 69.3045  33
  -2   4   3 1345.96 83.1920  21
   2   4  -3 1348.27 75.4908  31
   2  -4  -3 1369.13 76.8773  31
   2   4  -3 1268.22 81.8249  29
   2   4  -3 1267.01 114.995  18
  -1   4   3 8921.30 201.877  21
   1  -4  -3 8777.57 207.837  26
   1  -4  -3 8617.89 214.650  25
   1   4  -3 9139.97 193.165  38
  -1   4   3 9068.97 312.548  17
  -1  -4   3 9087.61 211.124  36
  -1  -4   3 8827.98 194.837  35
   1   4  -3 9052.90 190.234  31
   1   4  -3 9370.67 210.818  29
   0  -4   3 2807.65 123.122  36
   0  -4  -3 3110.01 129.364  25
   0   4   3 3123.65 186.066  17
   0  -4   3 3119.39 110.974  35
   0  -4  -3 2640.16 175.455  10
   0   4  -3 2843.16 111.012  31
   0   4   3 3048.11 118.735  21
   0   4  -3 3054.17 121.580  29
   1   4   3 6257.38 194.379  27
  -1  -4  -3 6315.67 188.098  25
   1  -4   3 6330.94 191.555  36
   1   4   3 6441.39 269.162  17
  -1  -4  -3 6222.68 276.504  10
  -1   4  -3 6013.07 180.593  32
  -1   4  -3 6405.98 175.830  31
  -1   4  -3 6611.03 183.493  29
  -1  -4  -3 6704.82 269.885  19
  -1  -4  -3 6363.74 277.478   8
   2   4   3 2754.48 136.933  27
  -2  -4  -3 2710.97 175.730  67
   2   4   3 2629.16 178.117  17
  -2  -4  -3 2817.34 196.139  10
  -2   4  -3 2593.73 127.661  32
  -2   4  -3 2585.56 123.095  31
  -2   4  -3 2596.90 178.201  16
   2  -4   3 2730.21 134.393  36
  -2  -4  -3 2879.34 183.732  19
  -2  -4  -3 2566.54 193.282   8
  -3  -4  -3 9336.16 348.216  67
   3   4   3 8497.79 328.277  17
   3  -4   3 8518.09 244.036  36
   3   4   3 8996.66 393.953  68
  -3  -4  -3 8703.79 356.002  10
  -3   4  -3 8645.82 247.265  32
  -3   4  -3 8736.94 363.872  16
  -3  -4  -3 9072.98 339.224  19
  -3  -4  -3 9116.13 382.384   8
   3   4   3 9106.94 261.664  27
   4  -4   3 924.718 91.0398  23
   4   4   3 1092.56 150.148  68
   4   4   3 904.801 111.421  17
  -4   4  -3 984.652 88.3967  22
  -4  -4  -3 1065.52 132.201  10
  -4   4  -3 850.603 86.2308  32
  -4   4  -3 977.519 136.767  16
  -4  -4  -3 1047.50 139.160   8
   4  -4   3 1115.16 100.207  27
   4   4   3 1052.06 101.203  27
   5  -4   3 16148.4 370.743  23
  -5   4  -3 16227.1 368.249  22
  -5  -4  -3 17391.6 546.044  10
  -5   4  -3 17545.8 397.001  32
  -5   4  -3 17648.6 612.843  16
   5   4   3 16733.4 600.599  68
  -5  -4  -3 17607.2 593.923   8
   5  -4   3 17387.7 417.141  27
   5   4   3 16900.5 404.056  27
  -6  -4  -3 618.626 128.338  12
  -6   4  -3 990.099 97.7360  22
   6   4   3 1024.26 156.577  68
  -6   4  -3 892.488 99.5077  32
  -6   4  -3 794.290 145.793  16
   6  -4   3 840.133 101.230  27
  -6  -4  -3 657.236 132.792  14
   6   4   3 752.083 97.0553  27
   7  -4   3 5091.27 230.269  41
   7  -4   3 5400.71 234.933  39
   7   4   3 5303.80 234.859  39
  -7   4  -3 5199.46 224.438  22
   7   4   3 5512.11 241.108  51
  -7   4  -3 5163.25 232.391  32
   7  -4   3 5162.31 218.722  45
   7  -4   3 5573.63 257.996  27
   7   4   3 4994.92 238.582  27
   8  -4   3 1323.86 118.315  41
   8  -4   3 1205.79 113.269  39
   8   4   3 1356.60 120.008  39
   8   4   3 1247.85 120.430  51
   8  -4   3 1228.63 108.355  45
   9   4   3 525.035 71.4449  39
   9  -4   3 520.649 74.0277  39
  10  -4   3 90.0596 36.1822  39
 -12   5   3 31.5234 24.3952  55
  11   5  -3 982.060 86.6484  42
 -11   5   3 1122.87 90.6822  58
 -11   5   3 1013.40 95.7837  55
  11  -5  -3 927.121 83.9989  57
  11   5  -3 1004.42 87.4447  48
  10   5  -3 977.464 97.0998  42
  10  -5  -3 862.682 97.7600  57
 -10   5   3 890.506 97.8509  55
  10   5  -3 852.252 96.3279  48
 -10   5   3 974.874 97.4385  58
   9   5  -3 5799.03 233.183  42
   9  -5  -3 5848.22 245.595  57
  -9   5   3 6144.12 244.056  33
  -9  -5   3 5872.15 241.615  21
   9   5  -3 6080.33 257.585  48
   9  -5  -3 6060.45 281.344  27
   9   5  -3 5654.26 231.967  43
   8  -5  -3 9.85871 42.4797  27
   8   5  -3-12.5492 35.2949  43
   8  -5  -3 161.847 77.4223  68
   8  -5  -3-14.5016 44.6647  57
  -8   5   3-0.46685 28.0280  33
  -8   5   3 2.06561 41.0593  50
  -8  -5   3 38.2113 33.8474  21
   8   5  -3-53.7393 38.5355  48
  -8   5   3 24.6654 27.4479  21
   8  -5  -3-13.1684 40.5407  47
   7  -5  -3 875.568 100.264  25
  -7   5   3 868.527 88.9165  21
   7   5  -3 788.629 146.218  18
   7  -5  -3 889.265 153.470  68
  -7   5   3 880.211 93.1755  33
  -7  -5   3 985.890 102.942  21
  -7  -5   3 981.974 136.713  11
  -7  -5   3 913.237 92.7798  35
  -6  -5   3 2885.80 155.293  35
   6  -5  -3 2835.57 165.375  25
  -6   5   3 2525.54 144.527  33
  -6  -5   3 2833.30 158.483  21
  -6   5   3 2769.82 150.677  21
   6  -5  -3 2466.95 235.599  68
   6   5  -3 2693.12 161.547  38
  -6  -5   3 2742.15 213.286  11
   6   5  -3 3124.41 253.050  18
   5  -5  -3 296.124 86.7928  68
   5   5  -3 337.294 84.3323  18
  -5  -5   3 242.487 67.8651  11
  -5   5   3 214.946 45.0095  33
  -5  -5   3 267.571 52.9652  35
   5   5  -3 233.931 49.0575  38
  -5   5   3 257.348 48.2413  21
   5  -5  -3 245.537 53.6742  25
   4   5  -3 692.266 69.4779  24
  -4  -5   3 567.798 86.6254  13
   4   5  -3 608.911 103.451  18
   4  -5  -3 612.546 74.2500  25
  -4  -5   3 600.808 68.5778  35
  -4   5   3 689.333 66.8099  33
  -4   5   3 591.585 67.4656  21
   4   5  -3 555.407 67.2007  38
   3   5  -3 63.6624 29.0069  24
  -3  -5   3 108.457 37.6402  13
   3   5  -3 133.976 48.5527  18
   3  -5  -3 23.7153 30.4987  25
   3   5  -3 46.2605 29.6764  38
  -3  -5   3 63.6389 28.8277  35
  -3   5   3 2.19130 35.0219  17
  -3   5   3 49.0932 24.1040  33
  -3   5   3 35.4433 28.8827  21
   3   5  -3 58.6910 30.5070  29
   2  -5  -3 12580.8 268.065  26
   2  -5  -3 12903.7 278.903  25
  -2   5   3 12684.9 376.204  17
   2   5  -3 12647.0 263.166  38
  -2  -5   3 12593.4 254.520  36
  -2  -5   3 12817.9 261.022  35
  -2   5   3 13058.9 235.829  33
  -2   5   3 12463.3 263.130  21
   2   5  -3 11995.8 264.645  29
  -2  -5   3 12840.2 330.498  13
  -1  -5   3 727.233 62.4846  35
   1  -5  -3 746.135 69.2099  26
   1  -5  -3 803.213 72.6315  25
  -1   5   3 844.730 106.112  17
  -1  -5   3 743.250 67.1395  36
  -1   5   3 800.519 69.4056  21
   1   5  -3 794.486 71.0198  29
   1   5  -3 763.666 63.7139  38
   0   5  -3 40.7296 19.5759  38
   0  -5  -3 57.4500 49.1161  10
   0  -5  -3 72.7905 29.5588  25
   0  -5   3 47.5213 19.8541  35
   0  -5   3 40.9656 29.1258  36
   0   5   3 73.6579 46.3313  17
   0   5  -3 137.123 34.4908  29
   0  -5  -3 146.052 56.2349  19
   1   5   3 13413.6 290.281  27
  -1  -5  -3 13029.9 281.953  25
   1  -5   3 12488.9 283.449  36
   1   5   3 12310.9 388.864  17
  -1  -5  -3 12124.0 410.282  10
  -1   5  -3 12567.0 268.205  32
  -1   5  -3 13913.7 283.933  29
  -1  -5  -3 12863.6 403.164  19
   1  -5   3 13190.7 276.906  28
  -1  -5  -3 12419.3 404.331   8
   2   5   3 24319.9 412.693  27
  -2   5  -3 23594.7 390.319  32
  -2  -5  -3 24218.4 398.878  25
   2  -5   3 24287.9 411.984  36
   2   5   3 24837.1 568.460  17
  -2  -5  -3 24704.4 598.549  10
  -2   5  -3 24570.5 371.053  31
  -2   5  -3 24412.3 393.483  29
  -2  -5  -3 24346.8 571.237  19
   2  -5   3 24034.3 415.586  28
  -2  -5  -3 24404.1 598.081   8
   3   5   3 975.326 92.9498  27
  -3   5  -3 955.579 122.014  16
  -3  -5  -3 853.190 116.084  67
   3  -5   3 963.649 91.1381  36
  -3   5  -3 1047.03 91.3985  32
   3   5   3 1163.49 137.081  17
  -3  -5  -3 1027.26 135.415  10
  -3  -5  -3 912.971 115.615  19
  -3  -5  -3 1148.30 144.939   8
   4   5   3 31.3654 34.2426  27
   4  -5   3 33.0927 34.1732  36
  -4  -5  -3 4.16074 38.3639  10
  -4   5  -3-8.70479 30.0284  32
   4   5   3 33.6803 36.4529  17
  -4   5  -3-14.5037 73.0516  16
  -4  -5  -3 125.016 43.4829  19
   5   5   3 294.648 63.2158  27
   5  -5   3 331.736 65.7839  23
  -5   5  -3 324.923 96.5795  16
  -5   5  -3 329.601 61.3859  32
  -5  -5  -3 272.797 80.0025  10
   6  -5   3 3813.43 194.347  41
   6   5   3 3427.06 186.502  39
   6   5   3 4023.78 204.461  51
  -6   5  -3 3579.43 191.922  32
   6  -5   3 3709.46 184.818  45
  -6  -5  -3 3385.63 289.618  14
   6  -5   3 3798.71 207.494  27
   6   5   3 3846.27 205.705  27
   7  -5   3 9994.16 318.680  41
   7  -5   3 9529.85 307.014  39
   7   5   3 9556.89 302.841  39
   7   5   3 9912.07 324.093  51
  -7   5  -3 9693.57 313.946  32
   7  -5   3 9677.62 298.276  45
   7  -5   3 9402.78 329.609  27
   7   5   3 10082.1 325.028  27
   8   5   3 456.802 70.4107  39
   8  -5   3 447.588 71.4005  41
   8  -5   3 503.079 74.0419  39
   8   5   3 481.553 73.9183  51
   8  -5   3 443.173 68.0231  45
   9  -5   3 262.333 49.9315  39
   9   5   3 258.501 72.1321  51
  -9   5  -3 201.061 46.2855  44
 -11   6   3 29.7361 22.4039  58
  11   6  -3-6.44384 29.9904  42
 -11   6   3 0.81217 31.2408  55
  10   6  -3 3665.55 175.391  42
 -10   6   3 4007.61 179.556  50
 -10   6   3 3777.20 187.955  55
  10  -6  -3 3719.34 180.668  57
  10   6  -3 3522.65 179.726  48
   9  -6  -3 895.454 100.168  57
   9   6  -3 830.391 91.8155  42
  -9   6   3 814.350 94.3375  55
  -9   6   3 933.167 97.8550  50
   9   6  -3 912.459 99.2260  48
   8  -6  -3 73.5492 50.0860  27
   8   6  -3 23.1705 33.5031  43
   8  -6  -3 1.96550 33.7893  57
  -8   6   3-7.69267 38.6813  33
  -8   6   3-8.44637 40.1927  50
  -8  -6   3 36.4446 32.1957  21
   8   6  -3-2.45308 42.6676  48
   8  -6  -3-15.4284 30.3685  47
   8   6  -3-22.0025 39.3957  46
  -7  -6   3 756.094 122.828  13
   7   6  -3 662.941 135.346  18
   7  -6  -3 711.184 146.197  68
   7  -6  -3 485.130 77.3732  25
  -7  -6   3 493.651 101.461  11
  -7   6   3 564.910 77.8155  33
  -7  -6   3 660.888 87.9500  21
  -7  -6   3 599.483 77.7073  35
  -7   6   3 586.692 76.8647  21
  -6  -6   3 2117.48 197.791  13
   6  -6  -3 2435.58 246.440  68
   6   6  -3 2067.90 144.633  38
  -6  -6   3 2349.18 146.008  35
   6  -6  -3 2204.96 150.682  25
  -6   6   3 2220.58 139.298  33
  -6  -6   3 2078.59 141.211  21
  -6   6   3 2513.55 148.572  21
   6   6  -3 2488.71 232.962  18
  -5  -6   3 4442.14 258.002  13
   5   6  -3 4482.53 201.054  38
   5  -6  -3 4680.01 209.600  25
  -5  -6   3 4592.64 194.320  35
  -5   6   3 4361.46 181.494  33
  -5   6   3 4780.97 195.159  21
   5   6  -3 4428.03 284.631  18
  -4  -6   3 2270.00 171.057  13
   4  -6  -3 2204.81 136.089  25
  -4  -6   3 2117.56 127.615  35
  -4   6   3 2216.93 121.986  33
   4   6  -3 2202.89 121.611  24
  -4   6   3 2276.78 130.942  21
   4   6  -3 2313.77 138.258  38
   4   6  -3 2430.08 192.610  18
  -3  -6   3 5497.61 252.242  13
   3   6  -3 5571.64 181.876  24
   3  -6  -3 5927.87 208.481  25
  -3  -6   3 5219.72 187.775  35
  -3   6   3 5785.28 263.551  17
   3   6  -3 5551.65 198.991  38
  -3   6   3 5808.78 182.444  33
  -3   6   3 5650.84 196.991  21
   3   6  -3 5787.88 202.372  29
   2  -6  -3 7751.42 227.066  26
   2  -6  -3 7836.68 229.584  25
  -2   6   3 8149.69 317.103  17
   2   6  -3 7744.66 223.077  38
  -2  -6   3 7703.67 216.711  36
  -2  -6   3 7656.35 213.592  35
  -2   6   3 7492.33 196.021  33
  -2   6   3 8107.52 228.905  21
   2   6  -3 7757.06 225.612  29
   1   6  -3 3592.26 145.739  38
   1  -6  -3 3345.68 150.268  26
   1  -6  -3 3302.29 147.246  25
  -1  -6   3 3415.57 136.426  35
  -1   6   3 3629.87 130.189  33
  -1   6   3 3494.61 150.212  21
  -1  -6   3 3727.31 155.155  36
   1   6  -3 3685.95 154.665  29
  -1   6   3 3538.04 214.573  17
   0  -6  -3 648.825 70.1003  26
   0   6  -3 687.177 64.7906  38
   0  -6  -3 648.220 68.5660  25
   0   6   3 708.214 102.130  17
   0  -6  -3 631.713 101.181  10
   0   6  -3 608.085 68.1636  29
   0  -6   3 750.205 74.7509  36
   0  -6  -3 585.234 99.3806  19
   0  -6  -3 791.757 102.812   8
  -1  -6  -3 3111.65 149.571  26
  -1  -6  -3 3104.37 146.020  25
   1  -6   3 3109.07 152.965  36
  -1  -6  -3 2822.28 210.541  10
   1   6   3 3027.93 208.686  17
  -1   6  -3 3141.19 146.635  29
  -1  -6  -3 2992.29 214.156  19
   1  -6   3 3110.70 145.539  28
  -1  -6  -3 3044.47 207.017   8
   2   6   3 6714.89 226.466  27
  -2  -6  -3 7264.39 225.645  25
   2   6   3 6718.03 315.005  17
  -2  -6  -3 6640.11 330.403  10
  -2   6  -3 6524.84 211.733  32
   2  -6   3 6574.66 229.175  36
  -2   6  -3 6606.90 219.065  29
  -2  -6  -3 6931.08 327.343  19
   2  -6   3 6596.96 227.427  28
  -2  -6  -3 6600.96 330.172   8
   3   6   3 9127.60 276.914  27
  -3  -6  -3 9003.67 263.468  25
  -3  -6  -3 8640.75 391.919  10
   3  -6   3 8716.41 270.207  36
  -3   6  -3 9009.34 262.638  32
   3   6   3 9261.31 378.609  17
  -3   6  -3 9237.73 270.313  29
  -3  -6  -3 9113.09 386.327  19
   3  -6   3 9155.83 291.613  28
  -3  -6  -3 9103.96 410.420   8
   4   6   3 152.959 44.7066  27
  -4  -6  -3 238.809 69.4834   8
   4  -6   3 82.8160 39.5470  36
   4   6   3 122.486 50.7891  17
  -4  -6  -3 137.990 52.7085  10
  -4   6  -3 142.109 44.1655  32
  -4  -6  -3 168.154 52.8198  19
   5   6   3 653.866 83.1553  27
  -5  -6  -3 661.023 122.018  10
  -5   6  -3 737.144 88.1059  32
   6  -6   3 204.280 50.4089  41
   6  -6   3 318.958 63.2390  23
   6   6   3 316.127 62.1488  51
  -6   6  -3 304.931 61.4992  32
   6  -6   3 280.604 55.7231  45
   7  -6   3 1200.27 113.247  41
   7   6   3 1127.82 115.635  51
  -7   6  -3 1290.50 115.560  32
   7  -6   3 1233.10 111.840  45
   8  -6   3 229.009 56.4343  41
   8  -6   3 198.180 50.5134  39
   8   6   3 185.606 57.7959  51
   8  -6   3 193.775 49.6554  45
  -8   6  -3 128.761 40.8577  44
   9  -6   3 35.4764 23.3452  39
   9   6   3 30.7144 43.7507  51
   9  -6   3 52.4831 33.6560  45
  -9   6  -3 51.2274 29.3023  44
 -11   7   3 3858.05 152.299  55
 -11   7   3 3560.12 143.965  58
  11  -7  -3 3731.99 139.580  57
  10   7  -3 6276.58 217.635  42
  10  -7  -3 6575.96 225.583  57
  10   7  -3 6562.56 211.673  62
 -10   7   3 6602.69 233.823  55
 -10   7   3 6225.39 218.978  50
   9   7  -3 332.530 61.9675  42
   9  -7  -3 247.160 58.7214  57
  -9   7   3 270.926 57.6086  55
  -9   7   3 222.000 52.2109  50
   9  -7  -3 183.778 49.0048  47
   8  -7  -3 112.995 49.6559  27
   8   7  -3 160.359 46.4446  42
   8  -7  -3 55.1273 37.5121  57
  -8   7   3-48.2116 34.6988  55
  -8   7   3 77.4440 41.2430  50
  -8   7   3 74.7866 34.3931  33
  -8  -7   3 19.1518 37.0487  21
   8   7  -3 39.8777 34.2376  48
   8  -7  -3 54.6001 34.3986  47
   8   7  -3 51.8784 37.0389  46
   7  -7  -3 1611.94 204.104  68
   7   7  -3 1445.11 194.417  18
   7   7  -3 1478.23 129.969  38
  -7   7   3 1699.43 126.397  21
   7  -7  -3 1535.02 138.080  25
  -7  -7   3 1526.23 125.065  35
  -7   7   3 1539.15 124.698  55
  -7   7   3 1446.43 122.006  33
  -7  -7   3 1677.41 133.312  21
  -7   7   3 1806.98 139.169  50
   7   7  -3 1487.52 130.638  48
   7  -7  -3 1428.84 119.038  47
   7   7  -3 1624.73 121.502  46
   7  -7  -3 1743.48 134.503  57
   7   7  -3 1597.27 125.452  43
  -6  -7   3 1789.56 181.805  13
   6   7  -3 1951.13 145.407  38
  -6  -7   3 1955.18 136.739  35
  -6   7   3 2047.70 139.045  33
  -6  -7   3 1796.78 134.518  21
   6  -7  -3 1895.78 221.068  68
   6  -7  -3 1894.39 146.106  25
  -6   7   3 1965.45 135.170  21
   6  -7  -3 2139.59 144.334  28
  -5  -7   3 291.116 70.6766  13
  -5   7   3 251.163 52.2597  33
   5  -7  -3 230.226 58.5414  25
   5   7  -3 273.610 62.1533  38
  -5  -7   3 244.371 54.6012  35
  -5   7   3 424.030 64.1372  21
  -4  -7   3 11667.1 416.601  13
   4  -7  -3 11704.2 322.024  25
  -4  -7   3 11518.7 306.912  35
  -4   7   3 12128.2 297.091  33
  -4   7   3 12035.9 313.486  21
   4   7  -3 11503.4 319.610  38
   3  -7  -3 4791.80 199.219  25
  -3  -7   3 4590.74 185.257  35
  -3  -7   3 4912.00 182.785  36
  -3   7   3 4779.34 179.636  33
  -3   7   3 4768.26 192.491  21
   3   7  -3 4677.38 194.964  38
   3   7  -3 4734.09 195.759  29
  -3  -7   3 4710.66 247.763  13
  -2   7   3 23704.5 561.065  17
   2  -7  -3 23005.5 418.035  25
  -2  -7   3 23903.3 397.717  35
   2   7  -3 23872.9 418.152  38
  -2  -7   3 23203.8 402.497  36
  -2   7   3 24678.1 386.604  33
  -2   7   3 23847.5 419.516  21
   2   7  -3 24548.7 427.738  29
   1  -7  -3 9967.30 274.458  26
   1  -7  -3 10310.7 272.187  25
   1   7  -3 10198.3 263.969  38
  -1  -7   3 10778.5 253.794  35
  -1   7   3 10038.0 373.000  17
  -1   7   3 10785.4 245.640  33
  -1  -7   3 10566.2 278.131  36
   1   7  -3 10110.0 271.062  29
   0  -7  -3 9731.91 273.020  26
   0  -7  -3 9942.42 266.327  25
   0   7  -3 10122.5 255.352  38
   0  -7   3 9894.66 275.682  36
   0  -7  -3 9491.73 385.476  10
   0   7  -3 10237.3 273.862  29
   0  -7  -3 9734.36 397.223  19
   0   7   3 10134.2 384.604  17
  -1  -7  -3 506.458 91.1184   8
  -1  -7  -3 419.694 63.5485  26
  -1  -7  -3 447.432 59.7325  25
   1   7   3 466.930 89.7171  17
  -1  -7  -3 433.273 93.6345  10
   1  -7   3 490.363 71.0733  36
  -1   7  -3 479.777 64.5771  29
  -1  -7  -3 529.648 98.9045  19
  -2  -7  -3 212.642 76.1692   8
  -2  -7  -3 172.495 46.2466  26
   2  -7   3 117.176 42.8142  36
  -2  -7  -3 227.330 48.0995  25
   2   7   3 237.359 78.4629  17
  -2  -7  -3 153.913 65.7126  10
  -2   7  -3 162.233 43.6684  29
  -2  -7  -3 95.5247 50.2908  19
   2  -7   3 122.446 44.5215  28
   3   7   3-20.8319 30.8531  27
  -3  -7  -3 40.9352 30.1243  26
   3  -7   3 9.33364 34.4775  36
  -3  -7  -3 75.9462 46.5659   8
   3   7   3 74.1585 40.3604  17
  -3  -7  -3 20.8715 52.1168  10
  -3   7  -3 59.6526 30.9025  32
  -3   7  -3 44.0118 36.8622  29
  -3  -7  -3 17.6955 44.9160  19
   3  -7   3 9.28405 35.6870  28
  -4  -7  -3 2847.78 163.206  26
  -4   7  -3 2712.32 155.181  32
   4  -7   3 2604.88 161.420  36
   4   7   3 2967.31 227.756  17
  -4  -7  -3 2777.97 244.206  10
  -4   7  -3 2884.05 165.530  29
  -4  -7  -3 2899.69 235.508  19
   5  -7   3 79.6791 34.9632  41
   5   7   3 26.4397 30.3616  62
   5   7   3 61.8867 39.6087  17
   5   7   3 36.5393 31.9649  51
  -5   7  -3 52.2078 31.0789  32
  -5   7  -3 54.8017 34.5158  29
   5  -7   3 42.7832 35.5547  45
   6  -7   3 1726.16 134.590  41
   6   7   3 1656.62 121.352  62
   6  -7   3 1604.19 129.065  23
   6   7   3 1757.23 140.723  51
  -6   7  -3 1581.60 126.526  32
  -6   7  -3 1578.97 126.894  29
   6  -7   3 1655.54 129.718  45
   7  -7   3 822.354 96.1773  41
   7   7   3 850.862 104.727  51
   7  -7   3 819.284 93.0220  45
   8   7   3 168.451 52.9069  51
   8  -7   3 176.720 48.7271  45
  -8   7  -3 219.326 56.1965  44
   9   7   3 3559.54 159.583  51
   9  -7   3 3359.14 146.921  45
  -9   7  -3 3205.51 142.090  44
 -11   8   3 3543.17 128.911  58
 -11   8   3 3894.58 130.082  55
  10   8  -3 1276.31 94.5882  42
  10   8  -3 1354.32 95.0428  62
 -10   8   3 1409.68 102.143  50
 -10   8   3 1231.62 96.8884  55
  10  -8  -3 1110.83 90.5573  57
 -10   8   3 1284.27 102.988  58
   9   8  -3 3209.54 162.780  42
  -9   8   3 3066.74 163.622  55
   9  -8  -3 3121.87 169.018  57
  -9   8   3 3247.99 172.482  50
   9  -8  -3 2853.98 160.598  47
   8   8  -3 1128.08 104.494  42
  -8   8   3 1262.77 110.158  55
   8  -8  -3 1089.34 111.699  57
   8  -8  -3 1176.37 110.465  47
   8   8  -3 1099.28 100.571  46
  -8   8   3 1274.12 116.587  50
   7   8  -3 14606.9 355.293  42
   7   8  -3 13376.3 376.970  38
   7  -8  -3 13724.6 373.204  57
  -7  -8   3 14166.1 372.350  35
  -7   8   3 13908.5 355.713  55
  -7   8   3 13636.1 361.986  33
  -7  -8   3 13070.1 363.758  21
  -7   8   3 13930.6 380.747  50
   7  -8  -3 14273.0 363.878  47
   7   8  -3 13820.1 353.762  46
  -6  -8   3 8693.92 409.399  13
   6  -8  -3 9211.05 494.706  68
   6  -8  -3 8972.38 317.882  25
   6  -8  -3 9063.69 299.542  57
  -6  -8   3 9354.24 304.168  35
  -6   8   3 8977.74 290.111  33
  -6   8   3 9336.35 308.107  50
  -6   8   3 8894.85 287.956  21
   6   8  -3 9015.28 309.866  38
   6   8  -3 9063.67 283.714  46
   6  -8  -3 9321.38 309.925  28
  -5  -8   3 1244.67 154.035  13
   5   8  -3 1077.94 111.902  38
   5  -8  -3 1146.08 115.263  25
  -5  -8   3 1096.50 106.591  35
  -5   8   3 1012.40 97.4894  33
  -5   8   3 1191.68 109.783  21
   4  -8  -3 1690.11 130.952  25
  -4  -8   3 1622.46 122.625  35
   4   8  -3 1782.39 135.883  38
  -4   8   3 1644.75 119.012  33
  -4   8   3 1577.90 123.554  21
  -4  -8   3 1622.78 163.912  13
   3   8  -3 24053.6 460.183  38
   3  -8  -3 24683.5 469.025  25
  -3  -8   3 25225.9 439.864  36
  -3  -8   3 24128.9 440.047  35
  -3   8   3 24674.6 428.484  33
  -3   8   3 24996.9 464.035  21
   3   8  -3 23743.8 454.023  29
   2  -8  -3 5203.49 208.433  25
   2   8  -3 4859.51 202.603  38
  -2  -8   3 5127.12 195.165  35
  -2   8   3 4958.77 186.698  33
  -2   8   3 5108.01 272.579  17
   2   8  -3 5049.93 207.515  29
  -2  -8   3 5149.64 205.016  36
   2  -8  -3 5375.74 195.861  34
   1  -8  -3 10511.5 301.897  26
   1  -8  -3 11124.8 296.444  25
   1   8  -3 11365.9 298.324  38
  -1   8   3 11650.8 423.130  17
  -1  -8   3 11202.3 304.864  36
  -1  -8   3 12101.3 283.065  35
  -1   8   3 11689.6 276.130  33
   1   8  -3 10963.1 299.991  29
   0  -8  -3 136.892 43.5361  26
   0   8  -3 209.578 47.2484  38
   0   8   3 201.270 60.9997  17
   0  -8  -3 104.213 67.9860  10
   0  -8   3 178.836 48.0367  36
   0  -8  -3 118.864 62.3878  19
   0   8  -3 146.378 44.2352  29
   0  -8  -3 187.481 43.0354  25
  -1  -8  -3 5623.65 221.972  26
  -1  -8  -3 5723.10 209.636  25
   1   8   3 5648.87 308.701  17
   1  -8   3 5646.86 227.283  36
  -1  -8  -3 5524.89 321.288  10
  -1   8  -3 5347.90 213.244  29
  -1  -8  -3 5759.74 331.007  19
  -2  -8  -3 910.377 93.6111  26
   2   8   3 909.641 130.077  17
  -2  -8  -3 778.817 129.749  10
  -2   8  -3 923.490 95.0805  29
   2  -8   3 826.298 94.6184  36
  -2  -8  -3 717.055 123.854  19
   2  -8   3 860.232 92.3541  28
  -3  -8  -3 12415.3 338.435  26
   3  -8   3 12281.2 349.205  36
  -3  -8  -3 13374.7 525.477  10
   3   8   3 12277.5 472.049  17
  -3   8  -3 12855.5 345.282  29
  -3  -8  -3 12936.5 508.461  19
   3  -8   3 12559.0 363.276  28
  -4  -8  -3 158.672 43.6754  26
   4   8   3 288.139 56.1151  62
   4  -8   3 235.824 57.1828  36
   4   8   3 276.037 60.9389  51
   4   8   3 134.927 54.3897  17
  -4   8  -3 147.766 43.8951  29
  -4  -8  -3 162.696 58.0509  19
   4  -8   3 188.066 47.2450  45
   5  -8   3 14675.0 371.651  41
   5   8   3 15011.3 364.778  62
   5   8   3 14775.2 393.847  51
  -5   8  -3 15202.6 389.588  29
   5  -8   3 14836.2 378.931  45
   6  -8   3 26605.2 505.646  41
   6   8   3 27931.6 536.650  51
   6   8   3 28197.5 486.846  62
   6  -8   3 27556.3 507.157  45
  -6   8  -3 26290.6 524.798  44
   7  -8   3 6598.13 245.070  41
   7   8   3 6957.32 261.869  51
   7  -8   3 6402.90 238.736  45
  -7   8  -3 6882.73 260.434  44
   8   8   3 2570.77 148.277  51
   8  -8   3 2346.68 135.694  45
  -8   8  -3 2323.07 139.824  44
   9   8   3 794.962 72.9297  51
  -9   8  -3 671.761 66.5055  50
  -9   8  -3 735.184 64.4214  44
  10   9  -3 7946.34 202.036  62
 -10   9   3 7648.54 196.857  55
 -10   9   3 7550.96 215.530  58
 -10   9   3 7632.38 213.897  50
  10  -9  -3 7201.37 198.145  57
   9   9  -3 4359.29 177.777  42
   9   9  -3 4789.38 188.448  62
  -9   9   3 4254.99 173.747  55
  -9   9   3 4418.76 193.775  50
   9  -9  -3 4070.91 178.038  47
   9  -9  -3 4345.13 184.881  57
   8   9  -3 1267.49 103.288  42
   8  -9  -3 1096.73 106.201  57
  -8   9   3 1015.61 92.8892  55
  -8   9   3 1084.09 107.127  50
   8  -9  -3 986.741 98.5938  47
   8   9  -3 1244.91 103.481  46
   7   9  -3 237.011 54.4684  42
  -7   9   3 230.116 59.9106  50
   7  -9  -3 170.553 47.5231  57
   7  -9  -3 192.969 47.0742  47
   7   9  -3 278.756 63.6981  46
   6   9  -3 3066.76 164.856  56
  -6  -9   3 3184.15 180.360  35
   6  -9  -3 3019.66 187.691  25
   6  -9  -3 2983.52 176.823  57
   6   9  -3 3046.75 184.813  38
  -6   9   3 3126.38 176.337  33
  -6   9   3 3220.39 184.644  50
  -6   9   3 2882.04 167.735  21
   6   9  -3 3014.73 168.714  46
   6  -9  -3 2821.72 177.970  28
   5   9  -3 11596.7 321.315  56
   5  -9  -3 11617.8 338.239  57
  -5  -9   3 11679.0 337.568  35
  -5   9   3 11404.1 324.021  33
  -5   9   3 11099.2 335.628  50
  -5   9   3 11626.0 333.437  21
   5  -9  -3 10263.8 536.088  68
   5  -9  -3 11287.7 350.239  25
   5   9  -3 11782.2 323.192  46
   5   9  -3 11278.7 348.401  38
   5  -9  -3 11957.8 357.141  28
   4  -9  -3 61713.1 789.584  25
  -4   9   3 60280.6 725.930  33
   4   9  -3 59522.3 774.379  38
  -4  -9   3 59598.8 744.211  35
   3   9  -3 24712.1 489.617  38
   3  -9  -3 25411.9 489.448  25
  -3  -9   3 25094.7 464.463  36
  -3  -9   3 24560.7 459.803  35
  -3   9   3 25006.4 452.231  33
   3   9  -3 24538.8 479.602  29
   2   9  -3 16977.3 394.472  38
   2  -9  -3 17680.7 397.372  25
  -2  -9   3 17453.0 394.831  36
  -2  -9   3 17802.6 376.410  35
   2  -9  -3 18578.1 380.186  34
  -2   9   3 17980.5 372.539  33
   2   9  -3 17566.8 397.823  29
  -1   9   3 1753.79 173.319  17
   1  -9  -3 1760.14 126.328  25
   1  -9  -3 1693.50 122.783  34
  -1  -9   3 1838.54 134.602  36
   1   9  -3 1659.27 124.143  38
  -1   9   3 1909.31 121.670  33
   1   9  -3 1582.18 123.168  29
   0  -9  -3 10757.0 318.540  26
   0   9  -3 11198.8 308.204  38
   0   9   3 10802.3 435.626  17
   0  -9   3 10466.5 316.873  36
   0  -9  -3 10628.4 438.424  10
   0   9  -3 10625.7 309.477  29
   0  -9  -3 10539.0 309.619  34
  -1  -9  -3 764.287 89.4899  26
  -1   9  -3 712.939 80.2950  38
   1  -9   3 805.763 96.0793  36
   1   9   3 839.366 128.624  17
  -1  -9  -3 790.165 130.424  10
  -1   9  -3 782.491 90.7869  29
  -1  -9  -3 588.746 110.592  19
  -2  -9  -3 2139.91 145.361  26
   2  -9   3 1913.71 144.585  36
   2   9   3 2002.59 204.616  17
  -2  -9  -3 2302.41 225.030  10
  -2   9  -3 1967.46 140.556  29
  -2  -9  -3 2091.71 215.732  19
  -3  -9  -3 58.8452 29.5121  26
   3  -9   3 27.3276 39.7010  36
   3   9   3 138.960 45.0361  62
   3   9   3 40.8462 33.5612  17
  -3   9  -3 39.3175 36.7588  52
   3   9   3 53.6315 46.8022  51
  -3   9  -3 27.3087 33.1071  29
  -3  -9  -3 58.5312 42.0055  19
   3  -9   3 104.323 46.0076  28
   3  -9   3 23.6974 33.8574  45
   3   9   3 2.08904 33.8443  44
  -3   9  -3 46.8202 36.4703  44
   4   9   3 26223.5 493.680  62
   4  -9   3 26728.9 528.173  36
   4   9   3 29025.3 734.474  17
  -4   9  -3 26033.6 511.473  52
   4   9   3 27091.3 523.871  51
  -4   9  -3 28531.5 528.740  29
  -4  -9  -3 27901.3 764.930  19
   4  -9   3 26686.0 504.761  45
  -4   9  -3 25683.0 517.717  44
   5   9   3 134.595 51.3860  62
   5   9   3 190.839 60.0715  51
  -5  -9  -3 109.976 41.9192  34
  -5   9  -3 102.078 40.7218  29
   5  -9   3 152.346 44.4845  41
   5  -9   3 121.554 46.0878  45
  -5   9  -3 131.283 53.9253  44
   6   9   3 14326.5 346.485  62
   6  -9   3 13949.2 348.692  41
   6   9   3 14215.6 379.206  51
   6  -9   3 13646.6 352.503  45
  -6   9  -3 13848.2 375.537  44
   7   9   3 79.2048 49.1922  51
   7  -9   3 64.0973 39.8151  45
  -7   9  -3 47.4835 39.1788  44
   8   9   3-29.4741 36.5942  51
  -8   9  -3-17.2564 32.8366  50
   8  -9   3 16.9188 28.1164  45
  -8   9  -3 1.28894 31.1735  44
  10  10  -3 117.449 28.3869  62
 -10  10   3 152.773 32.9009  50
 -10  10   3 169.249 32.8181  58
   9  10  -3 1591.03 103.694  62
  -9  10   3 1763.74 114.580  50
   9 -10  -3 1478.39 102.906  57
   8  10  -3 1164.49 91.0421  42
   8  10  -3 977.434 93.0538  62
   8 -10  -3 1096.49 99.1787  57
  -8  10   3 1089.98 101.118  50
   8 -10  -3 1026.91 94.1785  47
   7 -10  -3 743.832 90.2086  57
  -7  10   3 652.169 84.9176  50
   7 -10  -3 633.651 78.1581  47
   7  10  -3 568.406 78.5479  46
   6 -10  -3 5090.29 229.193  57
   6  10  -3 5622.70 222.723  56
  -6  10   3 5216.65 225.406  33
   6 -10  -3 5627.96 250.230  25
  -6  10   3 5489.71 237.497  50
   6  10  -3 5420.87 223.393  46
   6  10  -3 4961.71 230.704  38
   6 -10  -3 5231.57 239.497  28
   5 -10  -3 314.796 63.1364  25
   5  10  -3 291.500 64.1151  38
  -5  10   3 416.091 70.9305  50
   5 -10  -3 414.203 71.6933  57
   5  10  -3 342.968 66.2514  56
  -5 -10   3 306.065 59.1329  35
  -5  10   3 307.982 59.1218  33
   5  10  -3 339.674 66.6919  46
   5 -10  -3 325.986 65.6560  28
  -5  10   3 302.363 61.6630  44
   4 -10  -3 4428.24 217.264  25
   4 -10  -3 4211.21 206.745  57
   4  10  -3 4276.92 203.267  56
  -4 -10   3 4532.13 209.873  35
   4  10  -3 4235.25 215.980  38
  -4  10   3 4300.49 203.030  33
  -4  10   3 4374.57 210.742  50
   4  10  -3 4474.90 199.630  46
  -4  10   3 4670.52 213.375  44
   3 -10  -3 5538.75 238.040  25
   3 -10  -3 5678.21 235.410  57
  -3 -10   3 5810.56 234.061  36
   3  10  -3 5670.71 229.018  56
  -3 -10   3 5649.86 229.019  35
   3  10  -3 5826.33 246.581  38
  -3  10   3 5871.82 229.769  33
  -3  10   3 5617.59 232.791  50
  -3  10   3 6054.12 242.505  44
   2 -10  -3 11857.9 333.322  25
  -2 -10   3 11601.2 335.842  36
  -2 -10   3 11798.4 314.595  35
  -2  10   3 11792.9 319.053  33
   2  10  -3 12024.0 343.890  38
   2  10  -3 11499.8 331.877  29
  -1  10   3 14569.3 498.482  17
   1  10  -3 15615.6 382.793  38
   1 -10  -3 15035.0 369.990  34
  -1  10   3 15241.5 358.346  33
   1  10  -3 14525.2 374.948  29
  -1 -10   3 14519.8 380.845  36
   0  10  -3 2944.61 166.756  38
   0 -10   3 2951.28 177.059  36
   0  10   3 3089.63 239.894  17
   0 -10  -3 2761.77 165.726  34
   0  10  -3 2983.73 171.713  29
  -1  10  -3 29.0874 32.0421  38
  -1 -10  -3-0.88198 32.5031  34
   1  10   3-84.9965 56.9761  17
  -1  10  -3 42.1442 31.2366  52
   1 -10   3-2.05559 43.0824  36
  -1 -10  -3 43.6582 42.1186  19
  -1  10  -3-9.11459 35.4014  29
   1 -10   3 107.204 40.6698  45
  -2 -10  -3 1031.50 103.870  26
   2  10   3 965.951 98.8250  62
  -2 -10  -3 1051.72 107.812  34
  -2  10  -3 1049.44 105.716  52
   2  10   3 1021.26 103.421  51
   2 -10   3 1018.07 110.051  36
   2 -10   3 972.745 93.7745  47
  -2  10  -3 969.669 102.959  29
   2  10   3 1050.36 145.472  17
  -2 -10  -3 1047.38 155.281  19
   2 -10   3 988.468 99.1292  45
   2  10   3 1131.34 110.492  44
  -2  10  -3 987.394 105.195  44
   3  10   3 2269.52 149.912  62
  -3  10  -3 2639.79 166.592  52
   3 -10   3 2544.81 168.313  36
   3  10   3 2633.88 166.291  51
  -3  10  -3 2609.52 165.730  29
   3 -10   3 2703.55 164.149  45
   3 -10   3 2308.21 162.948  28
   3  10   3 2519.49 164.035  44
  -3  10  -3 2435.76 160.543  44
  -3 -10  -3 2548.59 167.036  34
   4  10   3 265.303 57.6638  62
   4 -10   3 361.727 66.3455  36
  -4 -10  -3 296.439 59.5128  34
  -4  10  -3 257.661 56.4061  52
   4  10   3 246.025 64.3474  51
  -4  10  -3 267.557 52.0817  29
   4 -10   3 359.559 68.9294  45
  -4  10  -3 232.835 56.5472  44
   5  10   3 30.5688 42.6223  62
   5  10   3 62.8116 49.0092  51
   5 -10   3 9.13498 39.7039  45
  -5  10  -3 120.417 54.8725  44
   6  10   3 19529.5 424.450  51
   6 -10   3 19266.2 402.743  45
  -6  10  -3 18785.0 419.025  44
   7  10   3 4386.47 185.667  51
   7 -10   3 4212.98 174.245  45
  -7  10  -3 3962.03 177.453  44
   8  10   3 11373.6 245.989  51
  -8  10  -3 9847.71 198.172  50
   8 -10   3 10765.8 230.834  45
  -8  10  -3 10453.9 233.146  44
   9  11  -3 47.4853 26.6625  62
  -9  11   3 53.7044 26.0420  58
   9 -11  -3 25.9254 21.8803  57
  -9  11   3 73.7161 30.8618  50
   8  11  -3 167.729 43.1163  62
   8 -11  -3 109.054 34.7036  57
  -8  11   3 149.854 44.1322  50
   8 -11  -3 109.528 33.9022  47
   7  11  -3 69.0673 43.1529  62
   7 -11  -3 50.5365 34.7478  57
   7  11  -3 129.615 32.2766  56
  -7  11   3 9.85235 45.0913  50
   6  11  -3 81.9356 39.7787  62
   6  11  -3 70.3067 39.4007  56
   6 -11  -3 47.6462 38.6254  57
  -6  11   3 93.8113 44.8687  50
   6  11  -3 43.4656 30.4579  46
  -6  11   3 24.0600 30.4111  44
  -5  11   3 4419.23 211.664  50
   5  11  -3 4523.23 198.207  62
   5  11  -3 4605.32 207.688  56
   5 -11  -3 4818.22 221.771  57
   5  11  -3 4430.59 200.666  46
  -5  11   3 4685.72 211.599  44
   4 -11  -3 4939.22 228.561  25
   4  11  -3 5106.76 234.256  38
   4 -11  -3 5477.63 238.727  57
   4  11  -3 5168.07 224.500  56
  -4 -11   3 5294.42 225.596  35
  -4  11   3 5208.78 222.854  33
  -4  11   3 5384.23 231.679  50
   4  11  -3 5800.96 227.718  46
   4 -11  -3 4959.48 241.335  28
  -4  11   3 5662.51 239.902  44
  -3  11   3 12161.2 340.477  50
  -3 -11   3 11735.3 336.486  36
  -3 -11   3 11856.2 328.999  35
   3  11  -3 12286.6 342.518  56
   3  11  -3 11880.3 353.509  38
   3  11  -3 11834.7 321.829  52
  -3  11   3 12420.7 338.177  33
   3 -11  -3 11985.3 347.096  57
   3  11  -3 12285.7 321.275  46
  -3 -11   3 12541.6 344.594  45
  -3  11   3 11865.5 349.371  44
   2 -11  -3 1843.56 136.847  57
  -2 -11   3 1503.42 125.773  36
  -2  11   3 1653.49 126.644  50
   2  11  -3 1789.89 132.535  56
   2  11  -3 1635.66 127.568  52
  -2  11   3 1674.60 129.060  33
   2  11  -3 1660.91 132.804  38
   2  11  -3 1579.91 129.404  29
  -2 -11   3 1610.36 126.995  45
  -2  11   3 1857.28 140.655  44
   1  11  -3 440.864 71.4856  38
   1  11  -3 478.725 73.3088  56
  -1 -11   3 460.352 73.4106  36
   1 -11  -3 432.355 69.3430  34
   1  11  -3 513.246 76.8022  52
  -1  11   3 451.044 68.1934  33
   1  11  -3 379.721 67.9626  29
  -1 -11   3 390.976 66.2430  45
  -1  11   3 462.026 71.7640  44
   0 -11  -3 1644.56 131.656  34
   0  11  -3 1668.86 129.267  38
   0 -11   3 1776.52 139.754  36
   0  11   3 1612.14 176.253  17
   0  11  -3 1726.69 125.122  56
   0  11  -3 1682.71 133.123  52
   0 -11   3 1644.20 124.366  47
   0  11  -3 1655.86 132.148  29
   0 -11   3 1713.34 130.364  45
   0  11   3 1690.43 136.145  44
   1 -11   3 502.772 81.5621  36
  -1 -11  -3 474.882 76.0989  34
  -1  11  -3 664.490 87.8032  52
   1  11   3 634.470 87.0767  51
   1 -11   3 585.060 75.3080  47
  -1  11  -3 510.843 78.1463  29
   1 -11   3 647.435 83.8553  45
   1  11   3 647.829 86.2242  44
   2 -11   3-19.7614 50.4839  36
  -2 -11  -3 63.6046 32.1149  34
   2  11   3 33.0775 37.9180  51
  -2  11  -3 17.8794 32.4856  52
   2 -11   3 79.0422 32.4835  47
  -2  11  -3-9.99788 45.4288  29
   2 -11   3-25.6641 37.0919  45
   2  11   3 28.4839 32.5945  44
  -2  11  -3 39.3125 31.5052  44
  -3 -11  -3 389.641 68.3987  34
  -3  11  -3 284.515 62.6980  52
   3  11   3 397.313 68.7099  51
   3 -11   3 376.773 62.9489  47
  -3  11  -3 339.820 66.8767  29
   3 -11   3 303.362 64.8209  45
   3  11   3 275.255 62.6025  44
  -3  11  -3 187.498 50.7748  44
  -4  11  -3 1753.36 131.368  52
   4  11   3 1865.08 141.103  51
   4 -11   3 1931.96 137.524  45
  -4  11  -3 1744.07 136.064  44
   5  11   3 6581.13 247.786  51
   5 -11   3 6117.62 229.410  45
  -5  11  -3 6354.30 242.700  44
   6  11   3 4799.28 197.919  51
   6 -11   3 4976.72 191.246  45
  -6  11  -3 4943.36 203.567  44
   7  11   3 107.601 38.1739  51
   7 -11   3 156.246 36.5609  45
  -7  11  -3 162.792 40.4799  44
   8  12  -3 1326.06 85.9332  62
  -8  12   3 1299.02 90.1053  50
  -8  12   3 1135.50 74.7058  58
   8 -12  -3 1264.03 85.5688  57
  -8 -12   3 1169.20 79.7574  45
  -7  12   3 2003.90 125.245  50
   7 -12  -3 1903.79 120.441  57
   7  12  -3 2298.48 117.176  56
   7  12  -3 2127.25 120.860  62
   6  12  -3 5812.92 207.194  62
   6 -12  -3 5803.91 223.875  57
   6  12  -3 5908.78 212.711  56
  -6  12   3 5757.30 222.183  50
  -6  12   3 6027.32 217.041  44
   5 -12  -3 10900.2 317.773  57
   5  12  -3 10855.8 306.442  56
  -5  12   3 11388.5 319.715  50
   5  12  -3 11089.9 288.394  62
  -5 -12   3 11316.4 312.240  45
  -5  12   3 11453.6 322.919  44
   4 -12  -3 504.214 76.9455  57
   4  12  -3 538.061 77.3316  56
  -4  12   3 483.687 73.8569  50
  -4 -12   3 575.793 78.7750  45
  -4  12   3 479.003 73.2107  44
   3 -12  -3 233.986 56.6204  57
   3  12  -3 202.903 56.9173  56
   3  12  -3 240.339 51.5619  52
  -3  12   3 242.757 52.3549  50
  -3 -12   3 317.524 61.9171  45
  -3  12   3 215.537 52.2328  44
  -2 -12   3 10960.4 330.832  36
   2 -12  -3 11175.5 332.639  57
   2  12  -3 11174.7 325.400  56
   2  12  -3 11349.3 327.589  52
  -2  12   3 11016.2 310.462  33
   2  12  -3 11119.4 332.210  38
  -2 -12   3 10964.8 322.661  45
  -2  12   3 10729.9 332.635  44
  -1 -12   3 14158.6 380.042  36
   1 -12  -3 13771.2 365.922  57
   1  12  -3 13828.1 356.423  56
   1  12  -3 14163.1 370.421  38
   1 -12  -3 13638.7 353.678  34
   1  12  -3 13932.1 370.930  52
  -1 -12   3 13502.3 351.604  47
   1  12  -3 14724.5 375.458  29
  -1 -12   3 14324.4 369.273  45
  -1  12   3 14116.3 382.524  44
   0  12  -3 16.6645 25.9049  38
   0 -12   3 43.2011 30.9526  36
   0 -12  -3 7.22851 21.0564  34
   0  12  -3 1.46466 32.7075  52
   0  12  -3 37.8300 33.2941  56
   0 -12   3-29.2333 44.3070  47
   0  12  -3 20.9883 35.7174  29
   0 -12   3 17.5442 34.2245  45
   0  12   3-7.69062 49.8199  44
  -1  12  -3 3085.03 179.647  52
   1  12   3 3297.19 178.396  51
   1 -12   3 3131.25 169.382  47
   1 -12   3 3335.31 179.222  45
   1  12   3 2994.13 177.428  44
   2  12   3 806.885 94.0429  51
   2 -12   3 982.662 97.1869  47
   2 -12   3 929.884 97.6406  45
   2  12   3 938.518 99.8749  44
  -2  12  -3 1086.83 102.461  44
  -2  12  -3 940.888 101.032  52
  -3  12  -3 10593.6 313.108  52
   3  12   3 10716.5 318.409  51
   3 -12   3 11528.0 303.220  47
   3 -12   3 10724.6 309.147  45
   3  12   3 9871.82 306.395  44
  -3  12  -3 11075.3 313.160  44
  -4  12  -3 1277.40 105.502  52
   4  12   3 1362.82 113.355  51
   4 -12   3 1447.37 104.421  47
   4 -12   3 1359.63 109.962  45
  -4  12  -3 1360.20 112.686  44
   5  12   3 52.5250 44.6024  51
   5 -12   3 14.3999 34.6591  45
  -5  12  -3-33.2940 35.9250  44
   6  12   3 1007.27 85.6595  51
   6 -12   3 992.828 79.1635  45
  -6  12  -3 955.467 84.3365  44
   7  12   3 1895.65 92.3434  51
  -7  12  -3 1776.35 90.1629  44
   7  13  -3 2406.60 106.944  62
   7 -13  -3 2173.11 110.792  57
  -7  13   3 2435.40 117.890  50
  -7 -13   3 2104.32 103.144  45
   6  13  -3 9339.08 227.780  62
   6 -13  -3 8885.87 248.599  57
   6  13  -3 9066.34 236.897  56
  -6  13   3 8793.67 243.558  50
  -6 -13   3 8987.23 236.593  45
  -6  13   3 9316.32 244.233  44
   5 -13  -3 24.8147 35.9003  57
   5  13  -3 98.7556 40.5318  56
  -5  13   3 67.2420 37.7428  50
  -5 -13   3 9.92320 34.0647  45
  -5  13   3 51.8641 38.1833  44
   4 -13  -3 6491.87 239.856  57
   4  13  -3 6450.50 233.695  56
  -4  13   3 6740.09 232.038  50
  -4 -13   3 6580.33 230.441  45
  -4  13   3 6243.83 237.769  44
   3  13  -3 662.680 83.4497  56
   3  13  -3 800.033 83.6471  52
   3 -13  -3 679.179 84.8608  57
  -3 -13   3 684.448 81.4585  45
  -3  13   3 806.209 95.1616  44
   2 -13  -3 1950.60 137.568  57
   2  13  -3 1975.28 136.399  56
   2  13  -3 1871.66 129.951  52
  -2 -13   3 1754.83 127.964  47
  -2 -13   3 1875.08 130.219  45
  -2  13   3 1843.56 138.139  44
   1 -13  -3 104.841 43.3751  57
   1  13  -3 53.3096 34.6736  56
   1  13  -3 103.853 43.3299  52
  -1 -13   3 69.7191 37.3422  47
  -1 -13   3 96.0593 41.0500  45
  -1  13   3 70.6454 41.2967  44
   0  13  -3 9368.17 299.096  52
   0 -13   3 9263.61 282.430  47
   0 -13   3 9412.81 288.489  45
   0  13   3 9314.95 298.739  44
   1  13   3 2225.44 135.815  61
  -1  13  -3 2124.13 144.671  52
   1  13   3 2310.98 143.333  51
   1 -13   3 2316.34 139.874  47
   1 -13   3 2171.27 140.070  45
   1  13   3 2337.07 149.270  44
  -2  13  -3 4706.74 206.306  52
   2  13   3 5045.29 209.615  51
   2 -13   3 5149.96 200.290  47
   2 -13   3 4926.71 203.929  45
   2  13   3 4744.95 203.306  44
  -3  13  -3 2888.23 154.091  52
   3  13   3 3092.58 161.273  51
   3 -13   3 3314.22 153.985  47
   3 -13   3 2968.81 153.521  45
  -3  13  -3 3015.43 154.385  44
  -4  13  -3 7583.86 222.429  52
   4  13   3 7368.23 233.595  51
   4 -13   3 7249.14 205.713  47
   4 -13   3 7183.61 221.135  45
  -4  13  -3 7320.71 226.785  44
   5  13   3 6108.09 194.325  51
   5 -13   3 6136.13 182.805  45
  -5  13  -3 6129.31 191.311  44
   6  13   3 2123.50 94.2040  61
   6  13   3 2069.49 97.3561  51
  -6  13  -3 2026.87 95.7973  44
   6  14  -3 1124.63 74.0044  56
  -6  14   3 1115.56 72.7073  50
   6 -14  -3 997.511 74.4214  57
  -6 -14   3 993.822 67.1216  45
  -6  14   3 1180.40 74.4548  44
  -5  14   3 7130.46 195.936  50
   5 -14  -3 6778.79 207.382  57
   5  14  -3 6990.79 204.246  56
  -5 -14   3 7170.73 195.948  45
  -5  14   3 6797.78 205.921  44
   4 -14  -3-21.1332 33.4157  57
   4  14  -3-2.63033 32.7291  56
  -4 -14   3-14.9711 24.7316  45
  -4  14   3 31.2885 31.2325  44
   3 -14  -3 7374.68 239.655  57
   3  14  -3 7297.38 230.767  56
   3  14  -3 7466.94 220.182  52
  -3 -14   3 7084.61 228.703  47
  -3 -14   3 7836.36 232.876  45
  -3  14   3 7340.23 246.132  44
   2 -14  -3 23.6639 37.3164  57
   2  14  -3 88.5097 39.6927  52
   2  14  -3 67.6983 35.5552  56
  -2 -14   3 36.3557 34.0896  47
  -2 -14   3 26.6881 32.3157  45
  -2  14   3 64.8989 33.5239  44
   1 -14  -3 6934.26 236.305  57
   1  14  -3 6651.36 217.520  56
   1  14  -3 6908.24 235.557  52
  -1 -14   3 6921.36 230.383  47
  -1 -14   3 6688.25 224.101  45
  -1  14   3 6603.79 237.409  44
   0 -14  -3 100.136 40.4050  57
   0  14  -3 119.536 42.8836  52
   0 -14   3 205.846 50.3744  47
   0 -14   3 135.133 39.2526  45
   0  14   3 164.244 46.6387  44
  -1 -14  -3 8696.18 252.529  57
  -1  14  -3 8755.72 262.289  52
   1  14   3 8641.64 249.284  51
   1 -14   3 8266.76 240.800  47
   1 -14   3 8680.61 249.222  45
   1  14   3 8509.37 256.361  44
  -2  14  -3 458.625 64.6641  52
   2  14   3 500.796 65.9025  51
   2  14   3 487.913 60.1628  61
   2 -14   3 500.036 61.6900  47
   2 -14   3 511.275 63.9285  45
   2  14   3 346.220 59.3296  44
   3  14   3 6048.39 188.177  61
  -3  14  -3 5984.16 193.977  52
   3  14   3 6057.73 195.975  51
   3 -14   3 6187.47 182.387  47
   3 -14   3 6186.86 190.471  45
  -3  14  -3 5857.62 181.293  44
   4  14   3 181.293 37.6839  61
  -4  14  -3 158.616 33.4622  52
   4  14   3 250.258 45.6710  51
   4 -14   3 148.227 33.2335  45
  -4  14  -3 181.765 36.3362  44
   5 -15  -3 403.919 43.8781  57
  -5 -15   3 287.788 41.3638  47
   4 -15  -3 1474.68 89.3918  57
   4  15  -3 1579.49 90.1186  56
  -4 -15   3 1321.26 85.5011  47
  -4  15   3 1446.83 90.4455  44
   3  15  -3 118.746 35.8383  56
   3 -15  -3 148.200 40.1492  57
   3  15  -3 147.257 32.1833  52
  -3 -15   3 134.103 35.5340  47
  -3 -15   3 166.128 32.1380  45
  -3  15   3 143.893 41.3292  44
   2 -15  -3 4048.60 159.309  57
   2  15  -3 3999.56 149.481  56
   2  15  -3 3936.02 150.194  52
  -2 -15   3 3911.81 152.538  47
  -2 -15   3 4208.77 147.155  45
  -2  15   3 3965.50 162.495  44
   1 -15  -3 10.4242 28.7327  57
   1  15  -3 42.1289 28.0044  56
   1  15  -3 1.75136 29.2902  52
  -1 -15   3 21.2304 27.6024  47
  -1 -15   3 1.18324 20.1481  45
  -1  15   3-17.8228 30.5560  44
   0 -15  -3 6785.08 203.636  57
   0  15  -3 6621.53 202.789  52
   0 -15   3 6776.73 195.548  47
   0 -15   3 6570.92 186.434  45
   0  15   3 6474.20 202.156  44
  -1 -15  -3 16.2801 27.4101  57
  -1  15  -3-7.56609 26.1872  52
   1 -15   3-4.52111 26.2893  47
   1 -15   3-24.4839 26.6860  45
   1  15   3 22.5668 21.8847  44
  -2 -15  -3 1096.32 73.8612  57
  -2  15  -3 911.374 72.5594  52
   2  15   3 1028.43 72.2569  51
   2 -15   3 1024.35 68.9964  47
   1 -16  -3 508.324 48.8766  57
  12   0  -4 8183.99 230.003  48
  11   0  -4 8112.30 272.301  48
  11   0  -4 7650.67 254.006  57
  10   0  -4 375.654 62.5639  43
  10   0  -4 403.563 69.4934  57
   9   0  -4 2339.87 148.793  43
   9   0  -4 2269.47 155.068  57
  -9   0   4 2175.46 149.704  33
  -9   0   4 2123.47 149.021  21
  -8   0   4 70406.8 785.351  33
  -8   0   4 71028.2 816.169  21
   8   0  -4 72352.4 1300.60  18
   7   0  -4 677.187 135.334  18
  -7   0   4 577.064 72.3844  33
  -7   0   4 569.963 75.4706  21
  -6   0   4 43603.3 537.146  33
  -6   0   4 43222.3 574.108  21
   6   0  -4 43082.9 907.433  18
  -5   0   4 1660.46 103.649  37
  -5   0   4 1677.46 96.5798  33
  -5   0   4 1509.78 102.515  21
   4   0  -4 39338.6 491.392  24
  -4   0   4 38695.9 473.195  37
  -4   0   4 39429.0 466.252  21
   4   0  -4 38377.3 508.020  31
  -3   0   4 102.402 33.3508  37
   3   0  -4 101.772 33.3782  24
   3   0  -4 154.977 37.0043  31
  -3   0   4 111.435 28.2283  21
   2   0  -4 10391.9 217.040  25
  -2   0   4 10328.3 214.955  23
  -2   0   4 10547.2 202.310  21
   2   0  -4 10776.8 247.847  31
  -2   0   4 10819.9 236.991  37
   1   0  -4 2436.17 110.229  25
  -1   0   4 2240.28 108.511  37
  -1   0   4 2366.36 111.584  23
   1   0  -4 2450.41 120.589  31
   1   0  -4 2601.45 160.092  14
   0   0   4 39865.9 461.830  27
   0   0   4 38988.6 462.764  23
   0   0  -4 38753.7 477.261  31
   0   0   4 40108.8 440.391  37
   1   0   4 34567.8 604.085  17
   1   0   4 33340.2 443.770  23
  -1   0  -4 33848.1 439.388  32
  -1   0  -4 33562.9 463.989  31
   1   0   4 33573.5 462.109  27
   2   0   4 336296. 1460.64  23
  -2   0  -4 332661. 1436.80  32
  -2   0  -4 338425. 1530.66  31
  -2   0  -4 332741. 2321.73  14
   2   0   4 338033. 1544.10  27
  -3   0  -4 24363.9 671.835  12
   3   0   4 24200.7 411.439  23
  -3   0  -4 24601.9 417.315  32
  -3   0  -4 23898.8 442.273  31
  -3   0  -4 24958.5 673.484  14
   3   0   4 24280.4 450.395  27
  -4   0  -4 6919.38 385.914  12
   4   0   4 7462.33 236.737  23
  -4   0  -4 7347.06 244.533  32
  -4   0  -4 6750.76 380.166  14
   4   0   4 7611.81 272.336  27
  -5   0  -4 11214.2 511.503  12
  -5   0  -4 11914.2 326.883  32
  -5   0  -4 10644.3 493.580  14
   5   0   4 12052.2 361.163  27
   6   0   4 508.929 84.5311  27
   6   0   4 537.307 79.6321  39
   6   0   4 506.358 76.4369  59
  -6   0  -4 686.074 85.8220  32
  -6   0  -4 437.021 110.502  16
   7   0   4 630.375 83.2837  27
   7   0   4 442.885 78.2591  39
  -7   0  -4 437.516 69.1890  32
   8   0   4 10567.2 320.580  39
   9   0   4 9414.13 273.537  39
  10   0   4 4190.05 149.023  39
  12   1  -4 575.756 67.4818  48
  12  -1  -4 665.519 71.3562  48
  11   1  -4 1858.46 112.732  43
  11   1  -4 1750.51 112.018  42
 -11   1   4 1959.05 122.045  55
  11   1  -4 1700.34 129.930  48
  11  -1  -4 1734.89 125.128  57
  10   1  -4 2095.70 135.041  43
  10  -1  -4 1924.56 127.124  43
 -10   1   4 2258.87 143.778  55
  10   1  -4 2162.67 150.143  57
  10  -1  -4 1902.22 141.297  57
   9   1  -4 1189.99 106.890  43
   9  -1  -4 1130.70 103.126  43
  -9   1   4 1222.14 113.167  55
  -9  -1   4 997.861 104.081  33
  -9   1   4 1116.99 106.932  33
  -9  -1   4 1150.42 112.172  21
  -9   1   4 1175.43 111.895  21
   9   1  -4 1180.68 114.563  57
   9  -1  -4 1243.00 117.012  57
  -9   1   4 1208.74 109.219  58
   8  -1  -4 58250.7 737.446  57
  -8  -1   4 59267.8 723.598  33
  -8   1   4 59995.3 724.342  33
  -8  -1   4 59849.4 756.939  21
  -8   1   4 61054.5 753.941  21
   8  -1  -4 60838.2 1179.47  18
   8   1  -4 61817.7 1211.48  18
  -7  -1   4 9439.66 276.262  33
  -7   1   4 9691.55 277.950  33
  -7  -1   4 9599.78 291.871  21
  -7   1   4 10128.2 297.578  21
   7  -1  -4 9958.07 465.377  18
   7   1  -4 9744.60 466.628  18
   6  -1  -4 168.827 75.2316  18
   6   1  -4 175.162 78.8965  18
  -6  -1   4 34.1878 27.8289  33
  -6   1   4 131.624 39.3952  33
  -6  -1   4 60.2430 36.4296  21
  -6   1   4 109.253 39.4689  21
  -6  -1   4 87.4615 35.7778  37
  -5  -1   4 12708.7 287.275  37
  -5  -1   4 13251.5 269.184  33
  -5   1   4 13185.0 265.500  33
  -5  -1   4 12793.3 289.671  21
  -5   1   4 12326.4 287.455  21
  -5   1   4 12769.9 277.294  37
   5  -1  -4 12423.0 463.515  18
   5   1  -4 12218.7 463.466  18
   4  -1  -4 21.2747 23.8088  24
   4  -1  -4-2.25819 25.9901  25
  -4   1   4 81.7993 32.2759  37
   4   1  -4 1.08333 25.5136  24
   4   1  -4 26.8622 26.3370  31
   4  -1  -4 10.3365 24.2819  31
  -4  -1   4 45.4939 27.1980  37
  -4  -1   4 44.1669 26.8848  21
  -4   1   4 39.4356 28.1078  21
   4   1  -4 6.89059 58.4849  18
   3  -1  -4 510.770 54.9746  25
   3  -1  -4 524.679 55.4099  24
   3   1  -4 415.445 54.4556  24
  -3  -1   4 500.646 58.6740  37
  -3   1   4 516.847 58.9893  37
  -3  -1   4 474.202 50.6499  21
  -3   1   4 562.066 56.2487  21
   3   1  -4 514.354 61.9408  31
   3  -1  -4 526.336 61.3415  31
  -2   1   4 45.9748 26.5929  37
  -2  -1   4 81.1422 27.9500  23
   2  -1  -4 63.1504 25.9672  25
   2   1  -4 67.5563 32.6584  31
   2  -1  -4 52.4747 28.5108  31
  -2   1   4 31.6024 18.3427  21
  -2  -1   4 76.2036 32.0145  37
   1   1  -4 26838.9 344.989  25
   1  -1  -4 26585.5 372.696  25
  -1  -1   4 26145.3 363.597  23
  -1   1   4 25708.3 361.736  23
   1   1  -4 25570.3 381.392  31
   1  -1  -4 26123.6 383.127  31
  -1   1   4 25568.5 363.099  37
  -1  -1   4 25843.0 358.165  37
   1   1  -4 27088.1 507.033  14
   1  -1  -4 27308.3 526.689  14
   0  -1   4 36756.3 425.717  27
   0   1   4 37267.6 465.687  27
   0   1   4 36256.6 639.482  17
   0  -1   4 37295.7 422.840  37
   0  -1   4 37607.5 454.270  23
   0   1   4 38322.4 452.721  23
   0   1  -4 37272.3 468.288  31
   0  -1  -4 37793.7 468.130  31
   0   1  -4 38863.3 666.496  14
   1  -1   4 521.360 52.0725  37
   1  -1   4 571.096 65.6669  23
   1   1   4 554.697 62.7440  23
  -1   1  -4 572.550 89.8105  12
   1   1   4 652.090 94.7832  17
  -1   1  -4 613.896 64.9826  32
  -1   1  -4 549.640 65.6746  31
  -1  -1  -4 579.121 65.5577  31
  -1   1  -4 570.940 97.8811  14
  -1  -1  -4 529.162 98.1185  14
   1  -1   4 497.912 58.7919  27
   1   1   4 520.728 65.3099  27
  -2   1  -4 665.176 112.223  12
   2  -1   4 654.302 74.2844  23
   2   1   4 583.786 66.3582  23
   2   1   4 633.266 89.3065  17
  -2   1  -4 631.330 73.2151  32
  -2  -1  -4 622.297 63.8316  32
  -2   1  -4 645.607 77.2611  31
  -2  -1  -4 670.677 74.4390  31
  -2   1  -4 564.488 108.589  14
  -2  -1  -4 614.554 115.196  14
   2  -1   4 546.718 69.6927  27
   2   1   4 622.862 76.5123  27
   3  -1   4 35.2497 39.5973  27
   3   1   4 70.2827 36.8959  27
   3   1   4 72.8976 32.6657  23
   3  -1   4 93.0528 41.0650  23
  -3   1  -4 82.0634 36.5909  32
  -3  -1  -4 20.4089 28.1821  32
  -3   1  -4 31.4162 47.7377  12
  -3   1  -4 83.5152 40.4823  31
  -3  -1  -4 92.4084 43.6106  31
  -3   1  -4 202.661 66.9412  14
  -3  -1  -4-1.46190 56.9445  14
  -4   1  -4 12539.3 509.212  12
  -4  -1  -4 11788.5 509.228  12
   4  -1   4 12147.9 309.005  23
   4   1   4 12373.5 299.517  23
  -4   1  -4 11535.8 313.323  32
  -4  -1  -4 12492.9 308.226  32
  -4  -1  -4 12256.3 329.364  31
  -4   1  -4 11027.6 481.336  14
  -4  -1  -4 12320.0 505.600  14
   4  -1   4 11937.0 336.899  27
   4   1   4 12287.2 346.938  27
  -5   1  -4 4546.43 328.891  12
  -5  -1  -4 4404.94 326.999  12
   5  -1   4 4648.79 195.937  23
  -5   1  -4 4406.96 205.312  32
  -5  -1  -4 4710.59 202.619  32
   5   1   4 4141.97 295.611  68
  -5  -1  -4 4551.45 330.104  14
   5  -1   4 4632.47 226.187  27
   5   1   4 4750.71 228.024  27
   6  -1   4 216.584 58.4884  27
   6   1   4 111.472 45.1856  27
   6  -1   4 144.791 43.5247  41
   6  -1   4 82.1993 35.8170  39
   6   1   4 116.833 47.5541  39
   6  -1   4 137.152 48.5573  59
   6   1   4 172.969 50.2390  59
   6   1   4 79.2754 52.0550  51
  -6   1  -4 112.628 41.9470  32
  -6  -1  -4 95.2261 38.2178  32
  -6   1  -4 226.619 80.6411  16
  -6  -1  -4 200.086 62.4412  14
   7  -1   4 527.520 84.3618  27
   7  -1   4 477.397 71.5096  41
   7   1   4 659.927 88.1784  39
   7  -1   4 576.308 88.7442  39
  -7   1  -4 639.033 81.6064  32
  -7  -1  -4 672.365 90.8577  31
   7   1   4 725.597 100.703  27
   8  -1   4 656.492 87.5900  39
   8   1   4 597.056 87.1327  39
   9  -1   4 2594.50 145.985  39
   9   1   4 2989.35 156.343  39
  10  -1   4 235.285 40.5167  39
  10   1   4 174.768 37.4852  39
  12   2  -4 20.9777 19.1531  42
  12  -2  -4 54.5151 29.2901  57
 -12  -2   4 84.0153 30.2623  60
 -12   2   4 66.5072 28.0842  55
  12   2  -4 86.1466 32.4805  48
  12  -2  -4 16.0363 34.6123  48
  11   2  -4 2971.77 145.003  43
  11  -2  -4 2856.46 158.573  57
  11   2  -4 2826.66 141.531  42
 -11   2   4 2999.84 155.461  55
  11   2  -4 2898.48 164.600  48
  10   2  -4 47.9127 35.6954  43
 -10   2   4-54.2246 34.9214  55
  10  -2  -4-7.18644 43.3179  57
  10   2  -4 66.3138 34.6390  48
 -10   2   4 83.7518 35.9313  58
  10   2  -4-28.5153 38.7969  57
   9   2  -4 382.957 70.0532  57
   9   2  -4 420.670 69.2121  43
   9  -2  -4 265.822 54.1955  43
  -9   2   4 339.357 62.0512  55
  -9  -2   4 350.850 63.2319  33
  -9   2   4 301.417 59.1415  33
   9  -2  -4 358.373 67.4414  57
  -9  -2   4 359.945 63.1120  21
  -9   2   4 233.976 56.8111  21
  -9   2   4 368.424 66.9094  58
   8   2  -4 5604.18 226.529  43
   8  -2  -4 5070.74 210.871  43
   8   2  -4 6122.70 243.158  57
   8  -2  -4 5413.09 230.507  57
  -8   2   4 5379.75 227.946  55
  -8  -2   4 5033.72 218.777  33
  -8   2   4 5332.48 220.724  33
  -8  -2   4 5392.31 232.625  21
  -8   2   4 5508.48 231.670  21
  -8   2   4 5737.19 231.112  58
   8  -2  -4 5738.10 256.622  27
   8   2  -4 5732.90 374.473  18
   7  -2  -4 152.773 69.3015  18
   7   2  -4 301.371 114.122  18
  -7  -2   4 218.243 52.1110  33
  -7   2   4 140.133 42.4509  33
  -7  -2   4 225.090 53.5627  21
  -7   2   4 228.385 54.0080  21
  -6  -2   4 14373.1 325.688  37
  -6   2   4 14714.1 316.512  33
  -6  -2   4 14373.1 336.237  21
  -6   2   4 14278.6 337.894  21
   6  -2  -4 14928.2 533.880  18
   6   2  -4 14296.8 530.377  18
  -5  -2   4 6653.13 214.921  37
   5  -2  -4 6460.12 209.576  25
  -5   2   4 6644.45 193.100  33
  -5  -2   4 6470.71 209.041  21
  -5   2   4 6482.03 213.217  21
   5  -2  -4 6289.70 332.599  18
   5   2  -4 6381.72 336.490  18
  -5   2   4 6373.92 196.563  37
   4   2  -4 152.157 64.1996  18
  -4  -2   4 200.226 44.6014  37
  -4   2   4 166.841 37.3911  37
   4   2  -4 239.967 46.9743  24
   4  -2  -4 172.102 39.1034  25
  -4  -2   4 193.187 38.5416  21
   4   2  -4 175.676 41.3448  31
  -4   2   4 209.181 41.8228  21
   3   2  -4 620.568 68.3889  24
   3  -2  -4 586.912 61.9277  25
   3   2  -4 632.073 61.2773  38
  -3  -2   4 578.387 63.1045  37
  -3  -2   4 756.307 60.9372  21
  -3   2   4 675.193 62.7465  21
  -3   2   4 559.169 61.8443  37
   3   2  -4 639.672 66.6227  31
   3  -2  -4 624.947 67.2327  31
   3  -2  -4 709.975 63.0038  24
  -2   2   4 7873.63 190.590  21
   2  -2  -4 8006.94 190.465  26
   2  -2  -4 7798.77 210.123  25
   2  -2  -4 7727.42 189.162  24
  -2  -2   4 7780.29 204.593  37
  -2   2   4 7572.22 204.923  37
  -2  -2   4 7853.30 191.731  23
   2   2  -4 7916.30 216.182  31
   2  -2  -4 7657.50 210.056  31
   1  -2  -4 59.0732 28.3115  25
  -1  -2   4 7.58180 25.9455  37
  -1  -2   4 7.45995 23.7404  23
  -1   2   4 14.4063 44.0930  17
   1   2  -4-3.96451 24.9846  31
   1  -2  -4 48.9433 26.2818  31
  -1   2   4 55.4423 23.1788  21
   0   2   4 183.369 43.2394  27
   0  -2  -4 178.017 40.3581  25
   0  -2   4 209.570 36.7407  37
   0  -2   4 129.287 35.7546  23
   0   2   4 187.840 41.7200  23
   0   2   4 190.827 63.5538  17
   0   2  -4 166.992 38.8688  31
   0  -2  -4 153.876 35.4061  31
   1   2   4 8295.63 240.605  27
  -1   2  -4 8115.51 313.282  12
   1   2   4 7826.35 308.695  17
   1  -2   4 7720.15 224.071  23
   1  -2   4 8214.93 193.706  37
   1   2   4 7939.01 219.475  23
  -1   2  -4 7732.67 226.047  32
  -1  -2  -4 7778.08 221.437  31
   2  -2   4 111818. 889.659  23
  -2   2  -4 118987. 1320.43  12
   2   2   4 115373. 1184.51  17
  -2   2  -4 114427. 888.500  32
  -2   2  -4 110336. 889.656  31
  -2  -2  -4 112796. 890.220  31
   2   2   4 114830. 845.349  23
   2  -2   4 113955. 875.474  27
   2   2   4 114624. 941.069  27
   3   2   4 31491.0 461.079  23
   3   2   4 29319.8 701.772  68
  -3   2  -4 31036.1 743.052  12
   3  -2   4 29815.8 480.718  23
  -3   2  -4 29944.7 484.285  32
  -3   2  -4 29302.7 486.379  31
  -3  -2  -4 31104.4 489.802  31
  -3  -2  -4 31094.7 771.797  14
   3  -2   4 30437.0 493.647  27
   3   2   4 30560.8 518.509  27
  -4   2  -4 3631.29 277.395  12
   4  -2   4 3796.43 179.785  23
   4   2   4 4080.87 280.095  68
  -4   2  -4 3411.63 177.976  32
  -4  -2  -4 3787.47 184.905  31
  -4  -2  -4 3755.06 292.802  14
   4  -2   4 3733.52 191.309  27
   4   2   4 3556.20 193.158  27
   5  -2   4 85.8022 41.6604  27
   5   2   4 168.008 59.0098  27
  -5   2  -4-135.425 71.2960  12
   5   2   4-49.8748 60.1678  68
  -5  -2  -4 65.8736 57.2122  12
   5  -2   4 45.1262 33.6365  23
  -5   2  -4 49.5908 34.8391  32
  -5  -2  -4 32.9224 30.2182  31
  -5   2  -4 166.961 62.2325  16
  -5  -2  -4 187.491 82.5536  14
   6  -2   4 845.412 95.2922  41
   6   2   4 940.406 147.444  68
   6   2   4 807.209 97.5756  39
   6  -2   4 704.995 89.6704  39
   6  -2   4 773.688 93.0501  59
   6   2   4 768.345 94.7219  51
  -6   2  -4 756.509 92.6826  32
  -6  -2  -4 905.228 99.3075  31
  -6   2  -4 951.091 150.507  16
   6  -2   4 812.846 105.015  27
   6   2   4 823.516 103.720  27
   7  -2   4 285.325 62.0342  27
   7   2   4 184.148 52.6498  27
   7  -2   4 230.720 54.6277  41
   7  -2   4 203.798 54.1289  39
   7   2   4 212.333 58.1462  39
   7   2   4 200.844 70.9605  51
  -7   2  -4 249.184 53.9390  32
  -7   2  -4 196.685 57.2029  31
  -7  -2  -4 259.036 60.6492  31
   8  -2   4 929.906 92.3963  41
   8  -2   4 982.708 101.618  39
   8   2   4 826.231 95.8955  39
   9  -2   4 59.5802 43.2275  39
   9   2   4 105.696 41.7854  39
  10  -2   4 6140.91 171.992  39
  10   2   4 6136.46 166.933  39
  12   3  -4 971.776 66.9487  42
 -12  -3   4 981.926 70.6641  60
 -12   3   4 942.214 61.6698  40
 -12   3   4 970.199 71.8509  60
 -12   3   4 1003.08 74.9864  55
  12   3  -4 981.815 76.4967  48
  12  -3  -4 984.246 82.1614  48
  12  -3  -4 857.417 72.6315  57
  11   3  -4-14.5287 32.6391  42
  11  -3  -4 16.8493 31.4051  57
 -11   3   4-13.8474 26.8504  58
 -11   3   4 23.5559 27.6900  55
  11   3  -4-26.0311 35.2499  48
  11   3  -4 28.0365 21.6630  43
  10   3  -4 1657.75 123.792  43
 -10   3   4 1720.07 126.781  58
  10  -3  -4 1735.84 134.193  57
 -10   3   4 1654.04 130.731  55
  10   3  -4 1716.41 139.206  48
   9   3  -4 1889.17 134.621  43
   9  -3  -4 1924.61 131.676  43
   9  -3  -4 2066.99 151.900  57
  -9   3   4 1998.19 146.199  55
  -9  -3   4 1670.18 134.533  33
  -9   3   4 1918.60 138.229  33
  -9  -3   4 1853.04 138.821  21
  -9   3   4 2086.25 145.243  58
  -9   3   4 1935.72 139.407  21
   9   3  -4 1830.81 146.815  48
   9   3  -4 1758.94 139.690  57
   9  -3  -4 1858.38 152.357  27
   8   3  -4 6878.11 254.104  43
   8  -3  -4 6760.68 242.532  43
  -8   3   4 6862.72 256.434  58
   8   3  -4 7354.26 268.653  57
   8  -3  -4 7130.25 265.585  57
  -8   3   4 6773.22 262.565  55
  -8  -3   4 6656.44 250.969  33
  -8   3   4 6781.01 250.862  33
  -8  -3   4 7916.99 281.353  21
  -8   3   4 6992.13 257.827  21
   8   3  -4 7280.08 278.580  48
   8   3  -4 6617.99 406.664  18
   7   3  -4 155.495 72.8234  18
   7  -3  -4 134.409 40.8535  25
  -7  -3   4 132.668 47.8333  37
  -7   3   4 53.3963 29.1588  33
  -7  -3   4 222.782 50.7859  21
  -7   3   4 103.382 38.6996  21
   6  -3  -4 59.0918 59.6606  18
   6   3  -4 33.3878 54.0839  18
   6  -3  -4 27.7354 26.3345  25
  -6   3   4 34.0743 26.6882  33
  -6  -3   4 41.9952 29.4057  21
  -6   3   4 11.9405 27.3423  21
   5  -3  -4-20.3271 61.4894  18
   5   3  -4 54.2208 44.7842  18
   5   3  -4 27.7607 31.9720  24
   5  -3  -4 86.7968 31.5646  25
  -5   3   4 54.0379 30.4468  33
  -5  -3   4 57.5046 30.7406  21
  -5   3   4 86.4582 36.4712  21
   4  -3  -4 4667.08 178.566  25
   4   3  -4 4209.45 176.013  24
  -4   3   4 4861.61 169.165  37
   4   3  -4 4642.67 179.680  38
  -4  -3   4 4759.81 167.958  21
  -4   3   4 4705.75 175.325  21
   4   3  -4 4223.42 258.218  18
   3   3  -4 17112.9 336.227  24
   3  -3  -4 17624.2 333.464  25
  -3   3   4 16335.1 471.721  17
   3   3  -4 17458.4 317.514  38
  -3  -3   4 18016.1 292.469  21
  -3   3   4 17808.4 319.261  21
   3   3  -4 17050.6 321.785  31
   3  -3  -4 17972.6 330.808  31
   3   3  -4 17057.1 487.409  18
   2  -3  -4 2721.28 121.760  26
   2  -3  -4 2688.89 130.512  25
  -2   3   4 2415.54 181.211  17
  -2  -3   4 2702.12 125.703  37
  -2  -3   4 2675.70 116.962  23
  -2  -3   4 2699.38 120.372  36
  -2   3   4 2534.11 116.393  21
   2   3  -4 2624.30 126.160  31
   2  -3  -4 2739.48 127.890  31
   2   3  -4 2918.50 124.426  29
   1  -3  -4 2680.41 131.111  25
  -1   3   4 2704.49 190.083  17
  -1  -3   4 2564.10 118.392  37
  -1  -3   4 2684.16 127.210  36
   1   3  -4 2703.01 129.051  31
   1  -3  -4 2670.26 124.651  31
  -1   3   4 2559.23 112.569  21
  -1  -3   4 2632.79 125.131  23
   1   3  -4 2677.38 117.940  29
   0   3   4 1843.60 115.241  27
   0  -3   4 1864.93 112.669  23
   0  -3  -4 1865.07 112.110  25
   0   3   4 1840.86 161.422  17
   0  -3   4 1990.90 100.753  37
   0  -3   4 1698.75 107.443  36
   0   3  -4 1874.24 110.180  31
   0  -3  -4 2039.42 110.973  31
   0   3  -4 1992.53 101.554  29
   1   3   4 4594.25 185.698  27
   1  -3   4 4245.10 175.426  23
   1  -3   4 4543.37 179.661  36
  -1   3  -4 4212.63 168.730  31
  -1  -3  -4 4598.03 169.726  31
   1   3   4 4584.86 249.887  17
  -1   3  -4 4840.18 160.691  29
   2   3   4 558.249 77.9565  27
   2  -3   4 516.549 70.5076  23
  -2   3  -4 497.406 91.9157  12
   2   3   4 554.335 96.4765  17
  -2   3  -4 500.175 68.5321  32
  -2   3  -4 543.664 68.6731  31
  -2   3  -4 617.652 63.0514  29
   3  -3   4 254.857 52.7855  27
   3   3   4 248.640 56.7646  27
  -3   3  -4 230.030 67.6951  12
   3  -3   4 280.471 57.7496  23
   3   3   4 181.144 55.0833  17
  -3   3  -4 177.293 46.4487  32
  -3   3  -4 155.771 46.2952  31
  -3  -3  -4 305.011 53.4692  31
  -3   3  -4 172.200 72.7705  16
   4   3   4 1659.81 187.356  68
   4  -3   4 1469.43 118.018  23
  -4   3  -4 1382.82 116.055  32
  -4   3  -4 1304.09 114.100  31
  -4  -3  -4 1586.61 121.207  31
  -4   3  -4 1434.96 178.380  16
  -4  -3  -4 1341.02 182.276  14
   4  -3   4 1384.81 117.186  27
   4   3   4 1482.62 127.467  27
   5  -3   4 488.357 75.5520  27
   5   3   4 446.218 78.6461  27
   5   3   4 567.078 115.341  68
   5  -3   4 420.773 66.5415  23
  -5  -3  -4 742.186 142.091  12
  -5   3  -4 353.139 66.2280  32
  -5  -3  -4 457.949 71.9734  31
  -5   3  -4 297.141 97.2281  16
  -5  -3  -4 380.874 110.321  14
   6  -3   4 240.152 57.4375  27
   6   3   4 139.833 51.7390  27
   6  -3   4 257.053 59.3908  41
   6  -3   4 169.396 49.2046  59
   6   3   4 402.544 95.4127  68
   6  -3   4 188.617 48.7025  39
   6   3   4 181.597 53.7090  39
   6   3   4 281.269 64.5954  51
  -6   3  -4 204.757 55.5294  32
  -6  -3  -4 239.427 58.8829  31
   7  -3   4 978.610 101.531  41
   7  -3   4 949.343 102.857  39
   7   3   4 1260.73 119.461  39
   7   3   4 980.990 107.346  51
   8  -3   4 1492.45 116.303  41
   8  -3   4 1525.44 120.631  39
   8   3   4 1336.74 117.569  39
   9  -3   4 213.476 44.5545  39
   9   3   4 186.535 43.1858  39
  10  -3   4 375.704 45.1870  39
  12   4  -4 3168.15 113.495  42
  12  -4  -4 2837.06 119.079  57
 -12   4   4 3172.39 124.845  55
 -11  -4   4 5253.68 183.641  60
 -11   4   4 4861.50 184.265  58
  11   4  -4 4574.51 177.911  42
  11  -4  -4 4890.11 191.545  57
 -11   4   4 4634.24 189.884  55
  11   4  -4 4688.12 194.888  48
  10   4  -4 4689.49 201.377  43
  10  -4  -4 4767.75 213.374  57
  10   4  -4 4944.64 205.548  42
 -10   4   4 4699.77 206.760  58
 -10   4   4 4806.12 216.411  55
  10   4  -4 4847.58 222.942  48
   9   4  -4 1619.07 127.455  43
  -9   4   4 1937.89 140.610  58
   9  -4  -4 1948.20 146.034  57
  -9   4   4 1828.79 141.016  55
  -9   4   4 1687.74 127.747  33
   9   4  -4 1917.29 150.946  48
   9  -4  -4 1961.65 155.328  27
   8   4  -4 2038.28 142.407  43
   8  -4  -4 1852.02 128.343  43
  -8   4   4 1952.71 141.431  58
  -8   4   4 1903.64 141.764  55
  -8   4   4 1925.17 136.366  33
  -8  -4   4 1910.55 140.056  21
  -8   4   4 1810.74 133.949  21
   8  -4  -4 1887.96 140.936  57
   8   4  -4 2014.58 151.551  48
   8   4  -4 2121.78 232.477  18
   7  -4  -4 12239.1 348.453  25
  -7   4   4 12088.7 318.706  33
  -7  -4   4 11665.6 332.241  21
  -7   4   4 11931.7 331.802  21
   7   4  -4 12416.7 533.647  18
   6  -4  -4 21041.6 438.467  25
  -6  -4   4 20095.6 414.565  35
  -6   4   4 21312.8 395.477  33
  -6  -4   4 20558.0 413.858  21
  -6   4   4 21005.5 420.580  21
   6   4  -4 20484.2 649.064  18
   5   4  -4 475.144 70.4532  38
   5   4  -4 407.666 99.9468  18
   5  -4  -4 474.230 68.0928  25
   5  -4  -4 411.195 85.8656  68
  -5  -4   4 374.665 60.7525  35
  -5  -4   4 455.175 63.4027  21
  -5   4   4 412.442 54.3042  33
  -5   4   4 420.023 64.0045  21
   4  -4  -4 9290.10 265.539  25
  -4   4   4 8419.11 359.567  17
   4   4  -4 9372.84 263.523  38
   4   4  -4 9540.80 267.447  24
  -4  -4   4 9432.41 262.681  35
  -4  -4   4 9619.97 243.609  21
  -4   4   4 9595.36 259.180  21
   4   4  -4 9417.27 390.035  18
   3   4  -4 13194.5 303.580  24
   3  -4  -4 13519.0 281.525  26
   3  -4  -4 12902.1 303.025  25
  -3   4   4 12636.6 418.891  17
  -3  -4   4 13416.2 298.404  35
  -3   4   4 13987.1 297.825  21
   3   4  -4 13135.6 287.977  38
   3   4  -4 13816.1 289.771  31
   3  -4  -4 13577.7 290.844  31
   3   4  -4 13530.1 295.601  29
   3   4  -4 13097.7 435.111  18
   2  -4  -4 39989.8 495.177  26
   2  -4  -4 40065.1 523.122  25
  -2   4   4 39319.3 733.845  17
   2   4  -4 40839.1 468.801  38
  -2  -4   4 39196.0 477.932  36
  -2   4   4 39842.5 477.770  21
   2   4  -4 40758.0 484.544  31
   2  -4  -4 39368.7 472.552  31
   2   4  -4 40492.3 493.883  29
   1  -4  -4 2564.69 129.958  26
   1  -4  -4 2409.54 130.663  25
  -1   4   4 2162.03 178.854  17
  -1  -4   4 2641.32 123.571  37
  -1  -4   4 2373.80 123.755  23
  -1  -4   4 2417.85 126.794  36
   1   4  -4 2637.00 126.308  31
   1  -4  -4 2574.65 121.273  31
  -1   4   4 2544.26 120.113  21
   1   4  -4 2473.38 123.834  29
   0  -4  -4 8705.30 246.578  25
   0   4   4 8295.33 342.535  17
   0  -4   4 8931.11 213.397  37
   0  -4   4 8246.27 237.995  23
   0  -4   4 8704.39 245.310  36
   0   4  -4 8465.48 229.164  31
   0  -4  -4 8404.26 219.746  31
   0   4  -4 8768.20 227.604  29
   1   4   4 3719.60 174.595  27
  -1  -4  -4 3751.39 169.876  25
   1   4   4 3670.50 228.103  17
   1  -4   4 3708.01 170.135  23
   1  -4   4 3945.28 173.208  36
  -1   4  -4 3609.37 156.071  31
  -1   4  -4 3890.84 156.201  29
   2   4   4 6344.65 236.562  27
  -2   4  -4 6070.89 211.928  31
   2  -4   4 6193.44 226.874  36
   2   4   4 6515.35 309.067  17
   2  -4   4 6030.28 225.929  23
  -2   4  -4 6299.40 206.667  29
   3   4   4 240.924 56.6429  27
   3  -4   4 316.703 61.5605  23
  -3  -4  -4 189.981 67.6734  10
   3   4   4 124.147 43.6225  17
  -3   4  -4 290.850 58.5460  32
  -3   4  -4 167.969 44.5308  31
  -3   4  -4 188.876 70.4823  16
  -3   4  -4 319.358 52.3855  29
   4  -4   4 4608.78 210.929  23
  -4  -4  -4 4761.46 296.595  10
  -4   4  -4 4376.86 205.746  32
  -4   4  -4 4438.03 205.646  31
  -4   4  -4 4573.90 307.595  16
  -4   4  -4 4861.04 199.970  29
   4   4   4 4943.39 226.613  27
   5  -4   4 803.407 93.2423  23
  -5   4  -4 790.949 92.9676  32
  -5   4  -4 745.781 89.7476  31
  -5   4  -4 848.097 148.070  16
  -5  -4  -4 509.664 118.186  14
   5   4   4 791.591 101.389  27
   6  -4   4 7859.64 286.596  41
   6  -4   4 8003.80 275.955  39
   6   4   4 7658.14 284.504  39
   6   4   4 8240.48 291.613  51
  -6   4  -4 8330.16 294.648  31
  -6   4  -4 7970.24 286.564  32
   6  -4   4 8292.33 264.263  45
   6  -4   4 7557.84 292.318  27
   6   4   4 7898.57 299.844  27
   7  -4   4 11427.6 333.245  41
   7  -4   4 12242.2 341.463  39
   7   4   4 11806.0 344.315  39
   7   4   4 12270.2 353.677  51
   7  -4   4 12644.8 319.872  45
   8  -4   4 320.706 61.1688  41
   8  -4   4 360.619 64.1239  39
   8   4   4 263.722 57.2537  39
   8  -4   4 314.029 55.1036  45
   9  -4   4 561.124 65.6867  39
   9   4   4 623.937 64.9994  39
  11   5  -4 893.775 78.5874  42
  11  -5  -4 859.866 81.5468  57
 -11   5   4 919.504 85.7801  55
 -11   5   4 922.366 81.4901  58
  11   5  -4 722.445 78.4175  48
  10   5  -4 4041.76 184.132  42
 -10   5   4 3780.89 184.117  58
 -10   5   4 3888.56 193.614  55
  10   5  -4 3998.95 197.573  48
  10  -5  -4 4067.32 194.703  57
  10   5  -4 3753.56 178.041  43
   9   5  -4 11604.7 328.958  43
  -9   5   4 11128.4 332.298  58
  -9   5   4 11491.6 341.218  55
   9  -5  -4 11519.7 338.835  57
   9   5  -4 11691.2 354.676  48
   8   5  -4 205.284 53.4183  43
  -8   5   4 218.570 53.2682  55
  -8   5   4 288.265 58.1688  33
   8  -5  -4 264.119 62.2017  57
  -8  -5   4 217.817 56.0554  21
   8   5  -4 196.844 57.5845  48
  -8   5   4 249.778 55.7701  21
   8   5  -4 190.416 46.8195  46
   7   5  -4 7605.31 263.462  43
   7  -5  -4 7869.38 290.231  25
   7  -5  -4 7660.74 436.220  68
  -7  -5   4 7426.31 269.584  35
  -7   5   4 7235.08 265.422  55
  -7   5   4 7361.56 255.930  33
  -7  -5   4 7216.70 264.743  21
   7  -5  -4 7396.01 268.026  57
  -7   5   4 7259.80 263.542  21
   7   5  -4 7568.08 282.971  48
   7   5  -4 7903.45 260.307  46
   7   5  -4 7471.33 425.381  18
   6  -5  -4 3684.17 193.150  25
  -6  -5   4 3689.46 186.531  35
   6  -5  -4 3495.86 278.238  68
  -6   5   4 3986.81 179.501  33
  -6  -5   4 3676.76 180.745  21
  -6   5   4 3881.02 188.073  21
   6   5  -4 3611.16 283.763  18
   5  -5  -4 6436.61 242.677  25
   5   5  -4 6336.30 239.807  38
   5  -5  -4 6729.63 373.989  68
  -5  -5   4 6976.49 244.464  35
  -5   5   4 6574.78 212.985  33
  -5  -5   4 6322.27 222.292  21
  -5   5   4 6780.83 239.269  21
   5   5  -4 6581.84 357.531  18
   4   5  -4 3289.17 164.379  38
   4  -5  -4 3312.59 169.218  25
  -4   5   4 3374.17 225.138  17
  -4  -5   4 3342.77 164.311  35
  -4  -5   4 3308.69 149.083  21
  -4   5   4 3308.81 161.508  21
   4   5  -4 3121.20 160.001  24
   4   5  -4 3226.74 237.912  18
   3  -5  -4 7388.98 225.926  26
   3  -5  -4 7275.14 239.058  25
  -3   5   4 7162.63 325.999  17
   3   5  -4 7457.09 234.883  24
  -3  -5   4 7402.89 231.498  35
   3   5  -4 7443.51 229.115  38
  -3   5   4 7689.94 233.007  21
   3   5  -4 7237.63 231.329  29
   3   5  -4 7721.07 335.184  18
   2  -5  -4 825.796 79.4215  26
   2   5  -4 619.937 65.0958  38
   2  -5  -4 632.329 75.8978  25
  -2  -5   4 690.260 71.9946  36
  -2  -5   4 630.308 68.2879  35
  -2   5   4 552.430 94.4076  17
  -2   5   4 688.089 72.1219  21
   2   5  -4 693.692 73.0410  29
   1  -5  -4 8287.94 244.463  26
   1  -5  -4 8938.89 259.339  25
  -1  -5   4 8445.86 239.734  23
  -1  -5   4 8364.78 245.105  36
  -1   5   4 8597.84 356.295  17
  -1   5   4 8768.39 237.265  21
   1   5  -4 8599.99 242.138  29
   0  -5   4 66.5504 34.8294  23
   0   5   4 163.514 57.3880  17
   0  -5   4 112.632 40.0961  36
   0   5  -4 130.110 34.2253  31
   0   5  -4 134.950 38.8732  29
   0  -5  -4 123.685 42.9178  25
   1   5   4 24255.9 448.134  27
  -1  -5  -4 25339.7 451.325  25
   1   5   4 24470.0 614.050  17
  -1   5  -4 25902.2 413.689  31
   1  -5   4 25123.3 451.813  36
  -1   5  -4 24962.2 419.513  29
   2   5   4 1006.06 98.5973  27
  -2  -5  -4 1260.30 107.842  25
   2   5   4 1186.02 144.713  17
   2  -5   4 947.004 98.1605  23
   2  -5   4 791.366 88.3144  36
  -2  -5  -4 1073.00 140.515  10
  -2   5  -4 903.021 89.5428  32
  -2   5  -4 1081.72 92.6041  31
  -2   5  -4 1054.67 90.7266  29
   3   5   4 22723.9 472.106  27
  -3  -5  -4 23234.0 462.195  25
  -3   5  -4 23838.9 438.263  31
   3  -5   4 22558.3 462.293  23
   3   5   4 23431.0 617.302  17
  -3  -5  -4 22302.2 651.952  10
  -3   5  -4 22851.4 447.571  32
  -3   5  -4 23415.2 431.986  29
   4   5   4 3935.71 209.745  27
   4  -5   4 4017.54 202.371  23
  -4  -5  -4 3866.30 279.756  10
  -4   5  -4 3930.12 196.117  32
  -4   5  -4 4265.11 295.513  16
  -4   5  -4 3994.13 191.767  31
  -4   5  -4 3922.34 186.754  29
   5   5   4 2371.36 167.370  27
   5   5   4 2478.33 159.543  39
   5  -5   4 2391.47 151.218  59
   5  -5   4 2303.72 157.670  23
   5   5   4 2412.19 155.973  51
  -5   5  -4 2305.86 231.052  16
  -5   5  -4 2239.38 155.240  32
  -5   5  -4 2271.19 151.450  31
  -5   5  -4 2457.29 151.752  29
   5  -5   4 2421.35 146.671  45
   6   5   4 389.569 71.7637  27
   6  -5   4 421.169 71.2783  41
   6   5   4 378.532 68.8396  39
   6   5   4 259.637 66.6736  51
  -6   5  -4 463.252 74.1919  32
  -6   5  -4 427.431 69.6625  31
  -6   5  -4 366.067 61.3453  29
   6  -5   4 336.751 60.2985  45
   7  -5   4 6590.04 253.638  41
   7   5   4 6328.05 246.226  39
   7   5   4 7125.02 267.185  51
   7  -5   4 6750.39 238.473  45
   8  -5   4 4104.73 183.847  41
   8  -5   4 4214.13 177.236  39
   8   5   4 4116.27 179.773  39
   8   5   4 4246.55 199.552  51
   8  -5   4 4189.96 172.052  45
   9  -5   4 612.455 60.1748  39
   9   5   4 547.932 53.0046  39
  -9   5  -4 438.947 54.7314  44
  11   6  -4 1146.41 83.4503  42
 -11   6   4 1190.20 90.5560  55
 -11   6   4 1111.52 84.8932  58
  11  -6  -4 1092.37 85.9520  57
  10   6  -4 1645.20 115.666  42
  10  -6  -4 1647.55 121.073  57
 -10   6   4 1590.88 117.277  58
 -10   6   4 1759.10 126.812  55
   9   6  -4 8670.49 277.019  42
  -9   6   4 8906.48 293.609  58
  -9   6   4 8509.67 292.091  55
   9   6  -4 9140.05 310.188  48
   9   6  -4 9484.92 268.463  46
   9  -6  -4 9423.60 304.151  57
   9   6  -4 9233.52 290.454  43
   8   6  -4 2329.29 154.565  43
   8  -6  -4 2373.47 161.849  57
  -8  -6   4 2407.76 155.564  21
  -8   6   4 2413.90 160.330  55
  -8   6   4 2468.83 154.689  33
  -8   6   4 2417.30 153.463  50
  -8   6   4 2258.39 151.562  21
   8   6  -4 2437.96 168.275  48
   8   6  -4 2492.35 150.362  46
   7   6  -4 1509.03 120.178  43
   7  -6  -4 1554.08 121.180  43
   7  -6  -4 1659.63 216.090  68
   7  -6  -4 1604.73 131.247  57
  -7  -6   4 1619.12 130.554  35
  -7   6   4 1534.42 127.801  55
  -7   6   4 1466.77 119.043  33
  -7  -6   4 1573.55 128.818  21
  -7   6   4 1619.37 127.884  50
  -7   6   4 1514.39 124.808  21
   7  -6  -4 1587.67 136.733  25
   7   6  -4 1523.22 133.710  48
   7   6  -4 1664.76 123.019  46
   7   6  -4 1711.90 213.490  18
   6  -6  -4 7606.40 438.809  68
   6  -6  -4 8030.88 293.979  25
   6   6  -4 8024.30 289.007  38
  -6  -6   4 8304.01 282.604  35
  -6   6   4 8364.16 263.686  33
  -6  -6   4 8191.74 272.937  21
  -6   6   4 8261.10 278.338  21
   6   6  -4 8398.79 434.009  18
   5   6  -4 802.185 135.842  18
   5  -6  -4 709.419 88.5596  25
   5   6  -4 852.030 94.3060  38
  -5  -6   4 682.174 83.6062  35
  -5   6   4 828.215 83.0291  33
  -5  -6   4 703.293 82.4857  21
  -5   6   4 733.953 87.2534  21
   4  -6  -4 5565.52 226.010  25
   4   6  -4 5195.44 213.754  38
   4   6  -4 5078.08 204.577  24
  -4  -6   4 5398.52 215.064  35
  -4  -6   4 5351.33 193.822  21
  -4   6   4 5423.73 214.241  21
   3   6  -4 829.934 83.9909  24
   3  -6  -4 646.870 82.7175  25
  -3  -6   4 666.633 76.8043  35
  -3   6   4 734.585 107.551  17
  -3   6   4 620.550 75.0381  21
   3   6  -4 760.783 82.2648  29
   3   6  -4 790.830 82.3614  38
   2  -6  -4 14257.5 334.820  26
   2  -6  -4 14412.4 348.270  25
   2   6  -4 15176.5 324.727  38
  -2  -6   4 14337.2 327.576  36
  -2  -6   4 14904.3 324.416  35
  -2   6   4 14504.9 329.159  21
   2   6  -4 14799.4 339.725  29
  -2   6   4 14736.6 477.415  17
   1  -6  -4 3208.98 163.497  26
   1  -6  -4 3239.93 164.410  25
  -1   6   4 3407.41 236.195  17
  -1  -6   4 3146.69 159.753  36
  -1   6   4 2897.91 149.762  21
   1   6  -4 3335.06 161.870  29
  -1  -6   4 2836.01 149.514  23
   0  -6  -4 24678.0 454.077  26
   0  -6  -4 25865.7 459.651  25
   0   6   4 25597.0 643.698  17
   0  -6   4 24941.7 456.409  36
   0   6  -4 25318.6 439.543  29
  -1  -6  -4 217.687 49.1329  25
   1  -6   4 133.393 46.7687  36
   1   6   4 245.599 82.3723  17
  -1   6  -4 233.195 49.4923  29
   2   6   4 337.838 62.5166  27
  -2  -6  -4 431.594 70.8803  25
  -2  -6  -4 308.386 82.7675  10
   2   6   4 353.337 91.2730  17
   2  -6   4 254.245 60.9447  36
  -2   6  -4 321.489 57.3950  29
   3   6   4 881.815 98.9889  27
  -3  -6  -4 891.085 96.2743  25
   3  -6   4 876.068 102.927  23
   3  -6   4 884.990 100.808  36
   3   6   4 975.946 138.457  17
  -3   6  -4 909.871 95.7856  32
  -3  -6  -4 1002.18 144.870  10
  -3   6  -4 975.479 94.8280  29
  -3  -6  -4 1085.25 138.941  19
   4   6   4 5099.27 241.456  27
  -4  -6  -4 5769.47 243.518  25
   4  -6   4 5217.86 235.867  23
   4   6   4 5594.79 313.664  17
  -4   6  -4 5425.02 231.958  32
  -4   6  -4 5504.19 226.359  29
   5   6   4 3733.41 211.941  27
   5  -6   4 4288.14 208.601  41
   5   6   4 4234.41 210.241  39
   5  -6   4 4261.44 212.516  23
  -5   6  -4 3950.78 202.142  52
   5   6   4 4190.42 208.129  51
  -5   6  -4 4072.62 205.833  32
  -5   6  -4 4408.30 204.330  29
   5  -6   4 4351.29 200.543  45
   6  -6   4 2711.80 168.815  41
   6   6   4 2597.19 160.861  39
   6   6   4 2679.82 168.425  51
   6  -6   4 2604.17 155.490  45
   7  -6   4 1556.76 122.600  41
   7   6   4 1453.02 115.858  39
   7   6   4 1605.09 128.994  51
   7  -6   4 1484.94 112.504  45
   8  -6   4 2484.88 138.645  41
   8   6   4 2393.30 142.678  51
   8  -6   4 2432.02 130.477  45
  -8   6  -4 2414.20 141.174  44
  -9   6  -4 589.321 57.8335  44
  11   7  -4 606.135 56.8109  42
  11   7  -4 453.975 45.2619  62
 -11   7   4 564.923 56.1552  58
  11  -7  -4 485.831 53.1664  57
 -11   7   4 500.254 56.4246  55
 -10   7   4 33.7257 32.7083  55
  10   7  -4-18.1732 31.0532  42
 -10   7   4-11.7792 32.0888  58
  10  -7  -4-10.0785 31.0290  57
  -9   7   4 644.795 82.8440  58
   9   7  -4 713.900 82.2181  42
   9  -7  -4 872.029 95.9556  57
  -9   7   4 768.312 86.7763  55
  -9   7   4 764.532 87.6802  50
   9   7  -4 852.160 84.0128  46
   8   7  -4 99.1955 42.7796  42
   8  -7  -4 69.0293 38.8675  57
  -8   7   4 24.2008 35.6239  55
  -8   7   4 137.604 50.1063  50
   8   7  -4 79.7103 39.8123  46
   8   7  -4 104.245 46.5605  43
   7   7  -4 11305.7 327.979  43
   7  -7  -4 10623.5 346.646  25
   7  -7  -4 10992.1 338.179  57
  -7  -7   4 10830.7 329.463  35
  -7   7   4 10534.4 324.723  55
  -7   7   4 10574.6 309.939  33
  -7  -7   4 10398.5 317.580  21
  -7   7   4 10709.7 329.694  50
  -7   7   4 10156.8 315.783  21
   7   7  -4 10674.2 313.245  46
   6   7  -4 947.830 93.0668  43
   6  -7  -4 1046.57 99.2391  43
   6  -7  -4 982.207 153.913  68
   6  -7  -4 849.096 102.087  25
   6   7  -4 932.061 104.243  38
   6  -7  -4 832.066 95.4214  57
  -6  -7   4 884.948 98.1231  35
  -6   7   4 898.815 94.4782  55
  -6   7   4 809.975 87.6372  33
  -6  -7   4 794.657 91.6163  21
  -6   7   4 980.547 100.940  50
  -6   7   4 932.556 99.3650  21
   6   7  -4 1025.12 98.6637  46
   5  -7  -4 991.201 106.855  25
  -5  -7   4 987.941 101.387  35
   5   7  -4 922.824 102.981  38
  -5   7   4 982.947 91.9749  33
  -5  -7   4 959.761 96.1842  21
  -5   7   4 1121.32 110.068  21
   4   7  -4 3198.18 175.722  38
   4  -7  -4 2934.38 172.585  25
   4   7  -4 3177.95 163.037  24
  -4   7   4 3244.77 155.080  33
  -4   7   4 3061.60 168.601  21
  -4  -7   4 2830.60 162.149  35
   3  -7  -4 17361.4 406.138  25
  -3   7   4 19001.3 547.894  17
   3   7  -4 19386.1 385.969  24
  -3  -7   4 18065.9 387.094  35
  -3   7   4 19460.8 409.503  21
   3   7  -4 18062.7 403.450  29
   3   7  -4 18397.8 398.233  38
   2  -7  -4 2617.96 155.361  26
   2  -7  -4 2586.19 155.656  25
  -2   7   4 2978.76 223.988  17
  -2  -7   4 2557.92 148.406  36
   2   7  -4 2636.36 144.957  38
  -2  -7   4 2558.75 143.526  35
  -2   7   4 2781.91 154.160  21
   2   7  -4 2866.60 159.162  29
   2   7  -4 2708.37 146.358  24
  -1  -7   4 2175.83 140.368  36
   1  -7  -4 2038.39 138.244  26
   1  -7  -4 2099.11 138.900  25
  -1   7   4 2009.25 189.137  17
  -1  -7   4 2212.39 126.036  35
   1   7  -4 2125.99 136.337  29
   0  -7  -4 131.412 48.4982  26
   0  -7   4 156.453 46.6020  36
   0   7   4 263.918 75.5542  17
   0  -7  -4 213.837 50.3333  25
   0   7  -4 161.710 47.2153  29
  -1  -7  -4 23009.8 467.206  26
  -1  -7  -4 23983.7 466.453  25
   1   7   4 23388.5 644.623  17
   1  -7   4 23275.6 475.143  36
  -1   7  -4 23133.5 446.761  29
  -2  -7  -4 3409.68 186.307  26
  -2  -7  -4 3564.18 185.373  25
   2   7   4 3336.46 253.793  17
   2  -7   4 3186.53 183.109  36
  -2  -7  -4 3247.48 261.095  10
  -2   7  -4 3273.17 173.256  29
  -3  -7  -4 10726.6 331.636  26
  -3  -7  -4 10946.8 327.781  25
   3  -7   4 10061.8 330.163  23
   3   7   4 10334.9 438.747  17
   3  -7   4 10532.3 331.743  36
  -3  -7  -4 10574.2 469.360  10
  -3   7  -4 10400.2 312.642  29
  -3  -7  -4 11095.6 462.756  19
   4   7   4 74.5227 41.5307  27
  -4  -7  -4 7.49554 36.8541  26
   4  -7   4-2.55793 43.0600  23
   4   7   4 119.954 52.8888  17
  -4   7  -4-4.58233 38.2101  52
   4   7   4 67.2173 35.9293  51
  -4   7  -4-2.81924 28.7249  32
   4  -7   4 9.52094 27.8422  49
  -4   7  -4 5.88178 23.1370  29
   4  -7   4-13.4243 34.9758  45
   5   7   4 1.99140 35.7336  27
  -5  -7  -4-104.694 44.4480  26
   5  -7   4 20.1182 31.6828  41
   5   7   4-5.54979 39.1039  39
   5  -7   4 11.8939 31.9373  23
  -5   7  -4 14.0151 30.1030  52
   5   7   4-95.2678 47.7293  51
  -5   7  -4 52.2021 28.8369  32
  -5   7  -4-10.5576 34.1047  29
   5  -7   4 20.7485 31.0901  45
   6  -7   4 11.0072 39.4425  41
   6   7   4 7.50414 40.0643  51
   6  -7   4 16.9972 26.7568  45
   7  -7   4 5634.72 221.615  41
   7   7   4 5410.15 220.842  51
   7  -7   4 5167.57 203.575  45
  -7   7  -4 4917.17 213.398  44
   8   7   4 1919.29 121.279  51
   8  -7   4 1954.54 112.304  45
  -8   7  -4 1856.72 118.475  44
  10   8  -4 176.326 38.2933  42
  10   8  -4 250.521 45.5937  62
 -10   8   4 218.233 46.4251  58
  10  -8  -4 220.981 45.3062  57
 -10   8   4 257.878 47.8049  55
 -10   8   4 307.636 46.1726  50
 -10  -8   4 200.534 40.4536  49
   9   8  -4 188.495 43.9035  42
  -9   8   4 130.296 46.8988  58
   9  -8  -4 182.939 51.0921  57
  -9   8   4 159.471 43.3066  55
  -9   8   4 152.309 47.1753  50
   9   8  -4 201.846 45.7874  46
   8   8  -4 964.737 94.3849  42
   8  -8  -4 1021.14 106.116  57
  -8   8   4 982.829 98.4565  55
  -8   8   4 963.308 101.407  50
   8   8  -4 963.222 94.4244  46
   7   8  -4 2351.01 144.420  42
   7  -8  -4 2271.41 162.827  25
   7  -8  -4 2144.51 152.575  57
  -7  -8   4 2319.99 152.995  35
  -7   8   4 2311.49 151.547  55
  -7   8   4 2096.51 142.740  33
  -7  -8   4 2238.09 147.872  21
  -7   8   4 2259.88 155.558  50
  -7   8   4 2025.68 143.488  21
   7   8  -4 2123.97 141.960  46
   6  -8  -4 6.86937 43.5733  43
  -6   8   4 7.96242 35.6906  55
   6  -8  -4 6.38272 39.8997  25
   6   8  -4 5.93765 32.3669  38
   6  -8  -4 26.9307 39.5999  57
  -6  -8   4 57.8142 34.2515  35
  -6   8   4 63.7828 34.9131  33
  -6   8   4 13.4649 44.5222  50
  -6  -8   4 46.2927 34.4668  21
  -6   8   4 34.0675 33.2893  21
   6   8  -4 35.4048 38.3873  46
   5  -8  -4 1797.68 129.012  43
   5  -8  -4 1588.53 135.496  25
  -5  -8   4 1714.49 133.506  35
   5  -8  -4 1823.00 136.877  57
   5   8  -4 1963.39 132.448  56
   5   8  -4 1548.20 133.096  38
  -5   8   4 1805.90 127.232  33
  -5  -8   4 1746.76 126.266  21
  -5   8   4 1969.69 143.831  50
  -5   8   4 1665.00 133.056  21
  -5  -8   4 1684.16 123.313  49
   5   8  -4 1844.99 129.442  46
   4   8  -4 23111.0 480.100  38
   4  -8  -4 23542.2 493.539  25
  -4  -8   4 22486.5 459.014  35
  -4   8   4 23089.9 474.184  21
   3  -8  -4 3291.62 185.368  25
   3   8  -4 3150.87 174.912  38
  -3  -8   4 3077.96 168.049  35
  -3   8   4 3339.93 180.759  21
   3   8  -4 3155.72 178.382  29
   2  -8  -4 21.2878 37.5736  25
   2   8  -4 15.3029 30.4118  38
  -2  -8   4 19.3258 28.0115  35
  -2  -8   4 29.1997 31.3441  36
   2   8  -4 39.8034 33.2111  29
   1  -8  -4 8.32308 36.0342  26
   1  -8  -4 1.57345 33.5010  25
  -1  -8   4 47.9767 32.8461  36
  -1   8   4 41.3340 50.9936  17
   1   8  -4 23.7017 33.0435  29
   0  -8  -4 1136.13 109.765  26
   0  -8  -4 1171.02 109.770  25
   0   8   4 1193.95 157.971  17
   0  -8   4 1147.48 111.283  36
   0   8  -4 1385.03 116.950  29
  -1  -8  -4 5135.12 229.581  26
  -1  -8  -4 5017.82 220.084  25
   1   8   4 4963.45 309.680  17
   1  -8   4 5000.23 230.282  36
  -1   8  -4 5021.18 218.429  29
  -2  -8  -4 1813.36 140.228  26
  -2  -8  -4 1902.70 136.372  25
   2   8   4 1733.24 187.385  17
   2  -8   4 1694.59 139.558  36
  -2   8  -4 2073.64 143.114  29
  -3  -8  -4 396.422 70.5125  26
   3  -8   4 358.273 70.6122  36
   3   8   4 332.909 87.4062  17
  -3   8  -4 374.929 65.8691  52
   3   8   4 680.676 82.8983  51
   3   8   4 407.426 65.2932  50
   3  -8   4 372.368 63.5196  49
  -3   8  -4 326.327 58.8320  29
   3  -8   4 381.148 61.4337  45
  -4  -8  -4 1363.31 122.530  26
   4  -8   4 1348.20 114.480  41
   4  -8   4 1405.63 129.080  23
  -4   8  -4 1264.83 120.101  52
   4   8   4 1477.30 124.806  51
   4  -8   4 1368.43 115.201  49
  -4   8  -4 1477.53 122.241  29
   4  -8   4 1477.70 120.293  45
   5  -8   4 2257.02 147.220  41
  -5   8  -4 2199.49 148.744  52
   5   8   4 2518.60 160.420  51
   5  -8   4 2153.07 144.944  45
   6  -8   4 191.967 52.3681  41
   6   8   4 123.260 53.8928  51
   6  -8   4 118.128 43.9675  45
  -6   8  -4 213.656 59.6091  44
   7  -8   4 623.853 74.0567  41
   7   8   4 643.070 78.0402  51
   7  -8   4 483.067 66.8361  45
  -7   8  -4 516.171 71.9551  44
   8   8   4 3944.43 153.439  51
   8  -8   4 3860.49 141.832  45
  -8   8  -4 3561.97 147.011  44
  10   9  -4 167.016 39.7218  62
 -10   9   4 115.380 33.1818  58
  10  -9  -4 170.066 35.9440  57
 -10   9   4 238.979 41.4113  50
   9   9  -4 354.984 51.3980  42
   9   9  -4 335.801 57.6948  62
   9  -9  -4 388.452 62.2909  57
  -9   9   4 440.303 56.7097  55
  -9   9   4 316.287 54.9766  58
  -9   9   4 312.282 55.0953  50
  -9  -9   4 331.837 50.2290  49
   8   9  -4 1929.36 119.818  42
  -8   9   4 2010.52 133.175  58
   8  -9  -4 2123.52 142.107  57
  -8   9   4 2038.05 129.945  55
  -8   9   4 2102.10 139.712  50
  -8  -9   4 2098.46 128.038  49
   8   9  -4 1971.25 125.820  46
   7  -9  -4 1394.96 122.682  57
  -7   9   4 1171.56 103.991  55
  -7   9   4 1238.69 114.069  50
  -7  -9   4 1314.54 108.021  49
   7   9  -4 1294.07 112.302  46
   6  -9  -4 2233.66 141.417  43
   6  -9  -4 2176.43 156.325  25
   6   9  -4 2010.40 151.551  38
   6  -9  -4 2017.89 147.976  57
   6   9  -4 2145.41 140.564  56
  -6  -9   4 1969.76 144.787  35
  -6   9   4 2165.25 142.162  33
  -6  -9   4 1798.66 129.533  21
  -6   9   4 1931.69 147.056  50
  -6   9   4 1887.35 140.330  21
  -6  -9   4 2003.25 134.200  49
   6   9  -4 1969.88 137.375  46
   5  -9  -4 48.3007 34.6690  43
   5  -9  -4 33.6692 31.3253  25
   5   9  -4 20.4044 37.2155  38
   5  -9  -4 90.2396 43.2953  57
   5   9  -4 31.5346 34.9459  56
  -5  -9   4 40.0527 36.9951  35
  -5   9   4 172.155 37.6096  33
  -5   9   4 46.5899 37.7976  50
  -5  -9   4 26.9962 28.8412  49
  -5   9   4-6.30094 42.0204  21
   5   9  -4 30.9232 38.3162  46
   4  -9  -4-17.7585 37.7843  43
   4  -9  -4 41.4240 31.3241  25
   4   9  -4-26.5219 49.3845  38
   4  -9  -4-25.4439 45.7563  57
   4   9  -4 27.8341 45.0202  56
  -4  -9   4-1.43981 33.8730  35
  -4   9   4 39.9585 37.4217  50
  -4  -9   4 84.3901 32.5876  49
   4   9  -4-8.27661 33.7989  46
   3  -9  -4 736.893 91.9832  25
   3   9  -4 573.342 82.1602  38
   3  -9  -4 634.743 80.6629  57
   3   9  -4 736.384 85.6280  56
  -3  -9   4 677.005 82.9348  35
  -3   9   4 524.347 77.2805  50
   3   9  -4 583.069 84.7155  29
   2  -9  -4 2364.55 156.996  25
   2   9  -4 2388.06 152.662  38
  -2   9   4 2054.13 195.043  17
  -2  -9   4 2324.05 153.756  36
  -2  -9   4 2194.48 139.997  35
   2   9  -4 2475.00 161.373  29
   1  -9  -4 853.124 94.8942  25
  -1  -9   4 723.280 91.9138  36
   1  -9  -4 803.559 90.1504  34
  -1   9   4 843.512 131.561  17
   1   9  -4 860.081 96.6308  29
   0  -9  -4 56.4831 41.4187  26
   0  -9  -4 75.6018 39.4208  25
   0  -9   4 78.4796 37.6525  36
   0   9   4-9.53939 40.0458  17
   0   9  -4 90.8845 39.6818  29
  -1  -9  -4 1624.90 135.195  26
   1   9   4 1914.19 196.937  17
   1  -9   4 1629.59 138.441  36
  -1   9  -4 1569.51 132.421  52
   1   9   4 1672.12 132.725  50
   1  -9   4 1480.69 116.394  49
  -1   9  -4 1728.47 137.147  29
   1  -9   4 1662.44 125.355  45
   1   9   4 1760.72 135.946  44
  -2  -9  -4 541.754 80.7814  26
   2  -9   4 338.568 66.1762  36
   2   9   4 537.216 101.354  17
  -2   9  -4 452.778 72.9711  52
   2   9   4 425.184 69.2729  50
   2  -9   4 423.968 65.5599  49
  -2   9  -4 392.509 67.5668  29
   2  -9   4 401.680 65.7746  45
   2   9   4 356.477 66.7662  44
  -3  -9  -4 144.469 46.0013  26
   3  -9   4 44.6913 41.9762  36
  -3   9  -4 44.7114 31.7658  52
   3   9   4 152.865 42.4220  51
   3  -9   4 50.8895 34.3535  49
  -3   9  -4 48.5368 30.3149  29
   3  -9   4 156.333 47.0623  45
  -3   9  -4 89.9732 40.2754  44
  -4   9  -4 505.026 79.3208  52
   4   9   4 523.762 78.8774  51
   4  -9   4 384.248 63.9572  45
  -4   9  -4 442.646 74.9569  44
   5  -9   4 2224.41 140.616  41
  -5   9  -4 2299.27 147.356  52
   5   9   4 2391.75 154.621  51
   5  -9   4 2293.49 144.904  45
  -5   9  -4 2266.19 154.473  44
   6  -9   4 1471.70 109.044  41
   6   9   4 1342.03 112.913  51
   6  -9   4 1359.12 110.068  45
  -6   9  -4 1383.40 117.884  44
   7   9   4 1696.46 111.450  51
   7  -9   4 1635.50 103.726  45
  -7   9  -4 1516.49 106.746  44
   8   9   4 2283.56 107.171  51
   8  -9   4 2533.15 102.378  45
  -8   9  -4 2365.74 105.228  44
   9  10  -4 2994.95 133.748  62
   9 -10  -4 2876.30 136.489  57
  -9  10   4 2944.60 136.953  50
  -9  10   4 2981.99 130.863  58
   8  10  -4 1842.15 123.588  62
  -8  10   4 1900.56 117.992  58
   8 -10  -4 1965.23 129.987  57
  -8  10   4 1821.76 123.388  50
  -7  10   4 261.442 51.9452  58
   7 -10  -4 435.171 73.2954  57
  -7  10   4 348.688 66.1418  50
   7  10  -4 423.597 65.7136  46
   6 -10  -4 5612.45 237.311  57
   6  10  -4 5547.38 219.861  56
  -6  10   4 5311.93 232.824  50
   6  10  -4 5733.41 227.451  46
   5 -10  -4 1351.99 112.158  43
   5 -10  -4 1398.62 126.556  25
   5  10  -4 1243.15 117.790  38
   5 -10  -4 1239.56 117.408  57
   5  10  -4 1428.48 120.014  56
  -5 -10   4 1415.74 119.733  35
  -5  10   4 1316.77 120.626  50
   5  10  -4 1328.78 113.023  46
   5 -10  -4 1388.94 126.366  28
   4 -10  -4 12588.4 343.152  43
   4 -10  -4 12457.8 366.783  25
   4  10  -4 12756.1 366.891  38
   4 -10  -4 13435.0 367.008  57
   4  10  -4 13001.5 356.505  56
  -4 -10   4 12770.3 350.985  35
  -4  10   4 12776.6 361.374  50
   4  10  -4 13062.7 340.684  46
  -4  10   4 13663.3 363.114  44
   3 -10  -4 2237.84 156.334  25
   3 -10  -4 2373.15 153.587  57
   3  10  -4 2364.41 154.261  56
  -3 -10   4 2328.01 150.577  35
  -3  10   4 2252.91 155.385  50
   3  10  -4 2243.36 153.950  38
   3  10  -4 2442.41 145.087  46
  -3 -10   4 2181.63 145.837  45
  -3  10   4 2702.69 166.098  44
   2 -10  -4 3833.60 201.537  25
   2 -10  -4 4093.32 195.912  57
  -2 -10   4 3839.70 202.167  36
   2  10  -4 4088.38 202.456  56
   2  10  -4 3926.13 192.949  52
  -2  10   4 3627.03 193.198  50
   2  10  -4 3892.08 196.557  38
   2  10  -4 3813.66 200.999  29
  -2 -10   4 4142.03 202.049  45
  -2  10   4 4092.68 207.743  44
   1 -10  -4 302.867 57.7570  25
   1 -10  -4 397.144 65.6339  57
  -1 -10   4 426.402 72.4720  36
   1  10  -4 428.715 70.7862  56
   1 -10  -4 403.422 67.0460  34
  -1  10   4 412.916 98.0378  17
   1  10  -4 338.537 66.8692  52
  -1  10   4 373.511 68.0615  50
   1  10  -4 483.618 74.6111  29
  -1  10   4 374.967 63.6593  61
  -1 -10   4 355.745 60.6442  45
  -1  10   4 496.730 72.9206  44
   0  10   4 8800.49 290.799  61
   0  10   4 9033.53 420.543  17
   0 -10   4 8677.07 309.669  36
   0  10  -4 9007.43 287.888  56
   0 -10  -4 9076.61 301.849  34
   0  10  -4 9250.47 307.972  52
   0  10   4 8427.62 288.592  50
   0  10  -4 8622.10 297.744  29
   0 -10   4 8466.40 285.375  45
   0  10   4 8712.27 307.452  44
   1 -10   4 806.757 99.3469  36
  -1  10  -4 768.706 94.5647  52
   1  10   4 945.985 99.2939  50
  -1 -10  -4 808.187 97.0439  34
  -1  10  -4 844.350 96.1933  29
   1 -10   4 791.771 90.5335  45
   1  10   4 886.554 101.594  44
  -2 -10  -4 3122.78 185.313  26
   2 -10   4 3080.81 188.374  36
  -2  10  -4 3100.10 183.665  52
  -2 -10  -4 3134.25 185.933  34
  -2  10  -4 3180.26 180.548  29
   2 -10   4 3087.52 174.673  45
   2  10   4 3215.50 192.086  44
  -3  10  -4 3889.38 205.016  52
   3  10   4 4163.84 200.679  51
   3 -10   4 4215.58 201.392  45
  -3  10  -4 4002.67 202.337  44
  -4  10  -4 4705.91 215.106  52
   4  10   4 4772.71 213.406  51
   4 -10   4 4570.15 205.263  45
  -4  10  -4 4233.24 205.769  44
  -5  10  -4 340.992 57.7411  52
   5  10   4 354.289 63.4787  51
   5 -10   4 356.523 59.2826  45
  -5  10  -4 363.351 63.7175  44
   6  10   4 3114.28 153.342  51
   6 -10   4 2646.53 136.769  45
   6  10   4 2827.71 136.972  61
  -6  10  -4 2389.52 139.359  44
   7  10   4 327.766 43.5554  61
   7  10   4 399.874 52.6392  51
   7 -10   4 354.006 49.9066  45
  -7  10  -4 364.944 51.7843  44
   9  11  -4 1038.74 68.7157  62
  -9  11   4 1203.17 77.0020  50
   9 -11  -4 1133.44 73.1664  57
   8  11  -4 13.6235 30.1798  62
  -8  11   4 5.59572 25.3253  58
   8 -11  -4 21.5025 30.5079  57
  -8  11   4-6.16805 35.8642  50
   7  11  -4 6329.28 213.553  62
   7 -11  -4 6563.06 231.458  57
   7  11  -4 6864.42 204.464  56
  -7  11   4 6233.11 226.136  50
   6  11  -4 719.811 81.6061  56
   6 -11  -4 829.190 91.6231  57
  -6  11   4 630.332 82.9790  50
   6  11  -4 769.923 82.5386  46
   5 -11  -4 7606.23 248.853  43
   5 -11  -4 7847.06 276.077  57
   5  11  -4 7297.67 255.791  56
  -5  11   4 7678.70 273.354  50
   5  11  -4 7571.09 253.997  46
  -5  11   4 7985.48 264.702  44
   4 -11  -4 3924.57 188.991  43
   4 -11  -4 3811.90 196.035  57
   4  11  -4 4026.00 197.816  56
  -4  11   4 4205.27 206.533  50
   4  11  -4 4141.06 188.622  46
  -4 -11   4 4058.98 196.652  45
  -4  11   4 4227.15 202.294  44
   3  11  -4 823.551 93.2727  38
   3 -11  -4 783.280 93.2200  57
   3  11  -4 835.048 93.5521  56
  -3  11   4 810.049 96.9485  50
  -3 -11   4 805.641 94.0330  45
  -3  11   4 825.146 97.5089  44
   2 -11  -4 15785.3 386.289  57
  -2 -11   4 15308.1 394.068  36
   2  11  -4 15926.3 394.010  56
   2  11  -4 16306.9 393.387  38
   2  11  -4 16485.1 389.647  52
  -2  11   4 15884.5 396.826  50
   2  11  -4 16174.1 402.182  29
  -2 -11   4 16327.7 395.169  45
  -2  11   4 15385.6 403.708  44
   1 -11  -4 5805.51 231.456  57
  -1 -11   4 5627.96 245.554  36
   1  11  -4 5922.40 238.799  56
   1 -11  -4 5530.19 228.856  34
   1  11  -4 5774.68 240.522  52
  -1  11   4 5614.46 235.071  50
   1  11  -4 5332.52 234.645  29
  -1 -11   4 5723.41 236.880  45
  -1  11   4 5956.65 252.569  44
   0 -11  -4 1192.43 105.985  57
   0 -11   4 928.653 103.899  36
   0  11  -4 1146.14 107.311  56
   0 -11  -4 899.338 99.5689  34
   0  11  -4 1131.25 112.325  52
   0  11   4 1111.68 107.007  50
   0  11   4 1235.01 111.339  61
   0  11  -4 927.311 98.6756  29
   0 -11   4 978.924 101.921  45
   0  11   4 1089.22 110.082  44
   1  11   4 7456.58 271.366  61
  -1  11  -4 7612.36 281.966  52
   1 -11   4 7739.03 272.032  45
   1  11   4 7681.20 285.882  44
  -2  11  -4 361.639 69.4602  52
   2 -11   4 258.021 58.3633  45
   2  11   4 323.304 65.8536  44
  -3  11  -4 7546.26 269.550  52
   3  11   4 7484.09 257.140  51
   3 -11   4 7247.75 254.427  45
  -3  11  -4 7574.78 258.140  44
  -4  11  -4 303.445 56.1956  52
   4  11   4 352.082 60.1728  51
   4 -11   4 377.881 64.0889  45
  -4  11  -4 391.076 64.2225  44
  -5  11  -4 29.9493 25.1778  52
   5  11   4 12.2064 32.6381  51
   5 -11   4 5.39032 32.4008  45
  -5  11  -4 25.0731 35.2570  44
   6  11   4 4426.87 160.744  51
   6 -11   4 4665.84 161.091  45
  -6  11  -4 4256.19 161.731  44
   8  12  -4 844.070 61.5287  62
  -8  12   4 864.148 69.0487  50
   8 -12  -4 831.295 65.8145  57
  -8 -12   4 872.372 64.8482  45
   7  12  -4 1550.88 96.0373  62
   7 -12  -4 1568.64 103.783  57
   7  12  -4 1565.92 88.5841  56
  -7  12   4 1563.62 106.327  50
  -7 -12   4 1427.64 96.7162  45
   6  12  -4 922.355 78.1592  62
   6 -12  -4 1033.73 94.7849  57
   6  12  -4 1009.26 87.7695  56
  -6  12   4 936.061 90.2146  50
  -6 -12   4 967.638 89.1694  45
   5 -12  -4 1968.89 133.898  57
   5  12  -4 1973.67 130.103  56
  -5  12   4 1969.53 133.244  50
  -5 -12   4 1894.73 125.694  45
  -5  12   4 2148.49 132.189  44
   4 -12  -4 2185.73 135.376  43
   4 -12  -4 2390.42 151.362  57
   4  12  -4 2197.63 143.449  56
  -4  12   4 2165.12 142.596  50
   4  12  -4 2455.46 136.573  46
  -4 -12   4 2007.35 135.550  45
  -4  12   4 2202.60 142.295  44
   3 -12  -4 1338.99 110.983  43
   3 -12  -4 1466.46 119.211  57
   3  12  -4 1459.55 119.921  56
  -3  12   4 1514.59 121.003  50
  -3 -12   4 1605.48 124.086  45
  -3  12   4 1441.53 119.771  44
   2 -12  -4 34.1065 35.9280  57
   2  12  -4 28.9165 42.3547  56
   2  12  -4 30.7720 42.0750  52
  -2  12   4 37.6813 36.7836  50
  -2 -12   4 12.2316 34.4060  47
  -2 -12   4 38.9100 40.0350  45
  -2  12   4 43.9472 38.2801  44
   1 -12  -4-3.56883 43.6926  57
   1  12  -4 17.8409 36.3806  56
   1  12  -4-22.2224 36.8328  52
  -1  12   4 3.90168 23.1851  50
  -1 -12   4 52.8767 41.3212  45
  -1  12   4 4.53768 41.2414  44
   0 -12  -4 2951.23 158.706  57
   0  12  -4 3223.80 164.317  56
   0  12  -4 3079.22 175.311  52
   0  12   4 2868.38 159.445  61
   0 -12   4 3263.24 174.702  45
   0  12   4 3132.08 180.939  44
   1  12   4 2150.16 140.726  61
  -1  12  -4 1991.57 143.588  52
   1 -12   4 2116.37 141.093  45
   1  12   4 2018.05 145.597  44
  -2  12  -4 441.642 70.9254  52
   2  12   4 384.608 63.8625  61
   2 -12   4 389.484 66.4256  45
   2  12   4 317.883 63.9952  44
   3  12   4 1985.93 129.633  61
  -3  12  -4 1897.00 129.079  52
   3  12   4 2155.97 131.080  51
   3 -12   4 1982.84 130.873  45
  -3  12  -4 2065.95 126.639  44
   4  12   4 2797.22 143.042  61
  -4  12  -4 2521.63 136.394  52
   4  12   4 2329.12 129.147  51
   4 -12   4 2393.10 131.590  45
  -4  12  -4 2277.58 127.037  44
   5  12   4 159.323 39.7232  61
  -5  12  -4 137.445 28.1519  52
   5  12   4 156.596 36.5690  51
   5 -12   4 194.418 40.7320  45
  -5  12  -4 158.010 39.3173  44
   6 -12   4 460.424 45.3597  45
   7 -13  -4 11376.0 229.262  57
  -7 -13   4 11189.1 214.127  45
   6 -13  -4 505.333 61.7771  57
   6  13  -4 511.728 56.0680  56
  -6  13   4 537.069 61.6125  50
  -6 -13   4 470.935 54.8254  45
   5 -13  -4 106.538 34.8335  57
   5  13  -4 130.256 37.7772  56
  -5  13   4 56.2732 33.4567  50
  -5 -13   4 82.6826 35.5254  45
  -5  13   4 95.3095 35.2376  44
   4 -13  -4 283.245 49.9432  43
   4 -13  -4 289.713 57.6435  57
   4  13  -4 308.404 57.0829  56
  -4  13   4 323.404 53.4881  50
  -4 -13   4 285.097 52.5172  45
  -4  13   4 251.317 52.0938  44
   3 -13  -4 185.545 43.2520  43
   3 -13  -4 199.611 50.2726  57
   3  13  -4 143.301 43.3832  56
  -3  13   4 169.291 44.0471  50
  -3 -13   4 194.475 43.9698  47
  -3 -13   4 180.034 49.7601  45
  -3  13   4 188.395 49.8685  44
   2 -13  -4 1384.12 109.494  57
   2  13  -4 1492.82 110.973  56
   2  13  -4 1584.21 114.447  52
  -2  13   4 1478.28 108.721  50
  -2 -13   4 1413.86 103.698  47
  -2 -13   4 1455.70 112.008  45
  -2  13   4 1397.93 115.135  44
   1 -13  -4 1194.10 101.819  57
   1  13  -4 1215.90 100.165  56
   1  13  -4 1189.10 102.202  52
  -1 -13   4 1202.93 94.2784  47
  -1 -13   4 1282.90 106.322  45
  -1  13   4 1471.45 118.343  44
   0 -13  -4-27.1902 38.5237  57
   0  13  -4 26.8399 36.0799  52
   0 -13   4 43.6781 38.4771  45
   0  13   4 9.88730 37.7447  44
   1  13   4 8822.65 253.469  61
  -1  13  -4 8433.85 265.786  52
   1 -13   4 8901.20 263.153  45
   2  13   4 2501.81 135.813  61
  -2  13  -4 2528.86 142.334  52
   2 -13   4 2541.87 138.122  45
   3  13   4 1555.28 104.718  61
  -3  13  -4 1361.85 98.4656  52
   3  13   4 1587.96 99.6562  51
   3 -13   4 1432.18 99.5791  45
   4  13   4 230.245 46.3180  61
  -4  13  -4 238.266 38.3646  52
   4  13   4 230.043 38.5907  51
   4 -13   4 142.456 36.8859  45
  -4  13  -4 144.914 38.0658  44
   5 -14  -4 66.0797 27.7233  57
   5  14  -4 93.1550 28.9074  56
  -5  14   4 88.1796 27.6589  50
  -5 -14   4 112.444 30.9165  47
  -5 -14   4 70.2715 24.1008  45
  -5  14   4 150.601 30.5030  44
   4 -14  -4 790.814 73.9370  57
   4  14  -4 884.774 76.1314  56
  -4  14   4 951.856 73.0794  50
  -4 -14   4 814.036 71.4140  47
  -4 -14   4 753.844 69.0478  45
  -4  14   4 774.839 70.5815  44
   3 -14  -4 6.61141 20.4691  43
   3 -14  -4-23.4164 30.7322  57
   3  14  -4 82.4069 34.0511  56
  -3 -14   4-66.9134 29.9210  47
  -3 -14   4-25.9654 34.4770  45
  -3  14   4 40.5510 29.8250  44
   2 -14  -4 117.020 32.3489  43
   2 -14  -4 124.022 40.3160  57
   2  14  -4 131.809 36.5685  56
   2  14  -4 125.355 34.7703  52
  -2 -14   4 160.356 35.3701  47
  -2 -14   4 160.925 39.3189  45
  -2  14   4 121.609 41.3114  44
   1 -14  -4 39.2010 28.5676  57
   1  14  -4 31.6832 22.2289  56
   1  14  -4 22.7713 32.9124  52
  -1 -14   4-7.42587 21.5242  47
  -1 -14   4 44.6241 27.4088  45
  -1  14   4-25.8533 36.3105  44
   0 -14  -4 1678.09 101.760  57
   0  14  -4 1619.19 108.696  52
   0 -14   4 1566.11 102.752  45
   0  14   4 1341.58 106.132  44
  -1  14  -4 2425.55 128.081  52
   1 -14   4 2312.77 120.281  45
   2  14   4 9.02421 22.8728  61
  -2  14  -4 41.5330 24.1288  52
   2 -14   4 4.61231 20.6153  45
   3  14   4 343.667 42.9968  61
  -3  14  -4 260.653 38.9108  52
   3 -14   4 301.562 42.2965  45
   3 -15  -4 6564.35 168.245  57
   3  15  -4 6219.44 159.559  56
  -3 -15   4 6169.51 154.157  45
  -3  15   4 6102.59 167.567  44
   2 -15  -4 498.853 46.6545  43
   2 -15  -4 575.995 54.9821  57
   2  15  -4 513.373 49.7440  56
  -2 -15   4 458.034 47.7393  45
  -2  15   4 420.230 53.1102  44
   1 -15  -4-11.4928 20.7257  43
   1 -15  -4-34.3578 27.9066  57
   1  15  -4 30.0202 22.6855  52
  -1 -15   4 15.3296 18.0990  45
  -1  15   4-4.53813 25.3392  44
   0 -15  -4 480.408 50.4991  43
   0  15  -4 463.550 50.0354  52
   0 -15   4 394.761 44.4672  45
  -1  15  -4 579.058 53.0307  52
 -12   0   5 9.22885 21.9627  60
  12   0  -5-30.9546 32.0824  48
  11   0  -5 10.4088 29.1558  43
 -11   0   5 5.03290 28.2651  40
 -11   0   5-84.0264 39.1742  60
  11   0  -5 44.5441 30.7362  57
  11   0  -5-3.72697 36.9704  48
  10   0  -5 16.9592 32.1545  43
 -10   0   5 67.9412 34.3572  40
  10   0  -5-51.4792 38.0360  57
  10   0  -5-2.78879 42.2458  48
   9   0  -5 1.34207 37.4397  43
   9   0  -5 31.5092 37.6598  57
  -9   0   5-27.3111 29.8676  58
   8   0  -5 18.9790 38.0733  43
   8   0  -5-4.58401 36.2100  57
  -8   0   5 94.9576 35.3402  21
  -8   0   5-6.09276 38.5312  58
   7   0  -5 153.714 78.7357  18
  -7   0   5-5.79206 31.1521  21
   6   0  -5 0.42816 52.0783  18
  -6   0   5 33.8419 29.6924  37
  -6   0   5-6.92800 30.9368  21
   5   0  -5 7.40096 59.3901  18
  -5   0   5 8.85839 27.8693  37
  -5   0   5 1.78455 28.9324  21
  -4   0   5 7.39092 33.6490  37
   4   0  -5 16.0903 26.1093  24
   4   0  -5 12.7310 35.4470  31
  -4   0   5 0.85209 24.5205  21
   3   0  -5 67.2236 31.5348  24
  -3   0   5 1.87550 32.7758  37
   3   0  -5 55.7827 33.9585  31
  -3   0   5-34.3891 24.3344  21
  -2   0   5 6.81487 24.0497  37
  -2   0   5 26.5487 29.7447  23
   2   0  -5 2.36012 28.8162  31
   1   0  -5 26.9853 24.5659  25
  -1   0   5 28.3589 31.7411  23
   1   0  -5 7.95359 33.1049  31
  -1   0   5-30.4481 34.1663  37
   0   0   5-2.25931 26.9642  27
   0   0   5-1.19167 33.4583  23
   0   0   5-5.78890 47.8543  17
   0   0  -5 15.2543 32.9802  31
   0   0  -5 43.7358 40.7857  14
   1   0   5-10.1380 28.8004  27
   1   0   5 1.19105 38.8158  23
   1   0   5 51.1168 38.9180  17
  -1   0  -5 54.4425 37.6044  31
  -1   0  -5 85.9140 41.3036  14
   2   0   5-0.88329 31.9726  27
  -2   0  -5 13.2394 65.2525  12
   2   0   5-2.06405 32.2988  23
  -2   0  -5-17.3279 42.0308  31
  -2   0  -5-46.1312 53.0373  14
   3   0   5 31.6545 41.2134  27
  -3   0  -5-118.512 64.8268  12
   3   0   5-46.9362 42.2368  23
  -3   0  -5 23.7734 28.6755  32
  -3   0  -5 22.9040 31.9809  31
  -3   0  -5-69.3598 49.2496  14
   4   0   5-11.2312 35.3400  27
  -4   0  -5 106.709 51.2339  12
   4   0   5 43.0936 35.8377  23
  -4   0  -5 116.470 42.9356  32
  -4   0  -5-25.2705 40.8549  31
  -4   0  -5 12.4801 21.5799  14
   5   0   5-7.51277 41.2746  27
   5   0   5 9.60679 45.5071  59
   5   0   5-104.328 47.3713  39
  -5   0  -5 23.4483 30.6814  32
  -5   0  -5-23.7696 43.6164  31
   6   0   5 3.58259 35.5354  39
   6   0   5-2.32469 43.1228  59
  -6   0  -5 32.7643 40.7201  31
   7   0   5 42.2768 42.9912  39
   8   0   5 34.3788 36.3068  39
   9   0   5-13.3035 25.9380  39
 -12   1   5 3642.55 133.740  60
 -12  -1   5 3430.32 130.285  60
  12   1  -5 3341.92 134.722  48
  12  -1  -5 3244.11 132.027  48
  11   1  -5 273.506 51.6235  43
  11  -1  -5 307.328 48.2433  43
 -11   1   5 343.427 52.0333  40
 -11  -1   5 400.505 61.2915  60
 -11   1   5 379.023 58.8728  60
  11  -1  -5 422.865 63.3797  57
  11   1  -5 458.312 70.2035  48
  11  -1  -5 336.165 62.8215  48
  10   1  -5 2444.21 145.201  43
  10  -1  -5 2664.80 149.338  43
 -10  -1   5 2512.19 144.292  40
  10   1  -5 2484.62 153.829  57
  10  -1  -5 2403.08 151.602  57
 -10   1   5 2860.22 154.488  55
  10   1  -5 2624.07 163.383  48
 -10   1   5 2532.61 147.376  58
   9   1  -5 3556.83 185.288  43
   9  -1  -5 3545.42 183.271  43
  -9  -1   5 3591.22 183.105  40
   9  -1  -5 3216.32 182.297  57
  -9   1   5 3622.37 185.545  55
  -9   1   5 3457.47 184.447  58
   9   1  -5 3669.33 200.375  48
   9   1  -5 3455.10 185.128  57
   8   1  -5 2080.44 142.922  43
   8  -1  -5 2072.32 143.415  43
  -8  -1   5 2162.21 146.226  58
  -8   1   5 2163.60 146.882  55
   8  -1  -5 2171.72 145.930  57
  -8   1   5 2295.83 151.000  58
   8   1  -5 2286.23 149.743  57
  -8  -1   5 1983.39 142.461  21
  -8   1   5 1862.95 140.555  21
   8   1  -5 2441.17 162.168  48
   8  -1  -5 2076.33 245.279  18
   8   1  -5 2072.79 233.740  18
  -7  -1   5 1908.93 138.439  21
  -7   1   5 1836.22 137.200  21
   7  -1  -5 1921.25 221.287  18
   7   1  -5 1894.22 221.840  18
  -6  -1   5 2096.00 135.910  37
  -6  -1   5 2117.95 137.306  21
  -6   1   5 1937.47 134.158  21
   6  -1  -5 2074.42 216.073  18
   6   1  -5 2371.14 234.703  18
   5  -1  -5 499.396 118.637  18
   5   1  -5 465.256 125.273  18
  -5  -1   5 473.562 71.3911  37
  -5   1   5 492.076 65.3389  37
   5   1  -5 478.704 70.0002  24
  -5   1   5 492.509 65.7674  21
  -5  -1   5 425.798 62.7731  21
  -4  -1   5 10114.0 280.613  37
  -4   1   5 10130.5 276.244  37
   4   1  -5 10240.6 290.407  24
   4  -1  -5 10382.8 277.548  24
  -4  -1   5 10406.6 259.248  21
  -4   1   5 10214.5 264.784  21
   4   1  -5 10357.9 297.872  31
   4  -1  -5 10223.7 295.152  31
  -3  -1   5 9.06802 30.4063  37
   3   1  -5 77.6934 34.4238  24
  -3   1   5 65.2998 36.9272  37
   3  -1  -5 19.9979 21.1218  24
   3   1  -5 59.3321 36.1454  31
   3  -1  -5 31.6980 31.3067  31
  -3   1   5 62.7027 24.0863  21
   3  -1  -5 5.82621 21.8459  25
   2  -1  -5 5395.35 192.421  25
   2  -1  -5 5498.29 191.300  24
  -2  -1   5 5107.54 190.346  37
  -2  -1   5 5375.77 184.492  23
   2   1  -5 5208.91 204.619  31
   2  -1  -5 5222.97 203.296  31
  -2   1   5 5321.16 193.713  37
   1  -1  -5 906.802 83.5337  25
  -1   1   5 832.407 121.639  17
  -1  -1   5 1036.52 86.4138  37
  -1   1   5 954.452 85.6381  37
  -1  -1   5 1028.02 89.1838  23
   1   1  -5 908.584 89.3474  31
   1  -1  -5 995.251 92.1686  31
   0   1   5 10418.0 288.181  27
   0  -1  -5 10661.9 283.781  25
   0   1   5 10548.2 398.774  17
   0  -1   5 10825.6 263.268  37
   0  -1   5 10249.2 277.547  23
   0   1   5 10529.3 275.673  23
   0   1  -5 10109.9 289.174  31
   0  -1  -5 10665.9 292.868  31
   0  -1  -5 10663.8 412.524  14
   1  -1   5 1273.52 101.394  27
   1   1   5 1265.02 108.437  27
   1   1   5 1295.53 142.865  17
   1  -1   5 1357.63 109.393  23
   1   1   5 1222.24 102.339  23
  -1   1  -5 1185.06 107.218  31
  -1  -1  -5 1251.10 105.693  31
  -1   1  -5 1248.83 153.914  14
  -1  -1  -5 1357.12 158.837  14
   2   1   5 2483.93 155.420  27
  -2   1  -5 2549.23 219.371  12
   2  -1   5 2702.30 155.494  23
   2   1   5 2800.99 155.081  23
  -2   1  -5 2726.95 161.864  31
  -2  -1  -5 2538.37 153.946  31
  -2   1  -5 2283.07 218.445  14
  -2  -1  -5 2983.23 248.045  14
   2  -1   5 2631.76 154.192  27
  -3   1  -5 4311.42 303.227  12
  -3  -1  -5 3599.35 289.684  12
   3  -1   5 4493.59 202.965  23
   3   1   5 4383.35 196.650  23
  -3   1  -5 4196.69 197.345  32
  -3   1  -5 4279.23 209.011  31
  -3  -1  -5 4511.97 210.247  31
  -3  -1  -5 4074.46 306.785  14
   3  -1   5 4418.96 210.134  27
   3   1   5 4583.56 220.756  27
  -4   1  -5 2765.82 258.874  12
  -4  -1  -5 3509.47 291.277  12
   4  -1   5 3308.34 176.306  23
   4   1   5 3254.20 171.091  23
  -4   1  -5 3462.68 184.804  32
  -4   1  -5 3245.45 187.274  31
  -4  -1  -5 3449.21 191.882  31
  -4  -1  -5 2992.09 275.799  14
   4  -1   5 3088.44 184.527  27
   4   1   5 3389.43 197.254  27
   5  -1   5 73.4019 40.5852  27
   5   1   5 103.910 42.2306  27
   5  -1   5 109.333 45.4657  39
   5   1   5-18.3275 45.3303  39
   5   1   5 16.3301 37.9688  59
   5  -1   5 53.9780 41.3144  59
   5  -1   5-11.7971 44.8287  23
  -5   1  -5 112.897 39.8338  32
  -5   1  -5 101.190 43.1985  31
  -5  -1  -5 36.2720 34.2841  31
  -5   1  -5 155.208 65.4102  16
   6  -1   5 1677.17 127.549  41
   6  -1   5 1698.11 136.409  39
   6   1   5 1720.82 139.928  39
   6  -1   5 1744.70 136.382  59
  -6  -1  -5 1639.20 134.281  31
   6   1   5 1638.14 142.875  27
   7  -1   5 771.365 81.7242  41
   7  -1   5 848.970 92.9826  39
   7   1   5 865.490 101.868  39
   8  -1   5 528.369 70.3733  39
   8   1   5 600.898 74.8915  39
   9  -1   5 1515.93 90.7762  39
   9   1   5 1564.88 93.1383  39
 -12   2   5 1791.64 90.6383  60
 -12  -2   5 1669.58 87.9234  60
  12   2  -5 1549.09 90.4078  48
  12  -2  -5 1712.41 94.7535  48
  11   2  -5 1901.22 113.325  43
  11   2  -5 1922.45 113.511  42
 -11  -2   5 1984.61 121.142  60
 -11   2   5 1833.43 111.531  40
 -11   2   5 1870.76 118.897  60
  11  -2  -5 1967.97 123.152  57
 -11   2   5 1987.43 116.786  55
  11   2  -5 1984.57 129.603  48
  11  -2  -5 1834.43 124.061  48
  10   2  -5 151.016 47.0645  43
  10  -2  -5 69.5347 34.9454  43
 -10  -2   5 182.394 43.3737  40
 -10   2   5 180.427 46.0648  58
 -10  -2   5 109.570 49.8009  60
  10  -2  -5 157.790 51.6205  57
 -10   2   5 115.477 44.6168  55
  10   2  -5 173.465 57.2480  48
   9   2  -5 385.690 68.8184  43
   9  -2  -5 266.605 54.8973  43
  -9  -2   5 357.454 61.6592  40
  -9   2   5 358.304 66.3900  58
   9   2  -5 291.833 62.7026  57
   9  -2  -5 313.692 64.4655  57
  -9   2   5 465.944 70.7457  55
   9   2  -5 360.128 70.2557  48
   8   2  -5 1891.48 136.681  43
   8  -2  -5 1947.11 137.816  43
  -8  -2   5 2114.77 142.104  40
  -8   2   5 2074.58 144.250  58
   8   2  -5 1912.37 138.392  57
   8  -2  -5 1836.74 138.193  57
  -8   2   5 1805.92 136.178  55
  -8  -2   5 1729.71 136.342  21
  -8   2   5 2050.18 145.441  21
   8   2  -5 2289.76 158.124  48
   7   2  -5 11340.1 320.619  43
   7  -2  -5 11376.0 323.005  43
  -7  -2   5 10981.0 311.573  40
  -7  -2   5 11039.9 314.369  37
  -7   2   5 11351.1 326.143  58
  -7  -2   5 11185.0 324.931  21
  -7   2   5 11248.7 327.833  21
   7  -2  -5 10814.8 500.629  18
   7   2  -5 10937.8 513.410  18
   6  -2  -5 14.8867 61.2270  18
   6   2  -5 25.5400 58.3747  18
  -6  -2   5 40.0863 36.9498  37
  -6  -2   5 61.2578 32.4379  21
  -6   2   5 21.3327 31.1007  21
  -5  -2   5 6405.22 233.512  37
  -5   2   5 6475.93 222.083  37
  -5  -2   5 6348.85 220.099  21
  -5   2   5 6605.41 229.763  21
   5  -2  -5 6264.25 369.708  18
   5   2  -5 6397.63 244.785  24
   5   2  -5 6380.60 368.431  18
   4  -2  -5 1217.18 97.7527  25
  -4  -2   5 1301.93 105.742  37
   4   2  -5 1148.24 102.113  24
  -4   2   5 1025.23 93.1259  37
  -4  -2   5 1326.40 95.0288  21
  -4   2   5 1139.15 93.1211  21
   4   2  -5 1126.54 102.705  31
   4  -2  -5 1268.89 107.924  31
   4   2  -5 1157.47 154.656  18
   3  -2  -5 46.3582 29.4278  25
  -3  -2   5 86.2135 39.7724  37
   3   2  -5 57.9542 35.9844  31
   3  -2  -5 37.5066 28.2143  31
  -3   2   5 69.6969 29.7453  21
   3   2  -5 29.9147 30.6567  24
  -3   2   5 179.633 43.4293  37
   2  -2  -5 5748.18 206.442  25
  -2   2   5 5684.59 310.393  17
  -2  -2   5 5623.60 200.158  37
  -2  -2   5 5841.88 196.530  23
  -2   2   5 6036.99 185.123  21
   2   2  -5 5862.51 216.215  31
   2  -2  -5 5482.70 208.208  31
  -1  -2   5 9783.18 256.667  37
   1  -2  -5 10179.6 277.901  25
  -1   2   5 9164.95 384.257  17
  -1  -2   5 10101.8 271.020  23
   1   2  -5 9789.67 279.305  31
   1  -2  -5 10073.8 280.819  31
   0  -2  -5 1657.38 118.347  25
   0   2   5 1729.37 169.718  17
   0  -2   5 1918.23 113.809  37
   0  -2   5 1731.76 119.921  23
   0   2  -5 1820.17 126.211  31
   0  -2  -5 1854.00 125.246  31
   0  -2  -5 1773.11 176.802  14
   1   2   5 1180.86 109.592  27
   1  -2   5 1123.99 101.976  23
   1   2   5 1206.55 143.131  17
  -1   2  -5 1138.31 103.452  31
  -1  -2  -5 1090.56 97.9437  31
  -1  -2  -5 1044.24 143.346  14
   2   2   5 231.973 55.7721  27
   2  -2   5 144.629 49.0655  23
   2   2   5 142.243 58.0551  17
  -2   2  -5 194.635 52.0881  31
  -2  -2  -5 179.067 47.4347  31
  -2  -2  -5 241.129 85.3802  14
   3   2   5 5763.08 250.071  27
  -3   2  -5 5575.17 341.620  12
   3  -2   5 5886.78 235.382  23
  -3   2  -5 5693.29 232.488  32
  -3   2  -5 5744.23 239.263  31
  -3  -2  -5 5586.00 231.613  31
  -3  -2  -5 5760.49 369.038  14
   3  -2   5 5645.92 230.362  27
   4   2   5 1865.15 151.111  27
  -4   2  -5 1755.92 198.490  12
   4  -2   5 1684.15 128.867  23
  -4   2  -5 1874.38 140.175  32
  -4   2  -5 1765.81 139.862  31
  -4  -2  -5 1733.97 134.150  31
  -4   2  -5 1454.38 188.602  16
  -4  -2  -5 1503.55 195.526  14
   4  -2   5 1820.98 140.609  27
   5   2   5 561.158 89.7012  27
   5  -2   5 686.634 82.5977  39
   5   2   5 709.393 92.7326  39
   5   2   5 763.639 85.1250  59
   5  -2   5 669.733 86.7736  59
   5  -2   5 716.904 81.8707  23
   5   2   5 662.793 91.2414  51
  -5   2  -5 710.733 89.9861  32
  -5   2  -5 677.774 89.6987  31
  -5  -2  -5 718.221 91.1771  31
   5  -2   5 763.961 95.8873  27
   6  -2   5 2136.60 144.186  41
   6  -2   5 1995.29 141.791  39
   6   2   5 2198.69 156.777  39
   6  -2   5 2212.73 153.723  59
   7  -2   5 2007.02 131.345  41
   7  -2   5 2053.92 140.452  39
   7   2   5 1953.76 143.556  39
   8  -2   5 7031.41 204.829  41
   8  -2   5 6790.31 221.686  39
   8   2   5 6882.07 231.546  39
   9  -2   5 418.671 48.8927  39
   9   2   5 435.142 50.4439  39
  11   3  -5 8831.01 233.435  42
 -11  -3   5 9632.57 247.869  60
 -11   3   5 8915.49 237.134  58
  11  -3  -5 9207.69 251.845  57
 -11   3   5 8964.89 244.871  55
 -11   3   5 9428.73 247.819  60
  11   3  -5 8882.61 257.695  48
  11   3  -5 9237.68 238.642  43
  10   3  -5 12943.9 323.537  43
  10  -3  -5 12425.2 302.068  43
 -10   3   5 12768.4 329.244  58
 -10  -3   5 12638.3 322.112  60
  10  -3  -5 12203.5 326.890  57
 -10   3   5 11766.5 322.114  55
  10   3  -5 12444.3 345.595  48
   9   3  -5-7.52293 36.7491  43
   9  -3  -5 1.38407 28.3270  43
  -9  -3   5 22.0924 26.7253  40
  -9  -3   5 34.8843 35.3495  60
  -9   3   5 21.0069 30.3805  58
   9  -3  -5 10.1077 40.7611  57
  -9   3   5 42.4052 36.8084  55
   9   3  -5-13.8131 40.0255  48
   8   3  -5 1013.88 103.024  43
   8  -3  -5 970.817 99.3588  43
  -8  -3   5 944.234 95.2703  40
  -8  -3   5 1112.21 108.472  60
  -8   3   5 1094.87 107.660  58
   8   3  -5 1046.70 105.410  57
   8  -3  -5 933.246 100.397  57
  -8   3   5 988.197 105.126  55
  -8  -3   5 945.601 100.614  21
  -8   3   5 768.527 96.2996  21
   8   3  -5 880.578 103.421  48
   8   3  -5 1044.32 94.9889  46
   7   3  -5 14154.7 360.585  43
   7  -3  -5 14562.9 366.350  43
  -7  -3   5 14803.5 363.314  40
  -7  -3   5 15039.7 372.802  60
  -7  -3   5 14933.7 371.998  37
  -7   3   5 14606.2 371.549  58
   7  -3  -5 14220.9 361.486  57
  -7   3   5 14719.4 380.986  55
  -7  -3   5 14353.1 367.801  21
  -7   3   5 14648.5 375.253  21
   7   3  -5 15178.3 394.428  48
   7   3  -5 14349.8 351.231  46
   7   3  -5 14885.4 597.457  18
   6  -3  -5 7595.29 261.411  25
  -6  -3   5 7212.12 258.012  37
  -6  -3   5 7373.20 253.319  21
  -6   3   5 7436.90 263.828  21
   6  -3  -5 7349.34 405.799  18
   6   3  -5 7774.76 419.427  18
   5  -3  -5 344.075 102.344  18
   5   3  -5 516.550 112.364  18
   5  -3  -5 501.610 71.2980  25
  -5  -3   5 498.755 72.3858  37
   5   3  -5 462.001 72.1803  24
  -5   3   5 339.649 98.0640  17
  -5  -3   5 473.795 65.2980  21
  -5   3   5 517.352 74.0369  21
   4  -3  -5 13707.4 334.563  25
  -4   3   5 12190.7 459.259  17
  -4  -3   5 13474.8 331.787  37
   4   3  -5 12798.6 336.220  24
  -4   3   5 12854.2 311.655  21
   4   3  -5 13248.4 332.720  31
   4   3  -5 12983.2 496.818  18
   3  -3  -5 39540.6 556.548  25
  -3   3   5 36389.5 788.810  17
   3   3  -5 37478.2 569.483  24
  -3  -3   5 37995.2 539.507  37
  -3   3   5 37806.0 506.289  21
   3   3  -5 39191.3 555.614  31
   3  -3  -5 37463.3 547.119  31
   2  -3  -5 72397.4 764.006  25
  -2   3   5 71131.1 1085.84  17
  -2  -3   5 73242.7 727.616  37
  -2   3   5 75420.1 679.917  21
   2   3  -5 72796.8 751.256  31
   2  -3  -5 74051.3 748.332  31
  -1  -3   5 2019.40 119.859  37
   1  -3  -5 1787.64 123.367  25
  -1   3   5 1813.76 181.681  17
  -1  -3   5 1853.77 120.595  23
   1   3  -5 1816.90 123.251  31
   1  -3  -5 1999.08 126.645  31
   0  -3   5 1289.29 94.5292  37
   0  -3  -5 1174.32 105.367  25
   0   3   5 1190.25 148.850  17
   0  -3   5 1125.69 99.2132  23
   0   3  -5 1160.94 101.350  31
   0  -3  -5 1317.28 104.818  31
   1   3   5 235.926 57.4081  27
  -1  -3  -5 262.705 58.5970  25
   1  -3   5 208.331 54.1290  23
   1   3   5 350.010 81.0642  17
  -1   3  -5 204.905 50.0922  31
  -1  -3  -5 288.422 54.3057  31
   2   3   5 16804.9 418.363  27
   2   3   5 16577.0 517.737  17
   2  -3   5 16653.0 391.366  23
  -2   3  -5 16400.1 387.370  31
  -2  -3  -5 17357.4 390.877  31
  -2  -3  -5 16476.8 599.725  14
   3   3   5 913.330 104.954  27
   3  -3   5 996.647 102.204  23
  -3   3  -5 1006.37 103.474  32
  -3   3  -5 746.264 90.7625  31
  -3  -3  -5 976.435 98.3372  31
  -3   3  -5 1099.80 147.781  16
  -3  -3  -5 735.511 139.374  14
   4   3   5 2544.51 173.744  27
   4  -3   5 2547.20 159.126  59
   4  -3   5 2416.03 157.968  23
   4   3   5 2396.45 156.958  54
  -4   3  -5 2549.11 165.384  32
  -4   3  -5 2337.04 158.922  31
  -4  -3  -5 2406.35 156.702  31
  -4   3  -5 2329.74 236.440  16
   4  -3   5 2542.94 154.817  49
  -4  -3  -5 2664.93 263.813  14
   5   3   5 7.37047 37.0580  27
   5   3   5 1.74665 34.7395  39
   5  -3   5 22.8188 29.9035  59
   5  -3   5 40.7703 38.3987  23
   5   3   5-21.3383 45.4590  51
  -5   3  -5 10.9544 40.7886  32
  -5   3  -5 36.1921 45.4205  31
  -5  -3  -5-7.34825 40.4007  31
   6  -3   5 18453.7 417.157  41
   6  -3   5 18624.6 413.876  39
   6   3   5 18551.6 437.711  39
   6   3   5 17891.7 419.473  51
   7  -3   5 73.9460 34.4482  41
   7  -3   5 20.9327 30.3482  39
   7   3   5 1.65697 41.9468  39
   8  -3   5 1248.00 90.4748  41
   8  -3   5 1165.31 91.7007  39
   8   3   5 1218.72 97.7941  39
   9   3   5 809.533 61.5276  39
  11   4  -5 4451.72 163.590  42
 -11   4   5 4415.34 165.452  58
 -11  -4   5 4651.21 159.444  60
 -11   4   5 4607.31 159.603  60
  11  -4  -5 4451.07 170.900  57
 -11   4   5 4439.73 171.923  55
  11   4  -5 4174.57 173.190  48
  10   4  -5 655.557 81.1238  43
  10  -4  -5 714.218 74.0715  43
 -10  -4   5 637.077 74.0275  60
 -10   4   5 839.844 81.7032  60
  10  -4  -5 655.141 80.8655  57
 -10   4   5 718.364 83.6378  58
 -10   4   5 779.487 88.7747  55
  10   4  -5 633.632 88.8641  48
   9   4  -5 1818.43 133.171  43
   9  -4  -5 1991.56 136.292  43
  -9  -4   5 1761.55 127.054  60
  -9   4   5 1800.84 125.578  60
  -9   4   5 1793.98 136.052  58
   9  -4  -5 1640.33 129.205  57
  -9   4   5 1573.52 128.123  55
   9   4  -5 1619.63 135.499  48
   8   4  -5 5333.53 228.971  43
   8  -4  -5 5026.58 220.724  43
  -8  -4   5 5629.17 226.838  40
  -8  -4   5 5383.36 227.618  60
  -8   4   5 5295.30 232.547  58
   8  -4  -5 5296.33 232.593  57
  -8   4   5 5324.95 237.301  55
  -8  -4   5 5142.64 226.342  21
  -8   4   5 5291.10 230.851  21
   8   4  -5 5394.91 246.137  48
   8   4  -5 5539.09 220.418  46
   7   4  -5 5017.46 215.552  43
   7  -4  -5 4959.36 219.434  43
  -7   4   5 4940.89 221.621  58
  -7  -4   5 4851.45 211.659  40
   7  -4  -5 5767.88 240.747  25
  -7  -4   5 4721.43 210.719  60
  -7  -4   5 4887.77 219.158  37
   7  -4  -5 5027.54 221.150  57
  -7   4   5 4608.97 218.617  55
  -7  -4   5 4714.06 213.528  21
  -7   4   5 5006.12 223.121  21
   7   4  -5 5081.41 233.390  48
   7   4  -5 5157.31 217.355  46
   7   4  -5 4969.19 349.551  18
   6   4  -5 223.073 83.3041  18
   6  -4  -5 298.550 60.2645  25
  -6  -4   5 257.769 59.0774  37
  -6  -4   5 259.550 55.6458  21
  -6   4   5 384.711 67.2221  21
   5  -4  -5 996.380 158.944  18
   5   4  -5 1212.84 164.729  18
   5  -4  -5 1280.93 114.741  25
  -5  -4   5 1163.00 108.140  37
   5   4  -5 1178.06 110.683  24
  -5  -4   5 1269.83 102.173  21
  -5   4   5 1084.82 103.222  21
   4   4  -5 227.276 79.5126  18
   4  -4  -5 204.898 52.0884  25
  -4  -4   5 265.716 59.0667  37
   4   4  -5 238.182 59.1988  24
  -4   4   5 280.100 76.9101  17
  -4   4   5 189.152 48.9730  21
   3  -4  -5 2553.99 150.393  25
  -3   4   5 2301.36 206.088  17
  -3  -4   5 2819.77 152.731  37
   3   4  -5 2500.37 152.252  24
  -3   4   5 2496.13 139.103  21
   3   4  -5 2837.72 152.571  31
   3  -4  -5 2843.48 152.573  31
   3   4  -5 2304.06 206.441  18
   2  -4  -5 8754.18 257.153  26
   2  -4  -5 8794.33 275.635  25
  -2   4   5 8746.24 393.736  17
  -2  -4   5 8387.69 252.609  37
  -2  -4   5 8824.21 256.290  36
   2   4  -5 8940.70 265.077  31
  -2   4   5 8822.44 248.329  21
   2  -4  -5 8539.54 255.980  31
   1  -4  -5 10301.2 288.033  26
   1  -4  -5 10490.7 303.404  25
  -1   4   5 10176.0 419.818  17
  -1  -4   5 10358.3 285.788  23
  -1  -4   5 10607.9 275.361  37
   1   4  -5 10229.7 284.867  31
   1  -4  -5 11093.4 289.572  31
   0  -4  -5 1350.85 116.248  25
   0   4   5 1132.09 148.582  17
   0  -4   5 1131.38 101.951  23
   0   4  -5 1217.40 102.679  31
   0  -4  -5 1302.74 102.429  31
  -1  -4  -5 4842.63 216.796  25
   1   4   5 4420.83 280.671  17
   1  -4   5 4792.07 211.899  23
  -1   4  -5 4458.08 198.466  31
   2   4   5 333.823 66.7647  27
   2  -4   5 333.466 65.9593  23
   2   4   5 542.541 99.3077  17
  -2  -4  -5 394.505 68.7343  25
  -2   4  -5 387.546 65.5465  31
   3   4   5 10565.4 346.369  27
  -3  -4  -5 10363.3 331.471  25
   3  -4   5 10186.0 319.691  23
  -3   4  -5 10376.4 318.957  31
  -3  -4  -5 9999.53 496.332  14
   4   4   5 245.876 60.0267  27
  -4  -4  -5 161.153 51.0258  25
   4  -4   5 132.947 41.5868  23
   4   4   5 115.944 36.6839  54
   4  -4   5 153.902 44.2166  59
  -4   4  -5 127.874 46.7290  32
  -4   4  -5 96.9514 43.6054  31
   4  -4   5 70.2550 35.0824  49
   5   4   5 1002.57 114.282  27
  -5  -4  -5 917.636 103.981  25
   5   4   5 1106.38 112.361  39
   5  -4   5 899.481 98.1055  59
   5  -4   5 1108.93 106.573  23
   5   4   5 1172.67 108.774  51
  -5   4  -5 967.415 102.762  32
  -5   4  -5 1113.92 109.659  31
   6  -4   5 2908.16 169.567  41
   6   4   5 3087.59 178.119  39
   6   4   5 3144.15 174.735  51
   7  -4   5 609.699 78.2141  41
   7   4   5 652.387 81.7561  39
   8  -4   5 7725.93 216.809  41
   8  -4   5 8115.68 210.758  39
   8   4   5 8060.30 226.467  39
 -11   5   5 954.850 77.7922  58
  11   5  -5 1012.77 76.5004  42
  11  -5  -5 1011.59 82.1455  57
 -11   5   5 1012.32 82.0005  55
  10   5  -5 16.6200 37.1358  43
  10   5  -5 5.41245 34.1899  42
  10  -5  -5 50.7669 38.1354  57
 -10   5   5-21.7081 40.2236  55
  10   5  -5 1.39170 42.4447  48
 -10   5   5 46.1183 33.8209  58
   9   5  -5 594.430 79.2255  43
   9  -5  -5 630.293 74.4256  43
  -9   5   5 516.091 80.5259  58
   9  -5  -5 527.085 77.0483  57
  -9   5   5 512.646 79.0014  55
   9   5  -5 573.512 84.0996  48
   9   5  -5 608.034 73.1071  46
   8   5  -5 917.951 100.321  43
   8  -5  -5 842.054 91.7356  43
  -8   5   5 713.201 93.1585  58
   8  -5  -5 816.819 98.0649  57
  -8   5   5 777.047 93.7846  55
   8   5  -5 800.998 102.017  48
   8   5  -5 1003.40 97.5449  46
   7   5  -5 10.4387 33.3043  43
   7  -5  -5 94.5246 41.5622  43
  -7  -5   5 59.4464 36.9376  40
   7  -5  -5 37.3106 37.6369  25
  -7   5   5 8.65074 38.8148  58
  -7  -5   5 47.6450 33.1866  37
   7  -5  -5 31.2329 36.8740  57
  -7   5   5 50.0001 32.9799  55
  -7  -5   5 15.6962 39.6765  21
   7   5  -5 48.9961 45.0615  48
  -7   5   5-0.97898 37.2843  21
   7   5  -5 128.120 41.8773  46
   6   5  -5 1695.04 123.147  43
   6  -5  -5 1798.29 133.442  43
  -6  -5   5 1715.59 126.917  40
   6  -5  -5 1666.69 137.326  25
  -6  -5   5 1782.01 137.148  37
  -6   5   5 1822.57 129.697  58
   6  -5  -5 1719.00 128.219  57
  -6   5   5 1857.79 137.014  55
  -6  -5   5 1769.68 129.585  21
  -6   5   5 1657.97 129.594  21
   6   5  -5 1922.27 145.751  48
   6   5  -5 1741.66 128.879  46
   6   5  -5 1877.87 209.151  18
   5  -5  -5 1509.68 128.900  25
   5   5  -5 1586.79 129.258  24
  -5  -5   5 1541.98 125.856  37
  -5   5   5 1717.74 130.745  21
   5   5  -5 1821.35 201.274  18
   4  -5  -5 5037.42 225.955  25
  -4   5   5 4784.00 301.876  17
   4   5  -5 5530.51 218.999  38
  -4  -5   5 5231.36 219.061  37
   4   5  -5 5069.06 219.435  24
  -4   5   5 5122.41 214.754  21
   4   5  -5 4873.41 312.645  18
   3  -5  -5 3288.35 164.729  26
   3  -5  -5 2921.14 168.903  25
  -3   5   5 2965.90 235.420  17
  -3  -5   5 3005.59 161.938  37
   3   5  -5 2980.47 166.689  24
  -3   5   5 2818.56 154.690  21
   2  -5  -5 7573.46 254.797  26
   2  -5  -5 8058.93 273.670  25
  -2  -5   5 7941.88 250.114  37
  -2  -5   5 7291.83 245.981  36
  -2   5   5 7843.89 247.033  21
  -2   5   5 7861.12 373.379  17
   2   5  -5 7583.32 247.171  29
   1  -5  -5 56.0790 34.1832  26
   1  -5  -5 25.4157 35.5552  25
  -1  -5   5-0.82044 22.7054  37
  -1  -5   5 22.9997 30.9451  36
  -1  -5   5 20.0951 27.4786  23
  -1   5   5-12.6697 57.1580  17
   1   5  -5 21.3840 36.4963  31
  -1   5   5 33.4638 28.7288  21
   1   5  -5 45.4041 25.6832  29
   0  -5  -5 1128.04 106.911  26
   0  -5  -5 1175.58 111.547  25
   0   5   5 1219.13 157.139  17
   0  -5   5 1080.92 104.287  23
   0  -5   5 1177.34 111.275  36
   0   5  -5 1294.83 105.202  31
   0   5  -5 1168.01 98.3249  29
  -1  -5  -5 1607.94 131.352  25
   1   5   5 1475.35 173.196  17
   1  -5   5 1647.60 129.119  23
  -1   5  -5 1617.27 118.988  31
  -2  -5  -5-9.42228 41.2326  25
   2  -5   5 25.7392 35.2818  23
   2   5   5-17.4647 46.0926  17
  -2   5  -5 26.6357 32.4591  31
   3   5   5 972.725 114.593  27
  -3  -5  -5 1150.46 117.078  25
   3  -5   5 1057.16 111.045  23
   3   5   5 1055.68 145.104  17
  -3   5  -5 1201.87 108.507  31
   3  -5   5 1217.68 108.646  49
   4   5   5 653.996 94.0430  27
  -4  -5  -5 667.210 87.3116  25
   4  -5   5 677.099 83.3874  59
   4  -5   5 876.304 99.1159  23
   4   5   5 735.193 84.2377  54
  -4   5  -5 788.886 91.3931  31
   4  -5   5 646.730 82.7616  49
   5   5   5 1043.01 114.547  27
   5  -5   5 953.442 104.382  41
  -5  -5  -5 985.397 106.497  25
   5   5   5 1028.65 109.132  39
   5  -5   5 1077.19 105.691  59
  -5   5  -5 969.047 105.636  52
   5   5   5 1207.44 111.965  51
  -5   5  -5 1273.82 114.794  31
   6  -5   5 489.572 75.1321  41
   6   5   5 489.059 74.2548  39
  -6   5  -5 423.224 67.2996  52
   6   5   5 430.110 73.6209  51
   7  -5   5 295.999 56.2169  41
   7   5   5 282.476 54.1466  39
   8  -5   5 1043.25 80.7978  41
   8   5   5 1204.20 84.5908  39
  -8   5  -5 1076.24 84.8316  44
  11   6  -5 963.191 67.9119  42
 -11   6   5 1003.91 72.9972  58
  11  -6  -5 894.226 72.6439  57
 -11  -6   5 1018.10 72.1241  49
  10   6  -5 37.5459 29.0637  42
 -10   6   5 15.6738 30.3129  58
  10  -6  -5 41.4749 34.9697  57
 -10   6   5 10.9001 27.1991  55
   9   6  -5 14.2331 40.9723  43
   9  -6  -5 5.02742 28.4519  43
  -9   6   5 95.1105 45.8985  58
   9  -6  -5-42.5751 48.5741  57
  -9   6   5 28.4653 36.9007  55
   9   6  -5 59.2818 35.3102  46
   8   6  -5 2537.05 155.533  43
   8  -6  -5 2654.62 156.421  43
  -8   6   5 2392.30 154.784  58
   8  -6  -5 2529.71 162.675  57
  -8   6   5 2225.99 152.701  55
   8   6  -5 2648.19 173.164  48
   8   6  -5 2434.62 149.055  46
   7   6  -5 110.566 41.0891  43
   7  -6  -5 97.9492 40.9671  43
   7  -6  -5 76.9004 36.6241  25
  -7   6   5 96.6441 40.5274  58
  -7  -6   5 52.4654 38.3411  37
   7  -6  -5 112.866 43.0482  57
  -7   6   5 125.478 49.9942  55
  -7   6   5 90.6301 42.9734  50
  -7  -6   5 48.6490 33.7703  21
   7   6  -5 97.3914 45.8340  48
  -7   6   5 34.7110 32.4768  21
   7   6  -5 49.2983 40.3318  46
   6   6  -5 43.2994 32.3785  43
   6  -6  -5 8.25212 36.3901  43
  -6  -6   5 84.0109 31.5230  40
   6  -6  -5-23.2674 47.2975  25
  -6  -6   5 48.9795 37.9202  37
  -6   6   5 35.1603 33.1975  58
   6  -6  -5 22.5003 32.9197  57
  -6   6   5 11.0509 32.3041  55
  -6   6   5-8.90014 29.5794  50
  -6  -6   5 118.637 31.6587  21
  -6   6   5 38.6807 33.7097  21
   6   6  -5 71.9535 41.5375  46
   5  -6  -5 286.344 64.7274  25
   5   6  -5 295.062 60.6725  38
  -5   6   5 343.624 65.9976  21
   4  -6  -5 426.764 75.0149  25
   4   6  -5 477.060 72.3466  38
  -4  -6   5 482.211 74.6977  37
   4   6  -5 404.853 69.5622  24
  -4   6   5 307.056 80.9442  17
  -4   6   5 347.178 64.1526  21
   3  -6  -5 1361.79 122.501  25
  -3  -6   5 1517.60 118.371  37
  -3   6   5 1498.35 171.044  17
  -3   6   5 1526.96 122.512  21
   3   6  -5 1762.45 130.443  29
   3   6  -5 1523.27 123.866  24
   2  -6  -5 110.796 40.1979  26
   2  -6  -5 85.4711 39.8442  25
  -2  -6   5 134.185 40.9207  37
  -2  -6   5 46.3355 27.8624  36
  -2   6   5 79.6594 46.3000  17
  -2   6   5 71.9873 34.9009  21
   2   6  -5 144.380 46.1423  29
   1  -6  -5 333.596 60.4939  26
  -1  -6   5 348.403 55.3395  37
  -1  -6   5 326.134 61.1529  36
   1  -6  -5 327.928 66.5169  25
  -1  -6   5 348.108 61.6017  23
  -1   6   5 242.198 82.5533  17
   0  -6  -5 609.814 83.5442  26
   0  -6  -5 715.102 94.1304  25
   0  -6   5 604.380 83.6277  36
   0  -6   5 561.062 77.2627  23
   0   6   5 529.166 114.579  17
   0   6  -5 622.643 75.5086  29
  -1  -6  -5 1174.04 115.388  26
  -1  -6  -5 1384.07 123.872  25
   1   6   5 1150.27 156.078  17
   1  -6   5 1300.09 118.077  23
   1  -6   5 1161.31 115.699  36
  -1   6  -5 1590.94 120.176  29
  -2  -6  -5 2432.28 165.686  25
   2   6   5 2548.79 224.555  17
   2  -6   5 2683.06 169.107  23
  -2   6  -5 2709.83 157.522  29
  -3  -6  -5 4149.38 214.875  25
   3   6   5 3739.44 265.952  17
   3  -6   5 3767.92 205.183  23
  -3   6  -5 3527.60 196.133  52
   3  -6   5 3688.11 190.454  49
   3   6   5 4136.25 194.665  61
   4   6   5 1134.86 118.164  27
  -4  -6  -5 1131.05 116.889  25
   4   6   5 1347.93 113.239  61
   4  -6   5 1269.42 111.374  59
   4  -6   5 1073.64 115.022  23
  -4   6  -5 1229.32 120.688  52
   4  -6   5 1366.63 117.996  49
   4  -6   5 1151.40 101.180  45
   5  -6   5 608.797 83.4566  41
   5   6   5 480.741 80.4023  39
   5  -6   5 526.624 77.1340  59
  -5   6  -5 614.415 83.9965  52
   5   6   5 679.756 82.7490  51
   5  -6   5 566.529 71.5829  45
   6  -6   5-7.26370 41.3312  41
   6   6   5 32.8713 30.2512  39
  -6   6  -5 59.5048 32.6629  52
   6   6   5-40.9420 49.0283  51
   6  -6   5 78.9445 34.5627  45
   7  -6   5 220.710 49.0740  41
   7   6   5 185.437 44.9696  39
   7   6   5 222.021 58.9343  51
   8   6   5 696.804 55.9376  39
  -8   6  -5 658.212 63.2648  44
  10   7  -5 804.353 70.0410  42
 -10   7   5 722.210 73.4435  58
 -10  -7   5 726.558 71.0596  49
  10  -7  -5 789.464 76.9605  57
   9   7  -5 3794.14 166.634  42
  -9   7   5 3803.21 179.712  58
   9  -7  -5 3939.64 185.361  57
  -9   7   5 4072.88 185.760  55
   9   7  -5 4035.64 169.046  46
   8  -7  -5 5810.55 219.232  43
  -8   7   5 5942.96 232.938  58
   8  -7  -5 6005.11 240.519  57
  -8   7   5 5510.28 229.996  55
  -8   7   5 6569.74 242.054  50
   8   7  -5 6154.81 227.003  46
   8   7  -5 5838.71 228.360  43
   7   7  -5 26.0073 23.9194  43
   7  -7  -5 88.9271 44.0063  43
   7  -7  -5 31.8501 36.1701  57
  -7   7   5 8.32598 31.9786  55
  -7   7   5 95.1548 34.6601  50
   7   7  -5-6.83933 37.8805  46
   6   7  -5 2077.48 135.318  43
   6  -7  -5 2014.47 143.742  43
  -6  -7   5 2125.87 141.445  40
   6  -7  -5 2132.68 157.385  25
  -6  -7   5 2071.66 147.291  37
  -6   7   5 2053.25 139.685  58
   6  -7  -5 2193.32 149.909  57
  -6   7   5 2084.91 150.292  55
  -6   7   5 2379.69 157.259  50
  -6   7   5 2206.51 154.429  21
  -6  -7   5 1951.45 136.940  49
   6   7  -5 2189.50 145.424  46
   5  -7  -5 6196.35 247.543  43
   5  -7  -5 6424.06 267.227  25
   5   7  -5 6186.11 253.084  38
   5  -7  -5 6481.32 247.791  57
   5   7  -5 6400.52 242.214  56
  -5   7   5 6431.96 256.014  50
  -5   7   5 6838.75 262.557  21
  -5  -7   5 6048.29 239.500  49
   5   7  -5 6670.77 249.933  46
   4  -7  -5 8614.17 285.269  43
   4  -7  -5 9293.11 319.911  25
   4   7  -5 9310.90 300.556  38
   4   7  -5 8675.18 287.656  24
   4   7  -5 9264.38 295.478  56
  -4   7   5 9329.64 303.884  50
  -4   7   5 9066.15 300.264  21
  -4  -7   5 8736.78 282.394  49
   4   7  -5 9541.78 290.908  46
   3  -7  -5 108.737 52.6715  25
  -3  -7   5 201.394 51.3711  37
   3   7  -5 67.7367 35.0575  24
  -3   7   5 68.7964 58.4256  17
  -3   7   5 132.166 48.3383  21
   3   7  -5 120.134 44.7838  29
   2  -7  -5 1328.24 119.618  26
   2  -7  -5 1437.87 127.921  25
  -2   7   5 1724.04 187.544  17
   2   7  -5 1450.26 120.202  24
  -2  -7   5 1578.22 119.291  37
  -2  -7   5 1483.90 123.537  36
   2   7  -5 1450.75 121.331  29
   1  -7  -5 917.459 100.059  26
   1  -7  -5 959.194 103.966  25
  -1   7   5 1022.61 144.435  17
  -1  -7   5 976.838 103.209  36
   1   7  -5 915.306 97.3192  29
   0  -7  -5 7153.81 276.824  26
   0  -7  -5 7109.43 276.686  25
   0   7   5 7491.48 392.095  17
   0  -7   5 7172.07 268.009  23
   0  -7   5 7036.53 274.677  36
   0   7  -5 7379.51 261.939  29
  -1  -7  -5 714.059 93.0668  26
  -1  -7  -5 726.251 94.1424  25
   1   7   5 883.580 97.7605  61
   1  -7   5 719.500 94.7761  36
   1  -7   5 682.054 91.5807  23
   1   7   5 855.780 132.260  17
  -1   7  -5 819.274 95.9656  52
   1   7   5 633.558 88.2963  50
   1  -7   5 747.281 87.5287  49
  -1   7  -5 834.355 91.1389  29
   1   7   5 746.259 95.7492  44
  -2  -7  -5 44.1380 29.9577  26
  -2  -7  -5 48.2309 37.3044  25
   2  -7   5 4.46858 36.6400  23
   2   7   5 27.8694 34.1380  61
   2   7   5 172.845 71.1055  17
  -2   7  -5 35.7513 31.6304  52
   2   7   5-4.94683 42.9514  50
   2  -7   5 29.2859 32.4129  49
  -2   7  -5 49.1639 29.1755  29
   2  -7   5 76.6649 30.9955  45
  -3  -7  -5 226.242 53.1587  26
  -3  -7  -5 262.287 58.8862  25
   3   7   5 221.593 55.9880  61
   3  -7   5 161.695 49.6226  23
  -3   7  -5 244.680 58.7426  52
   3  -7   5 204.242 51.4489  49
  -3   7  -5 262.935 55.1534  29
   3  -7   5 295.831 50.3383  45
   4  -7   5 10436.0 319.961  41
   4   7   5 11553.2 322.077  61
  -4   7  -5 10367.5 329.058  52
   4  -7   5 10079.0 310.714  49
   4  -7   5 11054.3 309.253  45
   5  -7   5 1249.40 112.158  41
   5   7   5 1371.69 116.627  39
   5   7   5 1342.68 105.963  61
  -5   7  -5 1243.43 113.469  52
   5   7   5 1380.04 115.845  51
   5  -7   5 1297.43 103.770  45
   6  -7   5 2597.65 148.706  41
   6   7   5 2497.94 141.181  39
  -6   7  -5 2583.80 141.438  52
   6   7   5 2706.53 151.458  51
   6  -7   5 2674.49 137.237  45
   7  -7   5 4436.03 169.042  41
   7   7   5 4761.93 160.839  39
   7   7   5 4387.28 174.334  51
   7  -7   5 4617.26 153.447  45
  -7   7  -5 4581.03 179.420  44
  10   8  -5 3297.25 120.889  42
 -10   8   5 3149.28 129.733  58
  10  -8  -5 2822.68 127.099  57
 -10  -8   5 3152.67 122.925  49
   9   8  -5 12241.8 273.372  42
   9  -8  -5 12237.5 300.426  57
  -9   8   5 11584.5 285.756  58
  -9   8   5 12583.7 288.296  50
  -9  -8   5 12030.3 281.420  49
   9   8  -5 12243.6 274.215  46
   8  -8  -5 780.860 79.1531  43
   8   8  -5 740.872 77.6294  42
  -8   8   5 652.862 78.3113  58
   8  -8  -5 780.778 90.3862  57
  -8   8   5 755.750 85.3826  50
  -8  -8   5 681.942 78.5756  49
   8   8  -5 607.089 76.8401  46
   7  -8  -5 194.564 50.7363  43
  -7   8   5 189.699 48.4668  58
   7  -8  -5 165.655 50.4676  57
  -7   8   5 174.448 52.7436  50
  -7  -8   5 179.748 48.1729  49
   7   8  -5 240.549 57.1714  46
   6  -8  -5 1698.23 130.344  43
   6  -8  -5 1723.80 140.522  25
  -6   8   5 1643.65 121.969  58
   6  -8  -5 1625.68 132.446  57
   6   8  -5 1859.17 130.043  56
  -6   8   5 1682.57 134.625  50
  -6  -8   5 1703.77 128.576  49
   6   8  -5 1709.72 130.344  46
   5  -8  -5 4810.71 218.024  43
   5  -8  -5 5459.79 248.533  25
   5   8  -5 4823.45 226.249  38
   5  -8  -5 5135.28 223.715  57
   5   8  -5 4809.69 214.992  56
  -5   8   5 5239.88 234.506  50
  -5   8   5 4728.10 222.607  21
  -5  -8   5 4777.65 214.935  49
   5   8  -5 5112.38 220.037  46
   4  -8  -5 876.840 100.744  43
   4  -8  -5 1045.00 111.830  25
   4   8  -5 947.051 101.919  38
   4  -8  -5 1086.94 104.342  57
   4   8  -5 1034.47 103.116  56
  -4   8   5 897.277 102.992  50
  -4   8   5 866.047 99.8482  21
  -4  -8   5 989.685 100.951  49
   4   8  -5 872.228 92.2043  46
   3  -8  -5 31145.4 543.252  43
   3  -8  -5 31272.9 581.464  25
  -3   8   5 29561.4 512.724  61
  -3  -8   5 32013.2 543.657  37
  -3   8   5 29792.8 739.718  17
   3   8  -5 31772.0 557.520  56
  -3   8   5 32977.2 578.525  50
  -3  -8   5 30710.4 533.937  49
   3   8  -5 30987.2 510.022  46
  -3  -8   5 31739.4 528.806  45
  -2   8   5 5634.25 334.950  17
   2  -8  -5 5734.20 251.886  25
  -2   8   5 5350.89 224.620  61
  -2  -8   5 5885.11 225.912  37
   2   8  -5 5542.42 229.222  24
  -2  -8   5 5350.74 233.849  36
   2   8  -5 5675.37 238.283  56
  -2   8   5 6093.24 251.211  50
  -2  -8   5 5653.10 229.024  49
   2   8  -5 5728.13 242.389  29
  -2  -8   5 5903.36 228.606  45
  -2   8   5 5847.19 238.081  44
   1  -8  -5 20294.8 463.483  26
   1  -8  -5 20307.5 464.634  25
  -1   8   5 19392.5 428.152  61
  -1   8   5 20864.6 640.008  17
  -1  -8   5 19801.8 454.727  36
   1   8  -5 20206.1 440.428  56
   1   8  -5 20176.7 441.965  52
  -1   8   5 20657.1 457.768  50
  -1  -8   5 19667.8 424.835  49
   1   8  -5 20314.3 447.693  29
  -1  -8   5 20857.1 427.642  45
  -1   8   5 20555.2 449.473  44
   0  -8  -5 8725.19 309.495  26
   0  -8  -5 8645.06 304.189  25
   0   8   5 8060.85 281.194  61
   0   8   5 8853.25 425.401  17
   0  -8   5 8011.70 286.967  23
   0  -8   5 7925.38 295.383  36
   0   8  -5 8357.02 283.404  56
   0   8  -5 8448.16 296.405  52
   0   8   5 8368.43 294.339  50
   0  -8   5 8309.34 278.805  49
   0   8  -5 8019.96 282.717  29
   0  -8   5 8697.40 279.893  45
   0   8   5 8465.08 297.222  44
  -1  -8  -5 5818.54 256.674  26
  -1  -8  -5 6506.00 264.936  25
   1   8   5 6027.63 246.143  61
   1   8   5 6481.61 366.966  17
   1  -8   5 5779.75 250.373  23
   1  -8   5 6251.73 265.881  36
  -1   8  -5 5928.77 234.810  56
  -1   8  -5 5852.33 253.752  52
   1   8   5 5821.33 251.335  50
   1  -8   5 5765.68 234.478  49
  -1   8  -5 6173.90 245.991  29
   1  -8   5 6237.55 239.273  45
   1   8   5 6214.09 263.399  44
  -2  -8  -5 161.855 48.9755  26
   2   8   5 138.256 48.6975  61
  -2  -8  -5 114.179 41.1846  25
   2  -8   5 129.483 49.5830  23
  -2   8  -5 56.3263 36.7587  52
   2   8   5 40.7238 40.2868  50
   2  -8   5 112.947 39.2386  49
  -2   8  -5 74.2328 28.3249  29
   2  -8   5 157.558 41.4346  45
  -3  -8  -5 2257.72 157.991  26
   3   8   5 2418.28 156.738  61
  -3   8  -5 2163.25 156.652  52
   3  -8   5 2243.47 147.441  49
  -3   8  -5 2528.24 155.409  29
   3  -8   5 2342.35 146.489  45
   4  -8   5 287.971 59.5798  41
   4   8   5 242.551 57.9037  61
  -4   8  -5 239.672 57.1977  52
   4  -8   5 300.734 58.1186  49
   4  -8   5 268.106 53.2082  45
   5  -8   5 6928.92 243.771  41
   5   8   5 7596.71 245.361  39
   5   8   5 7834.13 242.692  61
  -5   8  -5 7291.47 251.921  52
   5   8   5 7482.95 250.023  51
   5  -8   5 7586.14 240.826  45
  -5   8  -5 7286.87 258.267  44
   6  -8   5 24.1016 29.8640  41
  -6   8  -5 30.9378 24.9476  52
   6   8   5-29.8925 42.1096  51
   6  -8   5 44.5835 30.8937  45
  -6   8  -5 14.3869 26.3872  44
   7   8   5 5645.68 175.356  51
   7  -8   5 5805.91 156.903  45
  -7   8  -5 5283.78 176.890  44
  -9   9   5 136.234 35.4375  58
   9  -9  -5 165.559 41.6711  57
  -9   9   5 130.383 37.9116  50
  -9  -9   5 140.986 33.0690  49
   9   9  -5 156.870 38.5147  46
  -8   9   5 2031.91 122.392  58
   8  -9  -5 2150.97 135.175  57
  -8   9   5 2139.17 131.480  50
  -8  -9   5 1878.79 116.828  49
   8   9  -5 2050.66 124.092  46
   7  -9  -5 6.56736 40.2232  43
  -7   9   5 91.7943 34.9524  58
   7  -9  -5 46.6673 36.6268  57
  -7   9   5 46.8593 39.9141  50
  -7  -9   5 70.6454 31.9944  49
   7   9  -5 12.6404 34.5100  46
   6  -9  -5 9997.54 299.645  43
   6  -9  -5 10645.6 317.224  57
   6   9  -5 10353.4 294.302  56
  -6   9   5 10350.3 321.928  50
  -6  -9   5 10170.6 298.822  49
   6   9  -5 10599.0 306.937  46
   5  -9  -5 6393.19 249.735  43
   5  -9  -5 6670.06 254.755  57
   5   9  -5 6469.15 248.067  56
  -5   9   5 6863.48 267.034  50
  -5  -9   5 6053.09 236.678  49
   5   9  -5 6479.51 246.124  46
   4  -9  -5 24.6520 40.8361  43
   4  -9  -5 27.4228 38.1070  25
   4   9  -5 37.5218 34.4476  38
   4  -9  -5 54.7416 25.2169  57
   4   9  -5 42.4744 40.4252  56
  -4   9   5 76.4352 53.2898  50
  -4  -9   5 15.4193 33.7877  49
   4   9  -5 45.9181 31.1292  46
   3  -9  -5 209.399 56.3556  43
   3  -9  -5 225.806 57.8725  25
  -3  -9   5 137.885 41.2362  37
   3   9  -5 157.242 54.1598  56
  -3   9   5 137.946 52.5456  50
  -3  -9   5 175.937 46.1186  49
  -3  -9   5 164.034 47.8490  45
  -3   9   5 236.086 55.4300  44
   2  -9  -5 13549.2 383.468  25
  -2   9   5 12547.5 343.868  61
  -2  -9   5 12911.9 362.113  36
   2   9  -5 13584.3 368.875  56
  -2   9   5 12986.0 366.420  50
  -2  -9   5 13120.1 350.425  49
   2   9  -5 13024.4 366.967  29
  -2  -9   5 13448.6 354.214  45
  -2   9   5 12917.3 362.290  44
   1  -9  -5 11095.3 345.929  25
  -1   9   5 10825.4 326.159  61
  -1  -9   5 10992.9 344.259  36
   1   9  -5 11206.2 332.851  56
   1   9  -5 11237.0 335.580  52
  -1   9   5 11090.7 339.861  50
  -1  -9   5 11136.9 323.026  49
   1   9  -5 10877.6 333.665  29
  -1  -9   5 11377.9 325.253  45
  -1   9   5 10748.6 337.180  44
   0  -9  -5 7563.39 287.939  26
   0  -9  -5 7742.36 285.943  25
   0   9   5 7267.94 270.271  61
   0  -9   5 6915.79 266.543  23
   0  -9   5 7184.81 283.076  36
   0   9  -5 7339.15 266.025  56
   0   9  -5 7341.04 279.425  52
   0   9   5 7645.94 286.207  50
   0  -9   5 7247.96 260.560  49
   0   9  -5 7658.79 276.142  29
   0  -9   5 7793.29 269.079  45
   0   9   5 7716.23 288.656  44
  -1  -9  -5 54.0781 37.6154  26
   1   9   5 95.6101 45.4508  61
  -1  -9  -5 284.120 56.2497  25
   1  -9   5 39.5053 35.1259  36
  -1   9  -5 105.296 33.5042  56
   1  -9   5 84.7228 39.0452  23
  -1   9  -5 116.476 46.8143  52
   1   9   5 230.349 56.6852  50
   1  -9   5 165.807 46.3820  49
  -1   9  -5 239.294 47.0944  29
   1  -9   5 82.9562 37.1242  45
   1   9   5 134.897 53.5071  44
   2   9   5 2769.28 170.050  61
  -2   9  -5 2745.19 173.259  52
   2   9   5 2539.63 165.922  50
   2  -9   5 2957.16 165.583  49
   2  -9   5 2793.00 162.114  45
   3   9   5 368.720 70.3637  61
  -3   9  -5 448.937 76.1214  52
   3  -9   5 336.519 59.4676  49
   3  -9   5 318.000 59.3208  45
  -3   9  -5 426.213 65.2731  44
   4  -9   5 3568.26 169.326  41
   4   9   5 3719.75 180.392  61
  -4   9  -5 3449.53 180.259  52
   4  -9   5 3604.22 174.093  45
  -4   9  -5 3491.10 180.284  44
   5  -9   5 50.8134 28.2252  41
   5   9   5 18.6041 35.3134  61
  -5   9  -5-15.6555 40.8688  52
   5   9   5 73.0884 34.9127  51
   5  -9   5 21.3644 34.9413  45
  -5   9  -5 17.8164 35.0001  44
   6  -9   5 1431.52 91.9547  41
   6   9   5 1538.53 96.5880  51
   6  -9   5 1580.98 94.3000  45
  -6   9  -5 1361.86 97.7042  44
  -7   9  -5 21305.6 297.627  44
   9  10  -5 3502.98 124.329  62
   9 -10  -5 3333.72 128.775  57
  -9  10   5 3455.57 125.607  50
  -8  10   5 1324.32 86.1353  58
   8 -10  -5 1275.61 96.5689  57
  -8  10   5 1468.89 101.874  50
  -8 -10   5 1377.96 87.7941  49
   8  10  -5 1381.21 94.6140  46
   7 -10  -5 594.586 66.9880  43
   7 -10  -5 713.866 80.7952  57
  -7  10   5 754.874 85.8345  50
  -7 -10   5 596.769 66.7252  49
   7  10  -5 586.973 72.7987  46
   6 -10  -5-16.2377 40.2701  43
   6 -10  -5 11.5597 35.5175  57
   6  10  -5 51.2640 35.8116  56
  -6  10   5-16.7958 41.9812  50
  -6 -10   5 59.5065 32.1963  49
   6  10  -5 14.8245 36.5293  46
   5 -10  -5 1856.26 130.234  43
   5 -10  -5 1987.49 138.186  57
   5  10  -5 1937.77 135.585  56
  -5  10   5 1802.39 137.073  50
  -5 -10   5 1850.68 126.734  49
   5  10  -5 1756.60 125.543  46
  -5 -10   5 1594.10 122.597  45
   4 -10  -5 7035.98 259.184  43
   4 -10  -5 7324.05 260.926  57
   4  10  -5 7709.76 272.371  56
  -4  10   5 7601.70 279.763  50
  -4 -10   5 7344.48 252.622  49
   4  10  -5 7514.63 251.959  46
  -4 -10   5 7075.36 254.901  45
   3 -10  -5 38376.6 603.096  43
   3 -10  -5 40630.3 594.718  57
   3  10  -5 40640.7 628.891  56
  -3  10   5 38547.2 626.896  50
  -3 -10   5 40544.8 593.823  49
  -3 -10   5 40756.1 608.152  45
  -3  10   5 40957.0 628.795  44
  -2  10   5 9992.01 301.435  61
   2 -10  -5 10467.3 329.641  25
   2  10  -5 10484.6 322.111  56
   2  10  -5 10782.2 313.829  52
[truncated: 115,633 more chars]
