# Supplementary material for: Crystal structure of 3-methyl­pyridine-2-carbaldehyde 4-methyl­thio­semi­carba­zone monohydrate
Source: Acta Crystallogr E Crystallogr Commun. 2015 Mar 25;71(Pt 4):o253–4. doi: 10.1107/S2056989015005034 (PMC4438841; doi:10.1107/S2056989015005034)
Supplement: Supplementary file 2 [file e-71-0o253-Isup2.hkl]

#
# h,k,l, Fc-squared, Fo-squared, sigma(Fo-squared), status flag
#
data_I
_shelx_title ' 1'
_shelx_refln_list_code          4
_shelx_F_calc_maximum      244.76
_exptl_crystal_F_000       480.00
_reflns_d_resolution_high  0.8135

loop_
 _space_group_symop_operation_xyz
 'x, y, z'
 '-x, y+1/2, -z+1/2'
 '-x, -y, -z'
 'x, -y-1/2, z-1/2'

_cell_length_a    10.4493
_cell_length_b    13.6989
_cell_length_c     8.0235
_cell_angle_alpha  90.000
_cell_angle_beta  102.816
_cell_angle_gamma  90.000

_shelx_F_squared_multiplier     1.000

loop_
 _refln_index_h
 _refln_index_k
 _refln_index_l
 _refln_F_squared_calc
 _refln_F_squared_meas
 _refln_F_squared_sigma
 _refln_observed_status
   1   0   0       2688.24       2722.08        10.94 o
   2   0   0        882.19       1020.32         5.91 o
   3   0   0         83.36         76.46         1.64 o
   4   0   0       3444.14       3537.34        13.69 o
   5   0   0        819.95        918.44        10.42 o
   6   0   0        677.26        650.50         9.78 o
   7   0   0         88.45         79.00         2.96 o
   8   0   0       3069.78       2987.71        37.52 o
   9   0   0       1363.79       1316.36        32.18 o
  10   0   0       1400.46       1473.65        46.70 o
  11   0   0        161.05        171.99         7.30 o
  12   0   0         27.30         28.38         3.45 o
   1   1   0        117.78        116.38         1.83 o
   2   1   0       6696.18       6696.13        65.83 o
   3   1   0       2266.64       2477.87        11.33 o
   4   1   0          0.34          0.69         0.37 o
   5   1   0        137.58        112.04         1.94 o
   6   1   0         18.25         11.48         0.85 o
   7   1   0        638.22        630.60         6.20 o
   8   1   0         16.25         16.02         1.51 o
   9   1   0         75.36         69.69         2.08 o
  10   1   0       1990.66       2074.10        17.13 o
  11   1   0        204.94        222.90         6.11 o
  12   1   0         21.29         19.60         2.12 o
   0   2   0      15863.40      14698.96       125.63 o
   1   2   0        659.76        653.48         3.14 o
   2   2   0        530.57        579.97         6.58 o
   3   2   0       2507.54       2680.09        10.94 o
   4   2   0        158.25        202.78         2.39 o
   5   2   0        418.89        460.04         4.40 o
   6   2   0       1122.71       1192.31         8.15 o
   7   2   0         76.32         73.90         2.72 o
   8   2   0        292.99        269.10         4.72 o
   9   2   0         47.28         43.79         1.97 o
  10   2   0        768.78        776.79        13.72 o
  11   2   0         68.27         69.69         4.87 o
  12   2   0         72.81         74.52         5.03 o
   1   3   0        232.33        240.75         2.01 o
   2   3   0        978.14       1068.85         7.39 o
   3   3   0        581.60        629.08         4.32 o
   4   3   0          0.41          1.52         0.48 o
   5   3   0        665.69        752.67         5.52 o
   6   3   0        198.33        219.73         3.49 o
   7   3   0         20.78         19.20         1.53 o
   8   3   0         11.36          9.48         1.12 o
   9   3   0          4.59          3.51         0.89 o
  10   3   0        324.53        327.99         7.99 o
  11   3   0        131.15        135.62         5.73 o
  12   3   0        110.12        116.76         5.66 o
   0   4   0        376.85        367.57         5.77 o
   1   4   0       2936.45       3198.62        25.67 o
   2   4   0       6444.59       6939.68        18.77 o
   3   4   0        700.46        833.38         4.82 o
   4   4   0        705.33        727.28         5.36 o
   5   4   0        328.79        393.33         3.99 o
   6   4   0       1412.22       1439.60        17.67 o
   7   4   0        472.91        467.87         6.01 o
   8   4   0         97.49         90.39         3.06 o
   9   4   0        389.64        363.90         5.64 o
  10   4   0        103.86        109.75         4.76 o
  11   4   0        436.82        463.12        10.13 o
  12   4   0          7.18          7.68         1.99 o
   1   5   0       5187.47       5716.04        23.96 o
   2   5   0        195.15        201.29         2.26 o
   3   5   0        413.95        411.74         3.77 o
   4   5   0        378.02        454.50         4.38 o
   5   5   0       1009.84       1005.07         7.10 o
   6   5   0        449.86        463.97         5.87 o
   7   5   0        190.03        165.25         3.80 o
   8   5   0        249.71        240.58         3.79 o
   9   5   0        402.63        357.10         7.81 o
  10   5   0         83.49         94.54         5.32 o
  11   5   0        271.12        283.01         7.06 o
   0   6   0         81.86         51.90         1.77 o
   1   6   0       2044.66       2348.55         9.87 o
   2   6   0        367.52        333.83         3.49 o
   3   6   0         44.41         43.28         1.31 o
   4   6   0       2387.99       2554.17        14.18 o
   5   6   0        853.20        840.26         7.69 o
   6   6   0         69.25         62.57         2.40 o
   7   6   0        115.74        120.29         3.47 o
   8   6   0        944.16        924.98         8.11 o
   9   6   0        462.26        440.30         9.27 o
  10   6   0          5.68          3.68         1.50 o
  11   6   0        183.86        180.39         5.02 o
   1   7   0       2741.42       3227.79        18.81 o
   2   7   0         13.88         14.94         0.95 o
   3   7   0        101.53        120.61         3.12 o
   4   7   0         38.79         40.29         1.46 o
   5   7   0        937.24        928.76         7.93 o
   6   7   0        209.06        210.50         4.20 o
   7   7   0        183.58        158.74         2.90 o
   8   7   0         24.73         17.88         1.37 o
   9   7   0        366.47        331.07         6.94 o
  10   7   0          4.79          4.71         1.42 o
  11   7   0         91.34         87.45         3.12 o
   0   8   0       1328.67       1490.86        10.07 o
   1   8   0         16.04         24.93         1.45 o
   2   8   0         19.85         33.01         1.63 o
   3   8   0         12.54         10.73         1.17 o
   4   8   0        194.86        193.95         3.86 o
   5   8   0        103.91        103.30         3.68 o
   6   8   0        564.93        593.95         7.81 o
   7   8   0         69.39         63.53         1.97 o
   8   8   0         42.33         37.56         2.07 o
   9   8   0          0.20          1.06         0.99 o
  10   8   0          8.50          6.51         1.45 o
  11   8   0         30.51         29.81         3.45 o
   1   9   0         81.40         62.76         2.11 o
   2   9   0         57.51         66.08         2.20 o
   3   9   0        205.58        191.74         3.53 o
   4   9   0        213.48        204.91         3.85 o
   5   9   0        227.49        228.91         4.96 o
   6   9   0        119.56        112.99         2.58 o
   7   9   0          4.64          4.46         0.83 o
   8   9   0        163.93        158.03         3.56 o
   9   9   0          1.22          2.66         0.89 o
  10   9   0         48.25         46.19         2.51 o
   0  10   0        123.56        113.49         5.73 o
   1  10   0        118.04        104.68         3.29 o
   2  10   0       1285.10       1297.97        13.82 o
   3  10   0        115.55        109.36         3.00 o
   4  10   0        188.40        181.68         4.24 o
   5  10   0         79.54         78.34         2.17 o
   6  10   0       1219.86       1177.90        11.86 o
   7  10   0        460.21        455.03         6.62 o
   8  10   0        100.34         94.52         2.87 o
   9  10   0         15.90         17.07         1.71 o
  10  10   0         86.18         83.59         3.43 o
   1  11   0        911.00        832.70         9.10 o
   2  11   0          0.11         -0.35         0.95 o
   3  11   0         87.91         86.54         1.98 o
   4  11   0        938.53        928.56         6.99 o
   5  11   0        106.45        102.49         2.67 o
   6  11   0         81.95         76.31         3.05 o
   7  11   0        384.95        379.29         6.30 o
   8  11   0         50.74         50.78         2.18 o
   9  11   0        455.81        520.02         7.12 o
   0  12   0         83.14         88.93         3.65 o
   1  12   0        290.10        238.01         4.17 o
   2  12   0        139.31        143.44         2.94 o
   3  12   0         50.74         53.20         1.65 o
   4  12   0         29.98         25.51         1.64 o
   5  12   0         73.55         76.56         3.43 o
   6  12   0        101.47         98.91         3.28 o
   7  12   0         79.37         76.65         2.71 o
   8  12   0         31.37         31.01         1.52 o
   1  13   0        506.86        435.75         5.03 o
   2  13   0         25.44         30.30         1.82 o
   3  13   0         79.22         85.92         2.70 o
   4  13   0        223.97        209.59         4.82 o
   5  13   0          0.80          1.61         1.08 o
   6  13   0         59.08         58.94         2.69 o
   7  13   0         89.38         89.45         2.85 o
   0  14   0          6.59          2.73         1.50 o
   1  14   0         83.83         73.91         2.45 o
   2  14   0        187.87        181.44         3.49 o
   3  14   0          4.16          6.00         1.21 o
   4  14   0         16.73         17.26         1.62 o
   5  14   0          0.05          1.29         0.93 o
   6  14   0         71.66         76.11         2.60 o
   1  15   0          5.29          9.96         1.02 o
   2  15   0          0.14          1.21         0.75 o
   3  15   0         23.41         22.55         1.49 o
   4  15   0          7.77          7.90         1.12 o
   5  15   0        235.77        247.08         4.25 o
   0  16   0         82.03         95.35         3.41 o
   1  16   0         35.82         36.78         1.48 o
   2  16   0        331.38        309.43         5.35 o
   3  16   0        119.47        135.55         3.12 o
 -12   1   1        153.67        157.56         5.46 o
 -11   1   1         82.42         82.86         4.78 o
 -10   1   1          0.31          0.31         1.54 o
  -9   1   1        270.02        252.60         3.80 o
  -8   1   1         11.20          8.83         1.30 o
  -7   1   1         89.79         92.84         2.42 o
  -6   1   1         77.89         71.67         1.74 o
  -5   1   1       1150.59       1276.09         6.74 o
  -4   1   1       1708.73       1843.01        11.72 o
  -3   1   1         92.77        109.01         1.42 o
  -2   1   1          1.46          2.95         0.33 o
  -1   1   1        361.46        382.84         3.13 o
   0   1   1        887.40        988.49         3.69 o
   1   1   1        526.64        574.68         5.06 o
   2   1   1        159.37        140.72         1.65 o
   3   1   1        553.39        556.72         3.40 o
   4   1   1        639.17        685.35         5.05 o
   5   1   1        207.56        242.24         3.22 o
   6   1   1          7.26          5.50         1.01 o
   7   1   1        107.36        101.19         2.94 o
   8   1   1        153.79        137.18         3.88 o
   9   1   1         27.06         23.95         1.49 o
  10   1   1        390.38        387.36         7.40 o
  11   1   1         10.63          8.93         1.28 o
  12   1   1         15.83         16.57         1.72 o
 -12   2   1          5.37          4.80         1.83 o
 -11   2   1         34.73         38.77         3.41 o
 -10   2   1          9.60          8.54         1.81 o
  -9   2   1       1154.10       1159.22         8.35 o
  -8   2   1         25.60         23.17         1.58 o
  -7   2   1        334.89        303.19         4.60 o
  -6   2   1        294.09        306.84         3.86 o
  -5   2   1         41.51         41.73         1.49 o
  -4   2   1       1669.15       1843.13        12.72 o
  -3   2   1       1738.71       1863.05         9.70 o
  -2   2   1        496.37        482.31         6.35 o
  -1   2   1         37.00         25.80         0.69 o
   0   2   1        748.21        819.98         2.89 o
   1   2   1        628.57        702.89         3.74 o
   2   2   1         43.15         53.60         0.97 o
   3   2   1        387.63        385.47         2.80 o
   4   2   1        700.15        756.20         4.86 o
   5   2   1       1309.55       1322.82        10.70 o
   6   2   1       1585.10       1724.43        12.46 o
   7   2   1        246.12        248.99         4.92 o
   8   2   1         16.26         18.42         1.95 o
   9   2   1         26.04         24.30         1.55 o
  10   2   1        210.62        216.08         5.51 o
  11   2   1         26.80         31.76         2.42 o
  12   2   1        179.09        195.23        15.10 o
 -12   3   1        156.27        162.47         5.30 o
 -11   3   1        135.69        135.83         5.92 o
 -10   3   1        177.37        179.39         5.80 o
  -9   3   1        377.11        361.11         5.59 o
  -8   3   1         24.48         17.72         1.46 o
  -7   3   1         84.58         70.57         2.63 o
  -6   3   1        676.10        671.61         8.18 o
  -5   3   1       4444.44       5090.10        18.39 o
  -4   3   1       3042.21       3257.38        20.11 o
  -3   3   1        851.06        909.64         4.60 o
  -2   3   1        557.84        604.72         3.60 o
  -1   3   1         18.40         14.48         0.60 o
   0   3   1       1614.52       1774.16        13.46 o
   1   3   1          3.51         12.72         0.57 o
   2   3   1        487.29        527.74         3.26 o
   3   3   1        149.87        140.33         2.11 o
   4   3   1       3326.51       3523.73        22.69 o
   5   3   1        476.01        569.67         5.40 o
   6   3   1        367.93        349.18         5.39 o
   7   3   1        136.75        127.00         3.55 o
   8   3   1        239.28        225.17         3.58 o
   9   3   1         49.44         46.21         2.33 o
  10   3   1        464.56        492.60         9.44 o
  11   3   1         62.77         69.39         3.25 o
 -12   4   1        106.91        107.68         4.22 o
 -11   4   1         59.32         54.12         3.77 o
 -10   4   1        311.47        294.68         6.40 o
  -9   4   1        103.35         96.46         2.77 o
  -8   4   1         70.10         66.69         2.68 o
  -7   4   1        248.87        213.09         4.30 o
  -6   4   1          9.87          9.22         0.79 o
  -5   4   1        265.12        244.00         3.05 o
  -4   4   1        102.85        166.02         2.10 o
  -3   4   1       4088.34       4457.02        11.58 o
  -2   4   1        510.74        517.51         3.30 o
  -1   4   1         39.68         50.91         0.87 o
   0   4   1       1467.52       1511.57         6.22 o
   1   4   1       4052.46       4294.03        16.08 o
   2   4   1        132.13        130.82         1.70 o
   3   4   1         60.02         55.56         1.26 o
   4   4   1         63.78         68.26         1.69 o
   5   4   1       1425.89       1498.73        11.65 o
   6   4   1       2779.49       3019.95        25.10 o
   7   4   1         15.95         15.75         2.00 o
   8   4   1         53.89         49.72         1.90 o
   9   4   1        221.82        195.27         4.43 o
  10   4   1        200.90        208.96         6.13 o
  11   4   1         66.59         66.04         5.35 o
 -12   5   1         15.31         16.38         2.63 o
 -11   5   1         67.20         63.65         3.57 o
 -10   5   1         23.50         19.58         1.87 o
  -9   5   1         50.26         44.69         2.24 o
  -8   5   1        319.98        279.47         4.01 o
  -7   5   1         15.16         12.19         1.27 o
  -6   5   1          1.87          1.17         0.64 o
  -5   5   1       1155.87       1379.90         9.91 o
  -4   5   1       1636.03       1902.47         8.17 o
  -3   5   1        108.30        127.90         1.97 o
  -2   5   1        185.35        188.28         2.16 o
  -1   5   1          0.81          1.38         0.42 o
   0   5   1       1529.54       1686.28         8.20 o
   1   5   1        784.63        894.00         4.95 o
   2   5   1          1.84          2.68         0.46 o
   3   5   1          3.50          8.04         1.39 o
   4   5   1        382.94        389.35         4.23 o
   5   5   1          8.68         16.01         1.22 o
   6   5   1        104.22         86.76         3.14 o
   7   5   1         13.77         13.54         1.60 o
   8   5   1         18.86         13.94         1.24 o
   9   5   1          7.26          7.60         1.28 o
  10   5   1          1.10          0.73         1.32 o
  11   5   1        355.39        369.75        11.13 o
 -11   6   1         98.93         96.74         3.66 o
 -10   6   1        318.09        283.53         7.23 o
  -9   6   1          0.30          2.12         1.19 o
  -8   6   1         24.38         23.95         1.38 o
  -7   6   1         15.40         15.53         1.44 o
  -6   6   1         22.44         25.08         1.40 o
  -5   6   1          1.85          4.03         0.64 o
  -4   6   1        225.97        268.95         3.24 o
  -3   6   1        595.69        602.18         4.43 o
  -2   6   1        645.29        693.14         4.68 o
  -1   6   1         13.00         14.38         0.73 o
   0   6   1         26.19         49.11         1.28 o
   1   6   1         91.50        130.51         2.45 o
   2   6   1        111.23        123.36         2.41 o
   3   6   1         73.83         77.62         1.89 o
   4   6   1          5.65          7.97         0.70 o
   5   6   1         12.43         18.90         1.18 o
   6   6   1          0.31          1.73         1.09 o
   7   6   1         13.84         16.38         1.00 o
   8   6   1          2.94          2.69         0.98 o
   9   6   1          0.29         -0.04         1.31 o
  10   6   1         18.92         21.01         2.15 o
  11   6   1          5.70          4.63         1.00 o
 -11   7   1         96.76        102.65         3.74 o
 -10   7   1         81.77         79.19         3.79 o
  -9   7   1         66.19         72.92         3.02 o
  -8   7   1        179.74        177.58         4.46 o
  -7   7   1        427.53        387.40         4.72 o
  -6   7   1        139.01        157.54         3.15 o
  -5   7   1        117.01        115.14         2.71 o
  -4   7   1        220.76        213.49         3.78 o
  -3   7   1         16.17         21.09         1.26 o
  -2   7   1        498.87        516.42         4.67 o
  -1   7   1          1.23          3.46         0.55 o
   0   7   1          4.60          3.16         0.55 o
   1   7   1         74.23         96.91         2.14 o
   2   7   1       1248.41       1290.61         9.66 o
   3   7   1         81.51         97.22         2.87 o
   4   7   1       1193.38       1227.33        17.58 o
   5   7   1        503.79        492.78         6.89 o
   6   7   1        614.77        574.15         8.06 o
   7   7   1         59.24         55.64         1.84 o
   8   7   1         20.90         19.79         1.39 o
   9   7   1          9.06         11.15         1.54 o
  10   7   1         17.73         21.68         1.78 o
 -11   8   1        286.22        305.36         6.53 o
 -10   8   1        215.18        230.58         4.38 o
  -9   8   1         58.75         78.48         3.36 o
  -8   8   1          4.78          5.18         1.05 o
  -7   8   1         33.04         35.31         1.52 o
  -6   8   1        692.51        679.01         7.58 o
  -5   8   1       3151.64       3077.19        18.60 o
  -4   8   1        924.78        902.22        13.28 o
  -3   8   1        973.12       1002.45         8.53 o
  -2   8   1          6.40          8.89         0.83 o
  -1   8   1       2458.16       2462.74        16.47 o
   0   8   1        368.65        393.52         4.41 o
   1   8   1          3.93          4.89         0.68 o
   2   8   1        184.83        205.78         3.37 o
   3   8   1       2350.28       2367.30        13.35 o
   4   8   1         19.28         18.50         1.83 o
   5   8   1        449.64        429.38         8.95 o
   6   8   1          2.78          3.10         1.25 o
   7   8   1        129.44        123.46         3.33 o
   8   8   1       1012.41        985.74        10.93 o
   9   8   1        135.79        137.33         4.27 o
  10   8   1          7.75         10.28         1.42 o
 -10   9   1        186.00        180.72         5.31 o
  -9   9   1          1.49          2.50         1.04 o
  -8   9   1        338.58        321.94         6.86 o
  -7   9   1        788.25        731.49         8.32 o
  -6   9   1          7.08          7.50         0.65 o
  -5   9   1         25.13         25.26         1.93 o
  -4   9   1       1484.26       1476.24        10.99 o
  -3   9   1        474.92        486.90         6.94 o
  -2   9   1       2214.14       2142.71        15.83 o
  -1   9   1         36.29         51.76         2.13 o
   0   9   1        252.51        211.38         3.95 o
   1   9   1         22.07         23.64         1.27 o
   2   9   1        797.54        805.63         7.38 o
   3   9   1          9.74         13.47         1.27 o
   4   9   1        604.14        593.63         8.54 o
   5   9   1       2513.77       2458.48        17.75 o
   6   9   1       1295.35       1250.04         9.64 o
   7   9   1        733.05        723.12         8.33 o
   8   9   1         35.36         31.02         1.68 o
   9   9   1         33.91         35.97         1.67 o
  10   9   1          3.00          4.71         1.20 o
 -10  10   1         28.01         34.75         1.84 o
  -9  10   1          7.01          4.20         1.23 o
  -8  10   1         88.35         76.29         3.36 o
  -7  10   1        106.20        102.40         3.55 o
  -6  10   1        493.04        468.01         5.75 o
  -5  10   1        867.72        833.15         6.60 o
  -4  10   1       3077.12       3057.13        21.11 o
  -3  10   1        772.63        787.35         9.38 o
  -2  10   1        205.93        204.73         4.64 o
  -1  10   1          0.95          0.86         0.74 o
   0  10   1         70.34         64.54         2.20 o
   1  10   1        379.55        360.34         5.88 o
   2  10   1         21.41         18.20         1.26 o
   3  10   1        697.06        689.85         8.03 o
   4  10   1        914.83        899.45         6.55 o
   5  10   1       1572.51       1532.33        11.69 o
   6  10   1          0.17         -0.58         0.98 o
   7  10   1        132.78        134.98         3.31 o
   8  10   1         27.83         26.64         1.81 o
   9  10   1        164.72        170.04         3.69 o
  -9  11   1         74.38         78.93         4.48 o
  -8  11   1          0.36         -0.28         1.26 o
  -7  11   1         30.44         30.65         2.18 o
  -6  11   1        225.79        230.77         4.32 o
  -5  11   1         43.89         43.97         1.54 o
  -4  11   1        207.23        195.91         3.07 o
  -3  11   1       1032.60        989.00         7.94 o
  -2  11   1         15.19         16.75         1.94 o
  -1  11   1         78.65         64.64         3.14 o
   0  11   1         28.93         27.77         1.90 o
   1  11   1         13.72         11.18         1.06 o
   2  11   1        112.68         93.78         2.06 o
   3  11   1          9.81          9.30         0.77 o
   4  11   1          2.07          1.39         0.69 o
   5  11   1        782.20        779.84         8.69 o
   6  11   1         36.01         35.88         1.95 o
   7  11   1        278.64        281.19         4.77 o
   8  11   1         76.13         74.75         2.25 o
   9  11   1          4.08          1.55         1.55 o
  -8  12   1        149.73        148.99         5.20 o
  -7  12   1        516.97        539.65         9.82 o
  -6  12   1        122.12        125.30         3.06 o
  -5  12   1          1.88          2.76         1.05 o
  -4  12   1          0.75          0.76         0.81 o
  -3  12   1         97.95        104.72         2.54 o
  -2  12   1         13.10         13.51         0.99 o
  -1  12   1        234.89        189.95         3.54 o
   0  12   1         11.53          8.46         1.06 o
   1  12   1        570.17        562.11         5.44 o
   2  12   1        391.18        351.22         4.81 o
   3  12   1         91.69         77.58         2.19 o
   4  12   1        320.53        296.86         6.63 o
   5  12   1         85.56         88.35         3.19 o
   6  12   1         74.94         70.51         2.72 o
   7  12   1         77.68         80.37         2.60 o
   8  12   1        105.23        112.76         3.07 o
  -8  13   1        273.17        325.17         6.35 o
  -7  13   1        327.46        352.30         5.57 o
  -6  13   1        421.94        441.65         6.17 o
  -5  13   1          2.07          2.96         0.85 o
  -4  13   1        330.54        332.19         5.45 o
  -3  13   1        243.70        234.94         5.18 o
  -2  13   1       1155.36       1111.05        10.21 o
  -1  13   1         59.83         48.42         1.99 o
   0  13   1        638.42        615.17         7.14 o
   1  13   1         46.25         46.22         2.02 o
   2  13   1        809.21        748.48        10.43 o
   3  13   1         28.11         26.34         1.88 o
   4  13   1         80.87         82.05         3.44 o
   5  13   1         85.70         79.49         3.25 o
   6  13   1        194.87        187.89         4.45 o
   7  13   1         35.87         34.71         1.74 o
  -7  14   1         69.73         71.07         4.36 o
  -6  14   1        142.73        154.89         4.08 o
  -5  14   1        517.10        537.11         6.45 o
  -4  14   1         10.66          8.83         1.13 o
  -3  14   1        103.55        105.57         3.04 o
  -2  14   1        109.49        110.00         2.92 o
  -1  14   1       1175.59       1157.30         9.30 o
   0  14   1        119.37        115.43         3.61 o
   1  14   1        144.39        147.44         3.64 o
   2  14   1          5.74          8.03         1.17 o
   3  14   1        926.17        968.21        17.45 o
   4  14   1        323.32        339.33         6.12 o
   5  14   1         88.15         91.25         3.06 o
   6  14   1          6.06          4.38         1.00 o
  -5  15   1          6.62         10.36         1.08 o
  -4  15   1         55.55         65.93         2.26 o
  -3  15   1         41.76         48.14         2.10 o
  -2  15   1         68.19         73.19         2.23 o
  -1  15   1         20.93         22.91         1.45 o
   0  15   1         42.56         51.99         2.07 o
   1  15   1          5.31          3.16         0.95 o
   2  15   1        412.88        410.97         6.61 o
   3  15   1         29.48         28.75         1.81 o
   4  15   1        206.17        225.67         5.14 o
   5  15   1          4.36          2.17         0.92 o
  -3  16   1        182.31        208.72         3.38 o
  -2  16   1         33.47         39.66         1.39 o
  -1  16   1         26.09         29.39         1.37 o
   0  16   1         44.25         49.66         1.90 o
   1  16   1          0.45          1.19         0.79 o
   2  16   1          2.00          2.35         0.77 o
   3  16   1        134.73        145.00         3.65 o
 -12   0   2         23.04         24.19         2.40 o
 -11   0   2        296.85        275.38         9.81 o
 -10   0   2         87.81         89.16         4.24 o
  -9   0   2       2894.24       2834.46        23.75 o
  -8   0   2         92.77         99.17         3.63 o
  -7   0   2         70.49         67.47         2.87 o
  -6   0   2       2733.37       2741.52        19.67 o
  -5   0   2        205.85        210.85         5.26 o
  -4   0   2         47.11         32.72         2.08 o
  -3   0   2        749.18        799.36         6.91 o
  -2   0   2      11061.35      11446.95        45.30 o
  -1   0   2       5990.15       6428.97        59.07 o
   0   0   2       1224.52       1340.84         9.24 o
   1   0   2       1335.90       1467.10        29.36 o
   2   0   2        120.51         74.49         1.89 o
   3   0   2       7296.45       7931.01        23.99 o
   4   0   2        302.19        287.72         6.12 o
   5   0   2         51.13         48.89         2.28 o
   6   0   2        553.92        519.07         7.91 o
   7   0   2        403.46        364.30         7.58 o
   8   0   2        251.98        241.16         5.29 o
   9   0   2          1.63         -0.05         1.69 o
  10   0   2         82.37         78.43         4.60 o
  11   0   2       1481.56       1669.43        16.70 o
 -12   1   2        379.74        412.31         6.40 o
 -11   1   2          4.57          4.67         1.72 o
 -10   1   2        127.81        111.12         3.31 o
  -9   1   2       2239.64       2246.20        13.51 o
  -8   1   2        206.49        189.48         3.81 o
  -7   1   2       2559.43       2483.25        20.30 o
  -6   1   2         29.81         21.54         1.22 o
  -5   1   2       1520.59       1603.15        11.87 o
  -4   1   2         22.69         30.75         1.14 o
  -3   1   2       1200.43       1245.88         7.43 o
  -2   1   2        245.12        248.03         2.58 o
  -1   1   2       1956.36       2168.35        14.41 o
   0   1   2         51.61         57.72         2.90 o
   1   1   2      59909.27      54292.86       159.32 o
   2   1   2       2679.22       2889.87        12.14 o
   3   1   2        279.48        316.65         2.75 o
   4   1   2        538.28        561.25         5.42 o
   5   1   2        297.16        258.76         3.94 o
   6   1   2         79.75         83.04         3.20 o
   7   1   2        725.92        698.99         8.42 o
   8   1   2        264.34        259.31         3.72 o
   9   1   2        834.82        803.81        10.73 o
  10   1   2        452.17        466.54         7.59 o
  11   1   2        674.12        733.06         7.81 o
 -12   2   2         99.05         99.68         3.50 o
 -11   2   2         40.27         37.44         3.04 o
 -10   2   2        251.71        255.16         5.91 o
  -9   2   2       2320.23       2310.59        14.12 o
  -8   2   2        377.93        361.68         5.95 o
  -7   2   2         50.30         55.99         2.24 o
  -6   2   2          1.03          4.98         0.81 o
  -5   2   2         66.19         52.19         1.56 o
  -4   2   2          0.93          1.72         0.51 o
  -3   2   2        600.55        652.65         5.98 o
  -2   2   2        306.11        296.08         2.52 o
  -1   2   2       1754.70       1872.69        12.69 o
   0   2   2        517.00        528.61         4.48 o
   1   2   2        435.68        469.71         2.75 o
   2   2   2        416.11        483.08         3.48 o
   3   2   2         60.77         62.16         1.49 o
   4   2   2        561.28        610.91         5.82 o
   5   2   2         67.51         64.01         2.19 o
   6   2   2        159.23        169.92         3.93 o
   7   2   2        130.59        130.23         3.88 o
   8   2   2        199.13        190.46         3.12 o
   9   2   2         58.06         58.26         3.01 o
  10   2   2         33.35         32.39         2.34 o
  11   2   2        410.39        457.76         6.02 o
 -12   3   2         12.45          8.56         1.44 o
 -11   3   2         62.94         63.70         2.49 o
 -10   3   2         88.31         83.42         3.10 o
  -9   3   2          0.91          0.32         0.62 o
  -8   3   2        433.61        412.10         7.13 o
  -7   3   2          5.28          5.18         1.01 o
  -6   3   2        251.73        258.39         3.91 o
  -5   3   2        123.74        127.76         2.55 o
  -4   3   2        293.15        374.95         3.33 o
  -3   3   2        320.31        389.39         3.12 o
  -2   3   2        153.19        139.62         1.80 o
  -1   3   2       1440.62       1568.11        10.27 o
   0   3   2       3213.30       3417.59        15.45 o
   1   3   2        375.94        443.59         4.02 o
   2   3   2       1526.78       1627.86         6.65 o
   3   3   2       1020.42       1085.45         6.25 o
   4   3   2          1.34          2.27         0.66 o
   5   3   2        201.97        180.46         3.74 o
   6   3   2        322.46        315.53         5.39 o
   7   3   2          0.47         -0.19         0.93 o
   8   3   2         64.42         61.32         1.99 o
   9   3   2         49.45         50.69         2.55 o
  10   3   2        168.53        178.99         4.58 o
  11   3   2         45.67         46.86         2.30 o
 -12   4   2         48.08         54.98         2.49 o
 -11   4   2        145.51        149.15         4.13 o
 -10   4   2        164.06        160.83         4.24 o
  -9   4   2          9.29         11.97         1.01 o
  -8   4   2        358.26        321.17         5.76 o
  -7   4   2          1.25          1.41         0.70 o
  -6   4   2         15.22         14.05         1.08 o
  -5   4   2        960.73       1015.74         8.64 o
  -4   4   2       2522.11       2656.21        12.95 o
  -3   4   2       1106.83       1317.55         7.44 o
  -2   4   2        287.13        312.84         3.05 o
  -1   4   2       2005.55       2181.93         9.35 o
   0   4   2       3797.80       4105.10        23.11 o
   1   4   2        472.70        510.33         3.63 o
   2   4   2        274.56        269.57         3.50 o
   3   4   2        111.81        112.42         2.06 o
   4   4   2       1013.11       1071.43         8.68 o
   5   4   2         24.35         25.51         1.68 o
   6   4   2        162.34        166.36         4.14 o
   7   4   2        106.42        104.32         3.84 o
   8   4   2        224.07        198.38         3.94 o
   9   4   2        267.73        259.93         5.39 o
  10   4   2         26.23         26.80         2.24 o
  11   4   2         24.83         23.80         1.88 o
 -12   5   2        305.68        365.88         7.03 o
 -11   5   2        130.14        124.48         3.23 o
 -10   5   2        421.33        391.63         6.41 o
  -9   5   2        109.34        115.27         2.67 o
  -8   5   2        579.65        518.88         5.03 o
  -7   5   2       1359.33       1377.15        11.27 o
  -6   5   2         29.40         38.18         1.52 o
  -5   5   2       1170.69       1187.92        11.79 o
  -4   5   2        881.00        937.95         6.87 o
  -3   5   2       3635.09       3806.75        16.37 o
  -2   5   2         54.29         70.25         1.44 o
  -1   5   2       2147.62       2304.58        13.91 o
   0   5   2         28.46         26.10         0.95 o
   1   5   2        686.46        627.78         4.28 o
   2   5   2        216.12        206.76         2.85 o
   3   5   2       1062.59       1096.65         7.45 o
   4   5   2        366.52        389.79         4.55 o
   5   5   2       1100.76       1115.04        11.98 o
   6   5   2        814.46        850.12         9.67 o
   7   5   2        463.72        449.37         5.79 o
   8   5   2         89.97         84.31         2.65 o
   9   5   2        302.33        315.91         5.81 o
  10   5   2        412.16        444.63         8.99 o
  11   5   2          1.04          4.83         1.48 o
 -11   6   2        140.07        143.49         3.81 o
 -10   6   2        543.11        521.50         7.52 o
  -9   6   2         11.09         12.97         1.44 o
  -8   6   2        553.58        466.41         5.36 o
  -7   6   2        353.11        310.35         6.56 o
  -6   6   2        596.87        552.82         6.43 o
  -5   6   2         95.38        102.28         2.34 o
  -4   6   2        431.76        391.45         4.58 o
  -3   6   2         10.34         15.67         0.97 o
  -2   6   2        153.14        136.28         2.22 o
  -1   6   2        344.24        375.11         3.49 o
   0   6   2       2590.17       2892.07        13.22 o
   1   6   2          3.32          3.39         0.52 o
   2   6   2       4562.33       4989.14        24.63 o
   3   6   2        291.60        282.92         4.56 o
   4   6   2         15.90         19.11         1.63 o
   5   6   2        256.90        268.35         5.49 o
   6   6   2       1191.33       1163.20        16.80 o
   7   6   2        509.38        502.93         6.00 o
   8   6   2         28.11         21.76         1.61 o
   9   6   2         71.59         67.94         2.70 o
  10   6   2        383.88        408.29        12.41 o
 -11   7   2         24.03         26.47         1.44 o
 -10   7   2        265.91        244.73         4.05 o
  -9   7   2          0.55          1.60         0.82 o
  -8   7   2         89.61         80.40         2.39 o
  -7   7   2        121.57        119.39         2.32 o
  -6   7   2         74.33         77.62         2.60 o
  -5   7   2         95.36        122.38         2.82 o
  -4   7   2         19.79         15.47         1.17 o
  -3   7   2        156.57        156.95         2.98 o
  -2   7   2        176.99        179.17         2.80 o
  -1   7   2        367.87        339.52         4.17 o
   0   7   2        418.95        495.58         6.60 o
   1   7   2        491.35        570.89         5.17 o
   2   7   2        283.88        292.51         4.62 o
   3   7   2         79.24         64.61         2.32 o
   4   7   2         26.71         28.09         2.00 o
   5   7   2        117.33        116.80         5.04 o
   6   7   2          0.61          1.36         0.70 o
   7   7   2         15.48         15.80         1.32 o
   8   7   2         40.38         39.65         2.27 o
   9   7   2         80.05         87.49         3.74 o
  10   7   2         32.39         35.14         2.10 o
 -11   8   2         26.36         25.89         1.44 o
 -10   8   2          8.86         12.92         1.13 o
  -9   8   2          4.61          2.98         0.75 o
  -8   8   2        244.06        193.62         4.82 o
  -7   8   2        222.49        212.36         3.65 o
  -6   8   2          6.42          3.52         0.97 o
  -5   8   2        222.07        220.10         3.95 o
  -4   8   2       1112.09       1111.31         9.27 o
  -3   8   2        239.79        233.67         3.84 o
  -2   8   2        461.10        471.27         5.35 o
  -1   8   2         35.15         36.20         1.43 o
   0   8   2        676.14        789.28         6.62 o
   1   8   2        128.18        140.05         3.38 o
   2   8   2        107.31        121.78         3.20 o
   3   8   2         15.29         13.43         1.23 o
   4   8   2         27.41         24.92         1.94 o
   5   8   2          1.64          1.56         0.81 o
   6   8   2        252.99        250.01         4.31 o
   7   8   2         57.12         58.39         2.25 o
   8   8   2         93.48         90.63         3.60 o
   9   8   2          0.29         -0.09         0.75 o
  10   8   2         27.01         26.16         3.01 o
 -10   9   2         66.15         71.20         2.54 o
  -9   9   2        133.24        125.61         3.19 o
  -8   9   2         17.53         11.88         1.23 o
  -7   9   2        111.47         96.00         2.34 o
  -6   9   2        238.05        231.94         3.48 o
  -5   9   2       2118.78       2093.94        17.19 o
  -4   9   2         92.33         93.56         3.34 o
  -3   9   2        247.50        237.20         4.57 o
  -2   9   2         58.78         58.91         2.07 o
  -1   9   2        883.06        929.28         8.71 o
   0   9   2         13.47         18.48         1.26 o
   1   9   2        261.61        261.83         4.89 o
   2   9   2         27.99         26.58         1.61 o
   3   9   2        543.56        549.58         7.60 o
   4   9   2        197.20        196.88         4.92 o
   5   9   2        108.17        107.60         2.78 o
   6   9   2         41.42         39.85         1.82 o
   7   9   2        775.16        803.37         8.59 o
   8   9   2        330.98        326.24         4.61 o
   9   9   2         44.88         47.65         2.10 o
 -10  10   2         24.58         19.45         1.48 o
  -9  10   2         76.33         72.23         3.08 o
  -8  10   2        337.05        349.62         6.72 o
  -7  10   2         85.99         71.14         2.91 o
  -6  10   2        102.23         96.74         2.31 o
  -5  10   2         39.61         41.62         1.48 o
  -4  10   2         17.78         17.87         1.29 o
  -3  10   2        536.81        530.95         7.75 o
  -2  10   2         76.19         64.95         2.50 o
  -1  10   2         11.36         13.97         1.40 o
   0  10   2        786.02        729.62         8.95 o
   1  10   2         69.20         63.75         3.09 o
   2  10   2        283.30        264.57         5.34 o
   3  10   2         46.13         42.55         1.58 o
   4  10   2        157.05        143.32         2.83 o
   5  10   2        567.44        552.74         6.43 o
   6  10   2         11.71         11.40         1.28 o
   7  10   2        151.42        152.01         3.59 o
   8  10   2        179.62        187.57         3.88 o
   9  10   2        138.12        153.19         6.35 o
  -9  11   2         41.01         36.44         2.18 o
  -8  11   2        158.11        171.51         4.40 o
  -7  11   2        223.61        220.48         4.75 o
  -6  11   2        171.18        169.37         4.02 o
  -5  11   2        305.10        283.75         4.12 o
  -4  11   2        110.21        107.37         2.42 o
  -3  11   2        129.63        123.12         2.69 o
  -2  11   2         30.47         30.12         1.39 o
  -1  11   2        538.08        522.23         6.55 o
   0  11   2        271.29        242.18         4.04 o
   1  11   2        173.96        182.23         3.28 o
   2  11   2        381.79        356.44         4.36 o
   3  11   2        456.88        442.26         5.16 o
   4  11   2          6.02          6.31         0.80 o
   5  11   2        174.97        161.63         4.36 o
   6  11   2         35.28         34.37         2.05 o
   7  11   2        229.93        236.91         4.52 o
   8  11   2        172.78        177.70         3.71 o
  -8  12   2        543.13        630.83         7.27 o
  -7  12   2          8.53          9.65         1.11 o
  -6  12   2        399.38        400.70         5.80 o
  -5  12   2        153.55        147.60         3.72 o
  -4  12   2         75.53         75.28         2.53 o
  -3  12   2        796.50        771.01         6.37 o
  -2  12   2        231.44        226.86         3.87 o
  -1  12   2          0.27         -0.74         0.74 o
   0  12   2        763.55        693.45         6.73 o
   1  12   2         15.82         15.46         1.08 o
   2  12   2        658.62        585.76         5.31 o
   3  12   2         53.32         55.10         2.40 o
   4  12   2         11.06         12.74         1.33 o
   5  12   2        413.08        416.20         6.50 o
   6  12   2         66.09         68.67         2.54 o
   7  12   2         19.93         17.93         1.39 o
  -8  13   2         10.03          8.08         1.81 o
  -7  13   2          2.45          2.91         0.74 o
  -6  13   2         44.26         40.46         1.77 o
  -5  13   2        136.21        142.55         3.38 o
  -4  13   2         45.76         42.04         2.01 o
  -3  13   2         27.13         30.31         2.20 o
  -2  13   2          1.39          0.66         0.99 o
  -1  13   2          1.34          0.96         0.95 o
   0  13   2        137.62        115.30         4.14 o
   1  13   2          0.39          0.14         1.02 o
   2  13   2         63.79         54.11         2.29 o
   3  13   2          0.50          0.87         1.02 o
   4  13   2          9.81          9.81         1.23 o
   5  13   2          0.56          1.20         0.98 o
   6  13   2         29.68         27.01         1.67 o
  -6  14   2         25.50         27.64         1.37 o
  -5  14   2         25.77         27.25         1.77 o
  -4  14   2        123.32        131.18         3.46 o
  -3  14   2         16.79         17.18         1.52 o
  -2  14   2         26.81         31.34         1.97 o
  -1  14   2          0.44          1.46         1.02 o
   0  14   2        156.67        126.05         4.18 o
   1  14   2         21.56         16.85         1.47 o
   2  14   2         82.35         73.84         2.71 o
   3  14   2         18.79         17.88         1.42 o
   4  14   2          5.68          7.56         0.95 o
   5  14   2          2.78          3.14         0.77 o
  -5  15   2          1.10          3.04         0.82 o
  -4  15   2          8.72         11.68         1.25 o
  -3  15   2          7.13          7.34         0.90 o
  -2  15   2         40.22         47.48         1.91 o
  -1  15   2        426.75        418.02         5.37 o
   0  15   2        123.33        117.74         3.25 o
   1  15   2          9.54          9.98         1.08 o
   2  15   2         37.57         38.70         2.60 o
   3  15   2        359.02        359.81         6.28 o
   4  15   2         59.49         63.06         2.48 o
  -3  16   2          0.59          0.93         0.80 o
  -2  16   2        171.99        190.95         3.77 o
  -1  16   2          3.21          7.99         0.89 o
   0  16   2        170.85        191.93         4.67 o
   1  16   2          1.55          0.81         0.75 o
   2  16   2        179.37        216.25         4.21 o
 -12   1   3          6.27          4.52         1.19 o
 -11   1   3         11.94          8.90         1.57 o
 -10   1   3         47.91         44.12         3.90 o
  -9   1   3        189.43        166.29         3.55 o
  -8   1   3        312.66        307.75         5.06 o
  -7   1   3         66.41         57.89         3.09 o
  -6   1   3        480.27        455.80         6.23 o
  -5   1   3          2.15          4.15         0.73 o
  -4   1   3        295.03        296.93         3.31 o
  -3   1   3         16.57         27.83         1.00 o
  -2   1   3        802.65        837.18         6.32 o
  -1   1   3        755.92        742.46         5.49 o
   0   1   3       1053.89       1118.61         5.98 o
   1   1   3          2.84          7.04         0.55 o
   2   1   3        482.94        480.70         4.10 o
   3   1   3        327.57        333.79         4.24 o
   4   1   3         30.46         25.06         1.32 o
   5   1   3         39.66         37.79         2.24 o
   6   1   3        335.68        318.96         9.34 o
   7   1   3        287.99        278.53         4.82 o
   8   1   3         19.35         20.38         1.60 o
   9   1   3         57.34         48.86         4.05 o
  10   1   3          4.93          4.99         1.60 o
  11   1   3         49.30         56.70         4.05 o
 -12   2   3        321.76        365.62         8.13 o
 -11   2   3        521.41        531.26         8.24 o
 -10   2   3        185.41        181.31         5.08 o
  -9   2   3         63.76         58.64         1.99 o
  -8   2   3        802.73        771.87         7.94 o
  -7   2   3          2.39          1.16         1.29 o
  -6   2   3         17.23         20.30         1.15 o
  -5   2   3        636.44        624.38         5.42 o
  -4   2   3       2636.90       3038.84         9.59 o
  -3   2   3       4439.39       4733.02        10.93 o
  -2   2   3         28.35         33.03         1.07 o
  -1   2   3        342.27        343.48         3.31 o
   0   2   3         72.18         74.24         1.37 o
   1   2   3       1822.33       1926.13         8.93 o
   2   2   3        293.76        312.72         3.11 o
   3   2   3        159.71        157.90         2.33 o
   4   2   3        184.85        173.64         3.46 o
   5   2   3       1447.98       1535.77        11.89 o
   6   2   3         91.09        102.93         3.50 o
   7   2   3         79.09         69.78         2.30 o
   8   2   3        127.87        125.83         3.40 o
   9   2   3        182.53        180.32         7.26 o
  10   2   3         80.52         85.18         4.40 o
 -12   3   3        306.73        314.33         6.50 o
 -11   3   3         16.19         15.84         1.61 o
 -10   3   3         27.53         26.27         1.85 o
  -9   3   3        105.35         86.66         2.46 o
  -8   3   3       1066.00       1044.88        10.66 o
  -7   3   3          0.65          0.28         1.48 o
  -6   3   3        136.86        100.29         2.68 o
  -5   3   3        314.64        331.45         4.02 o
  -4   3   3        413.31        382.29         3.85 o
  -3   3   3       1956.97       2230.49        11.65 o
  -2   3   3       1503.59       1596.06         6.33 o
  -1   3   3        108.73        110.51         1.70 o
   0   3   3        358.43        337.63         3.56 o
   1   3   3         32.46         37.29         1.21 o
   2   3   3        856.42        863.23         6.70 o
   3   3   3          2.76          3.43         0.66 o
   4   3   3        314.20        289.95         4.27 o
   5   3   3        473.06        471.67         6.56 o
   6   3   3        318.32        298.49         6.24 o
   7   3   3       1156.92       1162.81         8.47 o
   8   3   3         83.80         82.42         3.24 o
   9   3   3         12.53         15.60         2.51 o
  10   3   3          1.69          1.40         1.11 o
 -12   4   3        291.35        338.80        12.17 o
 -11   4   3         99.31        107.68         3.21 o
 -10   4   3          0.61          0.84         0.93 o
  -9   4   3        206.19        192.99         4.18 o
  -8   4   3        170.16        156.22         3.09 o
  -7   4   3        302.15        261.66         4.69 o
  -6   4   3        223.55        185.44         3.49 o
  -5   4   3        901.39        964.67         7.51 o
  -4   4   3       2323.12       2714.92        14.09 o
  -3   4   3       2642.40       2952.36        18.75 o
  -2   4   3         77.80         79.82         1.45 o
  -1   4   3        561.89        538.39         4.18 o
   0   4   3        177.60        178.93         3.37 o
   1   4   3        391.76        380.72         3.96 o
   2   4   3        149.42        160.53         2.94 o
   3   4   3        539.56        529.70         5.91 o
   4   4   3         64.33         59.46         2.03 o
   5   4   3       1028.55       1015.88        10.86 o
   6   4   3         49.88         50.81         2.66 o
   7   4   3        344.42        315.30         4.68 o
   8   4   3         83.72         76.21         3.10 o
   9   4   3         31.69         31.33         3.08 o
  10   4   3          5.91          5.40         2.17 o
 -12   5   3          4.39          1.89         1.46 o
 -11   5   3         63.71         60.55         2.37 o
 -10   5   3         55.54         54.80         2.61 o
  -9   5   3        424.65        354.30         5.58 o
  -8   5   3          0.11          0.45         0.70 o
  -7   5   3         61.60         54.07         2.27 o
  -6   5   3        202.70        165.40         3.44 o
  -5   5   3         21.20         15.20         1.19 o
  -4   5   3         48.59         37.24         1.55 o
  -3   5   3          0.02          3.30         0.58 o
  -2   5   3        732.99        758.74         5.17 o
  -1   5   3         39.57         46.24         1.49 o
   0   5   3          2.63          4.24         0.69 o
   1   5   3        679.79        775.68         9.33 o
   2   5   3       1389.48       1455.23         8.01 o
   3   5   3         58.01         59.95         2.22 o
   4   5   3          1.82          1.75         0.85 o
   5   5   3         15.00         18.80         1.88 o
   6   5   3        249.57        222.85         4.30 o
   7   5   3        590.29        582.97         6.66 o
   8   5   3         26.48         27.93         1.91 o
   9   5   3         13.16         14.29         1.84 o
 -11   6   3          1.50          0.62         0.93 o
 -10   6   3        232.90        224.30         4.84 o
  -9   6   3         62.03         52.55         2.59 o
  -8   6   3          0.18          0.45         0.73 o
  -7   6   3         51.29         35.94         1.84 o
  -6   6   3        149.55        135.45         3.22 o
  -5   6   3        269.81        272.72         4.77 o
  -4   6   3        120.88        134.16         2.92 o
  -3   6   3        303.62        338.12         4.06 o
  -2   6   3        434.40        465.49         4.51 o
  -1   6   3        215.91        211.42         3.00 o
   0   6   3         49.31         40.39         1.58 o
   1   6   3        170.93        184.33         3.36 o
   2   6   3        363.35        402.61         4.76 o
   3   6   3        541.07        541.58         5.79 o
   4   6   3          7.83          8.69         1.10 o
   5   6   3         40.86         41.28         3.25 o
   6   6   3         17.74         17.07         1.55 o
   7   6   3         75.23         72.84         3.42 o
   8   6   3         11.40         11.18         1.34 o
   9   6   3          4.75          2.56         0.90 o
 -11   7   3        196.79        222.61         5.02 o
 -10   7   3        394.51        386.32         5.93 o
  -9   7   3         22.97         15.17         1.48 o
  -8   7   3          1.00          3.39         0.73 o
  -7   7   3         94.04         94.81         2.06 o
  -6   7   3        118.32        116.91         2.97 o
  -5   7   3         15.37         17.55         1.45 o
  -4   7   3        776.65        705.71         7.91 o
  -3   7   3        271.35        284.58         4.12 o
  -2   7   3       1401.30       1430.28         9.19 o
  -1   7   3        548.39        622.48         6.47 o
   0   7   3        603.64        596.03         6.34 o
   1   7   3         24.96         28.02         1.59 o
   2   7   3         17.50          9.91         1.02 o
   3   7   3          0.17          1.91         0.69 o
   4   7   3        181.57        167.57         4.15 o
   5   7   3          1.57          2.98         0.76 o
   6   7   3        105.16         98.84         2.93 o
   7   7   3         53.32         49.71         3.38 o
   8   7   3         14.06         11.31         1.81 o
   9   7   3        204.79        201.72         5.15 o
 -11   8   3        188.49        223.19        10.53 o
 -10   8   3         67.11         76.64         2.37 o
  -9   8   3        201.91        185.80         4.43 o
  -8   8   3         61.27         70.19         2.66 o
  -7   8   3        855.68        830.88         6.92 o
  -6   8   3        625.65        544.65         5.72 o
  -5   8   3         63.03         66.93         2.75 o
  -4   8   3        106.77         99.26         3.19 o
  -3   8   3       1494.71       1468.61        10.97 o
  -2   8   3        309.87        305.96         4.36 o
  -1   8   3        720.24        679.77         8.51 o
   0   8   3         12.16         10.01         1.06 o
   1   8   3        394.58        335.62         5.62 o
   2   8   3         52.43         51.62         2.37 o
   3   8   3        754.15        755.70         8.94 o
   4   8   3          8.78         12.22         1.18 o
   5   8   3        950.25        892.68        10.16 o
   6   8   3       1634.41       1638.55        20.60 o
   7   8   3        410.26        401.39         7.52 o
   8   8   3        151.49        144.44         4.88 o
   9   8   3         45.73         43.96         2.34 o
 -10   9   3        437.14        455.39         5.49 o
  -9   9   3        257.22        262.03         4.46 o
  -8   9   3         48.51         67.15         2.55 o
  -7   9   3         19.54         13.17         1.43 o
  -6   9   3        188.14        182.00         3.34 o
  -5   9   3        741.37        688.65         6.25 o
  -4   9   3       3780.59       3610.29        24.84 o
  -3   9   3       1516.53       1491.04        11.54 o
  -2   9   3       1032.70       1063.16         8.77 o
  -1   9   3        101.88        104.61         2.94 o
   0   9   3        630.36        642.50         7.63 o
   1   9   3         51.98         45.36         2.25 o
   2   9   3        148.99        122.74         4.13 o
   3   9   3          1.76          2.94         0.64 o
   4   9   3       1645.80       1613.97        19.15 o
   5   9   3          8.81          7.95         1.07 o
   6   9   3        837.30        838.79         9.64 o
   7   9   3          1.48          3.74         1.45 o
   8   9   3          0.67         -0.33         0.95 o
 -10  10   3         11.45          8.81         1.08 o
  -9  10   3         97.53         96.38         4.28 o
  -8  10   3         70.12         64.40         2.56 o
  -7  10   3         40.20         38.87         2.47 o
  -6  10   3        339.89        319.85         4.91 o
  -5  10   3         17.61         20.16         1.22 o
  -4  10   3        269.85        263.15         4.17 o
  -3  10   3        375.09        344.31         4.69 o
  -2  10   3        716.12        704.71         8.05 o
  -1  10   3        916.19        896.18        10.17 o
   0  10   3        181.70        175.61         4.80 o
   1  10   3          0.52          1.16         0.90 o
   2  10   3         61.27         61.02         1.79 o
   3  10   3        155.76        151.11         3.09 o
   4  10   3         20.74         17.20         1.26 o
   5  10   3          1.66          3.04         1.36 o
   6  10   3       1139.75       1150.08        14.36 o
   7  10   3        234.99        250.94         6.34 o
   8  10   3        602.74        632.30        15.89 o
  -9  11   3          2.90          2.88         0.77 o
  -8  11   3          9.17          7.97         1.14 o
  -7  11   3          3.22          4.48         1.30 o
  -6  11   3          4.26          3.42         0.88 o
  -5  11   3        284.75        274.21         5.09 o
  -4  11   3        329.16        318.26         4.54 o
  -3  11   3        736.19        723.83         6.11 o
  -2  11   3        108.57        100.72         2.47 o
  -1  11   3         29.04         26.71         1.41 o
   0  11   3        121.07        100.93         2.54 o
   1  11   3         44.19         35.11         1.73 o
   2  11   3          0.00          1.59         0.71 o
   3  11   3         19.01         19.43         1.33 o
   4  11   3        110.68        109.30         4.09 o
   5  11   3        389.56        380.09         8.29 o
   6  11   3        292.54        294.07         6.83 o
   7  11   3         10.21          8.72         1.32 o
  -8  12   3         68.38         73.94         2.21 o
  -7  12   3        112.90        125.72         4.48 o
  -6  12   3        348.02        351.34         5.80 o
  -5  12   3        647.35        668.85         7.60 o
  -4  12   3         28.27         30.96         2.03 o
  -3  12   3         16.57         14.63         1.34 o
  -2  12   3        679.63        662.82         6.92 o
  -1  12   3        886.10        839.31         6.96 o
   0  12   3          0.38          0.83         0.63 o
   1  12   3        207.29        190.06         4.73 o
   2  12   3         53.63         56.98         2.41 o
   3  12   3        664.97        645.68        10.06 o
   4  12   3         85.84         81.72         2.92 o
   5  12   3          0.61          0.50         1.30 o
   6  12   3         62.36         59.05         2.87 o
   7  12   3        107.77        110.02         3.86 o
  -7  13   3        138.66        136.60         4.88 o
  -6  13   3        506.88        543.71         5.85 o
  -5  13   3          2.94          2.92         0.99 o
  -4  13   3        393.29        389.90         6.29 o
  -3  13   3         48.11         43.60         2.29 o
  -2  13   3        114.94        112.53         3.26 o
  -1  13   3          4.05          4.89         0.97 o
   0  13   3        592.77        559.50         8.74 o
   1  13   3        138.83        134.74         3.47 o
   2  13   3        287.81        294.85         5.48 o
   3  13   3        186.30        183.45         4.16 o
   4  13   3        424.50        439.71         5.93 o
   5  13   3        349.53        366.94         6.55 o
   6  13   3        116.43        124.29         3.31 o
  -6  14   3         62.76         64.94         2.07 o
  -5  14   3        383.58        418.47         5.40 o
  -4  14   3          0.57         -0.14         0.89 o
  -3  14   3        404.79        443.76         5.69 o
  -2  14   3          2.03          3.03         0.86 o
  -1  14   3        401.50        406.38         5.62 o
   0  14   3         11.91          8.75         1.16 o
   1  14   3        482.18        514.52         6.15 o
   2  14   3         30.17         28.30         1.53 o
   3  14   3        350.90        362.74         4.61 o
   4  14   3         10.57         10.92         0.98 o
  -5  15   3         20.78         21.10         3.48 o
  -4  15   3         90.96         87.35         2.66 o
  -3  15   3          7.33          8.72         0.87 o
  -2  15   3        212.22        240.63         3.75 o
  -1  15   3          0.06          0.58         0.65 o
   0  15   3        381.62        398.19         5.30 o
   1  15   3          0.69          0.08         0.68 o
   2  15   3         47.20         61.04         2.15 o
  -1  16   3         28.13         30.45         2.93 o
 -12   0   4        401.96        490.28        13.78 o
 -11   0   4        420.85        471.60        13.83 o
 -10   0   4         22.99         23.28         2.79 o
  -9   0   4        160.16        133.57         4.51 o
  -8   0   4       4341.38       4251.88        31.09 o
  -7   0   4         36.68         35.30         2.92 o
  -6   0   4       2687.74       2598.35        21.57 o
  -5   0   4        111.28         97.14         3.49 o
  -4   0   4       2361.37       2335.30        14.65 o
  -3   0   4         10.77          7.12         0.97 o
  -2   0   4        651.58        632.40         5.95 o
  -1   0   4        151.53        143.74         3.18 o
   0   0   4       2191.72       2364.28        19.30 o
   1   0   4       1933.64       2019.36        12.68 o
   2   0   4      19260.10      20124.10        68.49 o
   3   0   4       1396.49       1457.34        11.72 o
   4   0   4        431.16        439.45         8.48 o
   5   0   4        719.91        698.75        18.23 o
   6   0   4         44.47         33.09         2.29 o
   7   0   4         21.86         30.43         3.64 o
   8   0   4        629.05        633.06        19.21 o
   9   0   4        524.82        563.98        16.39 o
  10   0   4        235.85        251.02         8.93 o
 -12   1   4         31.08         37.23         2.94 o
 -11   1   4        107.59        108.34         3.21 o
 -10   1   4        127.72        123.92         3.73 o
  -9   1   4         71.40         69.60         2.08 o
  -8   1   4       3636.32       3588.77        22.48 o
  -7   1   4        585.61        583.04         7.85 o
  -6   1   4          2.76          5.71         1.08 o
  -5   1   4        779.99        767.30         6.87 o
  -4   1   4          0.27          1.62         0.52 o
  -3   1   4         44.26         30.32         1.13 o
  -2   1   4          1.48          3.43         0.59 o
  -1   1   4       1479.17       1569.39        10.49 o
   0   1   4       2012.03       2244.95        12.27 o
   1   1   4         47.39         33.34         1.19 o
   2   1   4         29.02         37.26         1.36 o
   3   1   4          1.75          4.00         0.72 o
   4   1   4        693.43        725.79         6.52 o
   5   1   4        278.60        273.95         4.86 o
   6   1   4          6.47          8.11         0.82 o
   7   1   4         41.46         36.48         1.93 o
   8   1   4         34.79         37.62         3.70 o
   9   1   4        163.83        167.28        11.83 o
  10   1   4          9.04         12.41         1.81 o
 -12   2   4          4.26          3.13         0.67 o
 -11   2   4        169.44        174.41         4.08 o
 -10   2   4          0.68          1.16         1.29 o
  -9   2   4         19.65         20.31         1.19 o
  -8   2   4        339.26        328.69         4.25 o
  -7   2   4         11.14         12.23         1.37 o
  -6   2   4        869.17        867.02         9.02 o
  -5   2   4        374.86        389.15         4.74 o
  -4   2   4          9.19         11.46         0.90 o
  -3   2   4         42.56         38.62         1.20 o
  -2   2   4        473.32        467.53         4.00 o
  -1   2   4          0.73          1.64         0.60 o
   0   2   4         11.12         10.52         0.85 o
   1   2   4        494.96        476.98         4.97 o
   2   2   4       6262.33       6815.60        37.51 o
   3   2   4       1746.19       1821.99        13.01 o
   4   2   4        235.06        221.54         4.43 o
   5   2   4          2.97          3.48         1.46 o
   6   2   4         47.69         48.80         1.84 o
   7   2   4         11.93         13.64         1.15 o
   8   2   4         60.70         54.83         3.33 o
   9   2   4          4.73          4.97         1.80 o
  10   2   4        342.73        367.75         7.18 o
 -12   3   4         48.91         57.61         1.51 o
 -11   3   4          0.62          0.28         0.69 o
 -10   3   4        113.41        101.61         3.50 o
  -9   3   4        125.65        113.93         2.44 o
  -8   3   4        443.23        420.07         5.13 o
  -7   3   4          6.36          7.74         1.03 o
  -6   3   4          0.26          1.92         0.78 o
  -5   3   4          1.52          3.24         0.80 o
  -4   3   4        263.08        277.20         4.62 o
  -3   3   4        953.84       1048.51         9.20 o
  -2   3   4        174.44        161.07         2.40 o
  -1   3   4        149.74        158.55         2.54 o
   0   3   4        127.95        113.95         2.24 o
   1   3   4        266.19        271.21         4.07 o
   2   3   4         34.26         32.86         1.68 o
   3   3   4         16.20         13.86         1.10 o
   4   3   4         90.49         86.59         2.64 o
   5   3   4         26.98         27.16         1.91 o
   6   3   4         12.52         13.50         1.08 o
   7   3   4         67.17         62.39         3.76 o
   8   3   4         89.11         87.18         4.09 o
   9   3   4         10.98         12.01         1.86 o
  10   3   4         21.02         22.51         2.71 o
 -12   4   4        148.74        183.77         6.16 o
 -11   4   4        270.52        289.28         4.95 o
 -10   4   4        289.76        287.10         5.15 o
  -9   4   4        136.59        109.96         3.18 o
  -8   4   4        119.16        115.52         2.73 o
  -7   4   4        765.10        720.16         9.50 o
  -6   4   4       1265.55       1245.52        10.71 o
  -5   4   4         27.48         25.81         1.43 o
  -4   4   4        561.67        563.49         5.90 o
  -3   4   4        743.61        803.36         5.98 o
  -2   4   4       2295.81       2398.43        10.53 o
  -1   4   4        148.69        150.00         2.43 o
   0   4   4        490.94        514.95         5.06 o
   1   4   4        216.74        225.51         3.89 o
   2   4   4        410.87        372.64         5.63 o
   3   4   4         20.95         14.53         1.42 o
   4   4   4        286.82        278.71         5.13 o
   5   4   4         57.44         45.84         2.51 o
   6   4   4        518.98        478.81         5.71 o
   7   4   4        724.20        724.94        10.92 o
   8   4   4         19.20         18.92         1.77 o
   9   4   4         37.08         35.62         2.77 o
 -11   5   4         40.83         51.96         2.17 o
 -10   5   4        242.42        234.83         4.61 o
  -9   5   4        707.53        688.06         9.08 o
  -8   5   4          9.40         13.78         1.16 o
  -7   5   4        519.74        448.75         4.89 o
  -6   5   4        242.84        225.10         4.58 o
  -5   5   4        441.82        394.27         5.34 o
  -4   5   4        192.47        196.80         3.65 o
  -3   5   4        455.50        444.51         4.92 o
  -2   5   4         28.70         40.41         1.56 o
  -1   5   4        504.81        513.43         5.76 o
   0   5   4          6.83          7.17         0.97 o
   1   5   4       1403.01       1503.00        11.95 o
   2   5   4         52.79         61.48         2.31 o
   3   5   4       1355.86       1383.90        10.22 o
   4   5   4        245.46        238.23         4.84 o
   5   5   4        146.34        142.07         3.02 o
   6   5   4         27.01         23.02         1.43 o
   7   5   4        406.65        401.14         8.28 o
   8   5   4        248.98        250.02         4.87 o
   9   5   4         29.78         32.23         2.59 o
 -11   6   4         61.64         67.99         2.58 o
 -10   6   4         99.71         99.40         3.59 o
  -9   6   4        607.45        543.14         7.44 o
  -8   6   4        140.72        143.86         3.12 o
  -7   6   4        116.79         94.16         2.13 o
  -6   6   4        521.11        490.32         6.41 o
  -5   6   4         37.69         45.37         2.04 o
  -4   6   4        351.02        319.47         5.15 o
  -3   6   4         41.07         43.36         1.88 o
  -2   6   4        853.45        877.48         7.28 o
  -1   6   4        189.55        187.55         4.24 o
   0   6   4       1537.71       1512.71        12.78 o
   1   6   4         13.66         12.43         1.59 o
   2   6   4         18.59         20.25         1.67 o
   3   6   4         67.67         55.80         2.15 o
   4   6   4        357.93        325.41         5.98 o
   5   6   4        257.74        250.25         4.13 o
   6   6   4        170.06        158.52         4.89 o
   7   6   4         89.83         91.15         3.58 o
   8   6   4        141.68        145.71         4.13 o
   9   6   4         35.66         35.30         3.46 o
 -11   7   4         29.39         31.19         1.51 o
 -10   7   4          0.33         -0.12         0.95 o
  -9   7   4         60.55         46.24         2.11 o
  -8   7   4          3.04          4.90         1.01 o
  -7   7   4        751.80        639.79         6.15 o
  -6   7   4         52.98         54.89         1.65 o
  -5   7   4         66.34         59.54         2.47 o
  -4   7   4        184.29        184.78         4.05 o
  -3   7   4       1130.97       1110.33        15.70 o
  -2   7   4        164.16        160.73         3.10 o
  -1   7   4        137.45        127.24         3.46 o
   0   7   4          9.73         10.91         1.37 o
   1   7   4       1347.50       1399.26        13.07 o
   2   7   4        199.23        200.52         4.87 o
   3   7   4        632.74        633.21         7.65 o
   4   7   4          0.26          1.25         0.69 o
   5   7   4          0.98         -0.16         0.68 o
   6   7   4          0.50          0.75         1.16 o
   7   7   4        315.30        316.57         8.30 o
   8   7   4        112.96        114.58         4.05 o
 -10   8   4         10.89         14.11         0.99 o
  -9   8   4         13.77         10.33         1.13 o
  -8   8   4         71.69         58.59         2.64 o
  -7   8   4        149.00        132.69         2.83 o
  -6   8   4          0.77          1.71         0.66 o
  -5   8   4        115.36        105.97         2.28 o
  -4   8   4       1374.20       1380.52        14.26 o
  -3   8   4        199.36        191.74         4.75 o
  -2   8   4          2.13          1.48         0.85 o
  -1   8   4          1.97          1.42         0.96 o
   0   8   4         68.96         72.54         3.16 o
   1   8   4        293.62        301.57         6.32 o
   2   8   4        108.29        111.57         3.92 o
   3   8   4         25.72         24.65         1.44 o
   4   8   4         88.97         83.84         2.56 o
   5   8   4        147.73        136.58         4.49 o
   6   8   4         11.70          9.72         1.54 o
   7   8   4         34.92         34.02         2.31 o
   8   8   4        218.78        227.26         6.35 o
 -10   9   4         12.90         10.63         1.22 o
  -9   9   4         22.86         21.39         1.25 o
  -8   9   4        129.58        121.92         2.96 o
  -7   9   4         72.10         76.72         2.99 o
  -6   9   4        141.54        121.50         2.46 o
  -5   9   4          1.14          3.18         0.65 o
  -4   9   4          0.32          0.94         0.74 o
  -3   9   4         38.78         38.42         1.89 o
  -2   9   4        153.33        138.77         3.86 o
  -1   9   4         51.47         48.85         2.63 o
   0   9   4          2.44          3.52         1.06 o
   1   9   4        107.52         99.18         2.70 o
   2   9   4         28.77         25.52         1.42 o
   3   9   4          1.92          5.27         1.00 o
   4   9   4         29.78         27.65         2.20 o
   5   9   4        139.74        137.41         3.97 o
   6   9   4         86.47         83.40         3.36 o
   7   9   4        102.66         96.91         3.71 o
   8   9   4        147.30        143.93         4.04 o
  -9  10   4        163.43        176.81         4.03 o
  -8  10   4        120.25        112.77         3.70 o
  -7  10   4         17.63         21.88         2.15 o
  -6  10   4        326.19        332.90         6.86 o
  -5  10   4         83.72         80.69         2.38 o
  -4  10   4        815.29        775.94         7.13 o
  -3  10   4        143.11        140.79         3.06 o
  -2  10   4        244.32        235.92         3.78 o
  -1  10   4         23.36         23.92         1.18 o
   0  10   4        533.21        527.01         5.77 o
   1  10   4         58.34         50.16         2.19 o
   2  10   4        195.23        187.58         4.17 o
   3  10   4        265.27        244.06         6.06 o
   4  10   4        276.87        273.98         6.28 o
   5  10   4         23.55         21.17         1.82 o
   6  10   4        149.37        164.85         7.83 o
   7  10   4         20.43         21.57         1.47 o
  -9  11   4         73.88         67.27         2.52 o
  -8  11   4          1.93          0.54         0.89 o
  -7  11   4        355.09        390.64         7.48 o
  -6  11   4         41.88         44.33         2.53 o
  -5  11   4        449.40        458.97         6.40 o
  -4  11   4        243.38        243.06         4.45 o
  -3  11   4         53.24         48.77         2.32 o
  -2  11   4        965.24        956.48         7.89 o
  -1  11   4        351.52        341.43         4.75 o
   0  11   4         65.45         64.00         2.07 o
   1  11   4        493.65        456.64         8.32 o
   2  11   4         18.41         18.82         2.22 o
   3  11   4        443.62        447.04         7.78 o
   4  11   4         19.82         21.31         1.82 o
   5  11   4          1.43          1.13         0.92 o
   6  11   4        256.22        266.97         6.20 o
  -8  12   4         55.58         51.09         1.95 o
  -7  12   4         80.99         92.06         2.62 o
  -6  12   4         56.25         58.21         2.34 o
  -5  12   4        122.32        119.38         3.51 o
  -4  12   4        135.38        133.86         3.19 o
  -3  12   4         89.90         88.08         2.91 o
  -2  12   4          3.12          1.92         0.87 o
  -1  12   4          0.26          0.48         0.84 o
   0  12   4        183.94        184.76         4.12 o
   1  12   4        134.24        124.17         4.27 o
   2  12   4         25.91         23.09         1.98 o
   3  12   4        110.68        121.08         3.47 o
   4  12   4        142.16        147.48         4.68 o
   5  12   4         11.51          9.53         0.96 o
   6  12   4         31.21         27.58         2.72 o
  -7  13   4        562.72        675.57         9.37 o
  -6  13   4         29.80         30.29         1.75 o
  -5  13   4          6.37          5.66         0.95 o
  -4  13   4         17.45         17.44         1.31 o
  -3  13   4         12.60         10.83         1.04 o
  -2  13   4         90.52         87.42         2.50 o
  -1  13   4         78.37         75.15         2.52 o
   0  13   4          0.34          0.81         1.13 o
   1  13   4        533.28        522.90         9.01 o
   2  13   4        152.17        151.20         4.80 o
   3  13   4         94.49         89.12         3.02 o
   4  13   4         12.85         12.22         1.24 o
  -5  14   4          5.96          6.00         0.69 o
  -4  14   4         45.68         49.80         1.77 o
  -3  14   4          0.01          0.10         1.10 o
  -2  14   4          7.43          8.16         0.83 o
  -1  14   4          1.42          1.10         0.65 o
   0  14   4         95.81         93.68         3.41 o
   1  14   4        149.79        141.80         5.25 o
   2  14   4          0.27          1.05         0.77 o
   3  14   4         16.80         18.16         1.43 o
  -3  15   4        340.66        375.21         5.18 o
  -2  15   4         27.35         29.75         1.34 o
  -1  15   4          0.66          0.06         0.59 o
   0  15   4         22.06         26.67         1.66 o
   1  15   4         22.83         34.69         3.18 o
 -12   1   5        173.09        204.91         4.21 o
 -11   1   5         16.64         21.72         1.21 o
 -10   1   5        158.03        153.90         3.20 o
  -9   1   5        213.96        210.60         3.94 o
  -8   1   5        140.32        128.61         2.68 o
  -7   1   5        125.23        112.80         4.96 o
  -6   1   5        133.45        125.04         4.21 o
  -5   1   5         35.80         28.40         1.69 o
  -4   1   5        606.70        614.74         5.92 o
  -3   1   5          0.02          2.28         0.58 o
  -2   1   5        307.97        318.14         4.39 o
  -1   1   5         68.94         57.72         2.05 o
   0   1   5        630.59        630.14         5.97 o
   1   1   5         75.86         75.98         2.32 o
   2   1   5        155.67        158.28         3.43 o
   3   1   5        277.44        260.28         4.26 o
   4   1   5        199.87        196.53         3.82 o
   5   1   5          2.52          3.80         0.89 o
   6   1   5        106.96        101.08         3.33 o
   7   1   5         49.24         49.33         3.15 o
   8   1   5         35.40         33.83         3.07 o
   9   1   5         81.32         92.27         3.89 o
 -12   2   5         98.22        100.90         2.72 o
 -11   2   5        116.77        115.05         2.37 o
 -10   2   5          7.96          8.55         0.96 o
  -9   2   5         19.69         21.09         1.36 o
  -8   2   5        125.47        117.74         2.67 o
  -7   2   5        680.15        669.84         6.89 o
  -6   2   5          1.88          2.11         1.05 o
  -5   2   5        439.17        385.30         5.72 o
  -4   2   5         71.84         71.65         2.05 o
  -3   2   5          2.54          4.27         0.83 o
  -2   2   5        300.82        345.97         4.76 o
  -1   2   5        569.75        593.90         7.22 o
   0   2   5        121.58        107.45         2.95 o
   1   2   5         56.60         67.80         2.75 o
   2   2   5          9.03         11.25         1.35 o
   3   2   5        350.27        342.18         5.39 o
   4   2   5        119.59        104.79         3.03 o
   5   2   5         45.20         41.85         1.60 o
   6   2   5        134.96        127.79         4.45 o
   7   2   5        117.34        120.20         4.78 o
   8   2   5        390.76        413.99         7.56 o
   9   2   5         20.09         25.57         2.10 o
 -11   3   5        481.71        547.60         5.41 o
 -10   3   5        712.89        746.71         7.33 o
  -9   3   5          0.76          0.86         0.70 o
  -8   3   5         61.83         58.88         1.75 o
  -7   3   5        892.38        876.61         6.29 o
  -6   3   5        477.22        445.18         7.09 o
  -5   3   5         26.74         28.48         1.68 o
  -4   3   5        744.45        785.84         9.51 o
  -3   3   5       2092.94       2283.48        20.79 o
  -2   3   5       4212.01       4401.62        30.59 o
  -1   3   5        124.48        113.42         3.15 o
   0   3   5         78.40         72.88         2.59 o
   1   3   5         14.18         15.30         1.40 o
   2   3   5        997.00       1003.71        10.60 o
   3   3   5         56.23         55.86         2.63 o
   4   3   5        161.03        147.96         3.23 o
   5   3   5          0.92          0.71         0.81 o
   6   3   5       1108.71       1101.30        12.63 o
   7   3   5          0.87          2.01         1.20 o
   8   3   5         67.16         72.59         3.22 o
   9   3   5         38.79         48.50         3.69 o
 -11   4   5        259.38        267.66         3.76 o
 -10   4   5         39.62         42.47         1.72 o
  -9   4   5        102.78        105.21         2.78 o
  -8   4   5        377.84        319.69         4.15 o
  -7   4   5        316.31        298.26         3.60 o
  -6   4   5         15.64         17.61         1.69 o
  -5   4   5        100.44         71.03         2.65 o
  -4   4   5         12.90         13.85         1.46 o
  -3   4   5        197.62        157.49         4.54 o
  -2   4   5        478.15        522.65         5.68 o
  -1   4   5        659.45        628.82         6.77 o
   0   4   5         77.70         74.15         2.97 o
   1   4   5        275.62        278.64         6.63 o
   2   4   5         19.50         23.36         1.89 o
   3   4   5        636.22        618.96         9.34 o
   4   4   5         10.54          8.11         0.91 o
   5   4   5         67.63         62.26         2.26 o
   6   4   5        187.97        182.52         6.02 o
   7   4   5         36.78         37.79         3.39 o
   8   4   5        438.96        477.55         7.53 o
 -11   5   5         55.05         59.78         2.38 o
 -10   5   5          1.29          1.04         0.91 o
  -9   5   5         42.49         34.24         1.77 o
  -8   5   5         53.12         50.66         2.18 o
  -7   5   5          3.18          2.58         0.65 o
  -6   5   5        131.35        105.75         2.24 o
  -5   5   5        112.28         96.78         3.67 o
  -4   5   5        314.96        308.25         5.36 o
  -3   5   5        182.53        179.94         4.18 o
  -2   5   5        424.91        462.71         5.96 o
  -1   5   5          0.56          1.47         0.61 o
   0   5   5         76.89         70.54         2.50 o
   1   5   5         99.75         96.07         4.02 o
   2   5   5          1.06          0.54         1.13 o
   3   5   5         63.87         67.27         2.83 o
   4   5   5         46.10         43.27         2.00 o
   5   5   5         71.86         64.23         2.31 o
   6   5   5         31.48         27.44         2.17 o
   7   5   5         22.02         17.32         2.34 o
   8   5   5         66.53         66.51         2.88 o
 -11   6   5         42.87         58.23         2.14 o
 -10   6   5          0.24          1.53         0.90 o
  -9   6   5          2.85          1.59         0.92 o
  -8   6   5        184.57        149.13         3.56 o
  -7   6   5          2.64          4.79         0.69 o
  -6   6   5          1.07          2.42         0.59 o
  -5   6   5         18.50         18.53         2.20 o
  -4   6   5         28.41         24.95         1.77 o
  -3   6   5        100.43         92.18         3.15 o
  -2   6   5          6.70          5.56         0.86 o
  -1   6   5         21.58         19.82         1.55 o
   0   6   5         37.71         36.72         2.09 o
   1   6   5         87.43         78.98         3.69 o
   2   6   5        150.45        156.17         5.22 o
   3   6   5        234.02        230.52         5.62 o
   4   6   5         69.22         73.07         2.41 o
   5   6   5         35.34         34.95         1.94 o
   6   6   5          2.45          1.83         1.13 o
   7   6   5         15.89         12.46         1.73 o
   8   6   5         42.11         40.76         2.51 o
 -10   7   5         43.87         45.67         2.18 o
  -9   7   5        226.06        235.38         4.74 o
  -8   7   5        368.75        358.27         5.62 o
  -7   7   5          5.94          2.28         0.90 o
  -6   7   5        128.42        127.08         2.53 o
  -5   7   5        438.33        383.94         5.02 o
  -4   7   5        556.76        544.55         6.02 o
  -3   7   5          4.68          7.07         1.14 o
  -2   7   5         95.35         88.62         2.88 o
  -1   7   5         51.18         56.98         2.86 o
   0   7   5        487.01        431.64         6.95 o
   1   7   5         49.14         45.54         1.72 o
   2   7   5          4.28          2.58         0.66 o
   3   7   5         13.75         14.40         1.14 o
   4   7   5        645.38        642.42        14.67 o
   5   7   5         78.36         78.79         2.71 o
   6   7   5        156.24        156.52         3.85 o
   7   7   5        284.42        273.70         4.46 o
 -10   8   5        171.05        186.94         4.63 o
  -9   8   5        710.67        728.50         6.93 o
  -8   8   5         42.35         42.88         1.82 o
  -7   8   5          6.03         11.48         1.25 o
  -6   8   5        109.76        102.30         2.77 o
  -5   8   5        307.93        298.51         4.66 o
  -4   8   5         61.12         57.44         2.03 o
  -3   8   5       1983.06       1871.77        15.13 o
  -2   8   5        356.56        341.71         4.16 o
  -1   8   5       1252.91       1212.04         7.87 o
   0   8   5        491.37        500.69         4.93 o
   1   8   5        374.22        362.40         4.24 o
   2   8   5          8.14          6.42         0.80 o
   3   8   5        155.33        139.65         3.75 o
   4   8   5         15.74         16.15         1.53 o
   5   8   5        440.74        445.93         5.60 o
   6   8   5          0.98          1.19         0.79 o
   7   8   5        333.06        335.84         7.93 o
  -9   9   5          6.55          8.73         0.99 o
  -8   9   5        127.74        122.53         3.36 o
  -7   9   5          1.95          2.82         0.88 o
  -6   9   5        626.75        620.05         7.48 o
  -5   9   5        420.94        388.22         6.11 o
  -4   9   5          1.80          2.40         0.74 o
  -3   9   5          9.85         10.87         1.07 o
  -2   9   5        818.69        785.84         7.22 o
  -1   9   5        682.62        662.80         6.33 o
   0   9   5        472.54        446.40         4.78 o
   1   9   5          8.43          8.38         1.15 o
   2   9   5        178.36        165.83         4.48 o
   3   9   5         26.35         22.68         1.75 o
   4   9   5        217.92        213.84         4.73 o
   5   9   5          2.05          1.78         0.84 o
   6   9   5         87.02         88.90         2.85 o
   7   9   5       1227.42       1276.37        17.83 o
  -9  10   5        192.05        205.74         4.36 o
  -8  10   5         78.66         81.78         2.49 o
  -7  10   5         32.85         38.56         2.00 o
  -6  10   5          1.17          1.18         0.90 o
  -5  10   5        112.42        109.40         2.95 o
  -4  10   5        464.46        441.52         5.91 o
  -3  10   5       2376.24       2401.86        22.11 o
  -2  10   5        611.58        620.90         6.33 o
  -1  10   5        275.93        268.34         4.30 o
   0  10   5         24.14         22.94         1.55 o
   1  10   5         53.77         56.77         2.46 o
   2  10   5         22.57         21.70         1.75 o
   3  10   5         16.61         14.10         1.44 o
   4  10   5          0.11          2.04         0.98 o
   5  10   5        746.19        797.92        12.92 o
   6  10   5          4.50          3.73         0.93 o
  -8  11   5          8.31         10.10         1.40 o
  -7  11   5         77.27         78.73         2.53 o
  -6  11   5         52.74         54.94         2.12 o
  -5  11   5          4.59          5.02         0.90 o
  -4  11   5        256.75        267.20         4.46 o
  -3  11   5         45.91         40.59         2.07 o
  -2  11   5          0.28          0.13         0.92 o
  -1  11   5        524.31        526.37         7.13 o
   0  11   5          6.31          4.29         0.95 o
   1  11   5         39.97         38.67         2.25 o
   2  11   5         76.00         73.72         3.71 o
   3  11   5         18.84         16.09         1.96 o
   4  11   5         29.50         28.20         1.82 o
   5  11   5          2.46          2.44         0.98 o
  -7  12   5         79.40         73.81         3.39 o
  -6  12   5          1.22          1.07         0.83 o
  -5  12   5        128.13        130.34         3.36 o
  -4  12   5         18.17         20.32         1.48 o
  -3  12   5         40.52         37.99         1.87 o
  -2  12   5         73.14         73.31         2.53 o
  -1  12   5         11.19         10.22         1.13 o
   0  12   5         23.57         19.67         1.43 o
   1  12   5        341.25        336.08         7.22 o
   2  12   5        187.45        197.45         5.39 o
   3  12   5         10.85         10.46         1.44 o
   4  12   5         62.82         69.14         2.66 o
  -6  13   5        374.64        440.28         6.12 o
  -5  13   5        184.31        192.63         3.44 o
  -4  13   5        483.10        515.78         5.49 o
  -3  13   5         63.39         65.95         2.16 o
  -2  13   5        201.72        207.73         3.43 o
  -1  13   5         38.40         37.24         1.73 o
   0  13   5        787.67        843.70        10.17 o
   1  13   5          3.32          3.07         1.10 o
   2  13   5        349.82        390.22         6.46 o
   3  13   5          3.50          4.80         0.87 o
  -4  14   5          0.55          0.33         1.14 o
  -3  14   5        280.66        296.68         5.47 o
  -2  14   5         16.92         13.52         1.18 o
  -1  14   5        223.62        252.78         4.15 o
   0  14   5         10.22         11.43         1.26 o
   1  14   5        287.68        303.33         5.79 o
 -11   0   6         96.43        107.36         3.12 o
 -10   0   6        227.81        228.05         4.66 o
  -9   0   6        279.92        279.75         5.51 o
  -8   0   6          5.02          8.22         1.68 o
  -7   0   6       3825.08       3820.34        20.62 o
  -6   0   6        988.25        937.89         8.98 o
  -5   0   6         29.03         33.66         2.95 o
  -4   0   6        712.36        691.13        11.55 o
  -3   0   6          2.88          2.02         1.13 o
  -2   0   6        167.70        150.18         5.33 o
  -1   0   6          2.00         -0.70         1.19 o
   0   0   6       1336.58       1368.80        22.74 o
   1   0   6       1186.25       1213.74        13.04 o
   2   0   6        244.48        244.17         7.15 o
   3   0   6          3.22          4.67         1.22 o
   4   0   6          8.76          6.59         1.40 o
   5   0   6        335.79        324.11         9.77 o
   6   0   6        235.22        249.52        11.63 o
   7   0   6         40.27         43.15         4.55 o
   8   0   6         11.63         14.02         2.35 o
 -11   1   6        200.12        219.05         3.05 o
 -10   1   6        335.17        349.86         4.24 o
  -9   1   6         46.49         46.48         1.78 o
  -8   1   6          0.45          0.36         0.79 o
  -7   1   6       1774.57       1755.81         9.99 o
  -6   1   6          2.43          3.14         0.63 o
  -5   1   6       1483.79       1442.07        13.46 o
  -4   1   6         68.39         60.19         2.53 o
  -3   1   6        440.29        423.25        10.23 o
  -2   1   6          6.77          9.21         1.08 o
  -1   1   6        506.70        480.58         6.97 o
   0   1   6         13.19         13.28         1.46 o
   1   1   6        313.56        322.05         5.74 o
   2   1   6        418.67        407.90         7.62 o
   3   1   6       4851.58       4805.44        28.38 o
   4   1   6       1071.50       1054.94        10.35 o
   5   1   6          3.62          4.11         1.22 o
   6   1   6        124.37        125.70         4.63 o
   7   1   6         22.07         26.62         2.64 o
   8   1   6         21.74         32.65         2.27 o
 -11   2   6          2.78          3.81         0.66 o
 -10   2   6         17.71         17.24         1.07 o
  -9   2   6          8.15          8.76         0.98 o
  -8   2   6          4.21          5.32         0.86 o
  -7   2   6       1328.55       1348.38         8.38 o
  -6   2   6        253.80        240.73         3.43 o
  -5   2   6          2.03          2.93         1.11 o
  -4   2   6        183.36        163.89         4.31 o
  -3   2   6         45.76         48.15         2.37 o
  -2   2   6        148.61        156.82         4.03 o
  -1   2   6         84.13         77.62         2.91 o
   0   2   6        158.85        155.58         4.60 o
   1   2   6         38.48         43.22         2.43 o
   2   2   6          4.94          5.19         0.91 o
   3   2   6         40.98         38.73         1.67 o
   4   2   6         31.95         29.52         1.61 o
   5   2   6         65.63         76.78         4.46 o
   6   2   6          6.82          8.17         1.54 o
   7   2   6         15.20         12.56         1.46 o
   8   2   6          3.72         10.12         2.02 o
 -11   3   6         37.96         46.49         1.28 o
 -10   3   6         10.71         11.29         0.94 o
  -9   3   6        137.44        141.22         3.09 o
  -8   3   6         23.21         19.78         1.23 o
  -7   3   6          3.10          3.32         0.69 o
  -6   3   6        327.53        322.89         4.45 o
  -5   3   6        125.25        116.91         2.63 o
  -4   3   6          8.62         10.61         1.20 o
  -3   3   6         66.13         56.40         2.57 o
  -2   3   6         82.37         78.14         3.29 o
  -1   3   6        151.36        138.60         3.54 o
   0   3   6        101.20         96.16         3.66 o
   1   3   6         11.48         10.89         1.44 o
   2   3   6        211.25        187.05         3.53 o
   3   3   6         94.06         92.69         2.76 o
   4   3   6         92.12         81.31         3.04 o
   5   3   6        163.55        159.29         6.92 o
   6   3   6          3.87          4.15         1.62 o
   7   3   6         50.57         44.13         3.02 o
 -11   4   6         64.91         71.84         2.27 o
 -10   4   6         33.72         43.02         1.64 o
  -9   4   6        246.47        245.07         3.66 o
  -8   4   6        483.35        465.24         5.33 o
  -7   4   6         49.76         46.00         1.70 o
  -6   4   6         76.06         69.02         2.07 o
  -5   4   6        105.09        101.06         2.22 o
  -4   4   6        212.20        187.41         4.99 o
  -3   4   6        105.35        106.57         3.05 o
  -2   4   6        350.88        375.30         7.40 o
  -1   4   6         27.38         21.78         1.53 o
   0   4   6        478.48        484.84         9.19 o
   1   4   6          3.97          5.29         0.80 o
   2   4   6        329.23        316.76         4.73 o
   3   4   6         21.30         22.31         1.63 o
   4   4   6        266.22        248.72         7.17 o
   5   4   6        204.24        208.95         6.32 o
   6   4   6         38.13         35.23         2.57 o
   7   4   6          1.31         -0.14         0.94 o
 -10   5   6        147.00        153.44         3.12 o
  -9   5   6        210.44        206.25         3.45 o
  -8   5   6        395.13        354.10         4.82 o
  -7   5   6        383.83        364.24         5.42 o
  -6   5   6        107.35         93.28         2.38 o
  -5   5   6        655.91        631.32         5.66 o
  -4   5   6         23.19         25.56         1.24 o
  -3   5   6        753.58        730.27         6.66 o
  -2   5   6         17.21         15.82         1.64 o
  -1   5   6        928.91        903.50        10.86 o
   0   5   6          6.27          5.89         0.83 o
   1   5   6        881.70        858.48         7.02 o
   2   5   6         96.75         98.36         2.79 o
   3   5   6         26.66         29.92         1.72 o
   4   5   6         16.48         16.58         2.13 o
   5   5   6        198.10        192.07         5.16 o
   6   5   6        198.20        205.16         6.45 o
   7   5   6        110.25        111.65         4.22 o
 -10   6   6         57.15         66.86         2.52 o
  -9   6   6         33.81         35.59         1.71 o
  -8   6   6        350.62        344.15         4.94 o
  -7   6   6          4.68          6.75         1.00 o
  -6   6   6        801.34        769.53         7.44 o
  -5   6   6          0.74         -0.20         0.74 o
  -4   6   6        144.62        130.30         2.65 o
  -3   6   6        170.86        167.56         2.98 o
  -2   6   6        634.60        608.60         5.87 o
  -1   6   6         58.74         57.20         1.98 o
   0   6   6          8.97         10.72         0.98 o
   1   6   6         33.80         31.90         1.61 o
   2   6   6        932.39        914.36         7.89 o
   3   6   6        228.81        227.52         5.10 o
   4   6   6        516.56        492.53         9.62 o
   5   6   6         17.89         18.24         2.05 o
   6   6   6         52.39         52.13         2.71 o
   7   6   6          0.69          1.15         1.75 o
 -10   7   6          3.45          3.75         0.65 o
  -9   7   6        152.38        165.64         3.19 o
  -8   7   6        133.33        108.74         3.25 o
  -7   7   6          1.68          1.70         0.82 o
  -6   7   6        204.49        198.91         4.76 o
  -5   7   6        235.96        222.51         4.09 o
  -4   7   6        115.79        115.35         2.42 o
  -3   7   6        200.46        195.69         3.45 o
  -2   7   6        203.91        201.10         3.96 o
  -1   7   6        386.28        361.66         4.72 o
   0   7   6          0.02         -0.30         0.75 o
   1   7   6        103.15         89.99         2.72 o
   2   7   6        206.13        176.51         5.91 o
   3   7   6         11.71          6.55         1.63 o
   4   7   6         47.37         47.23         2.58 o
   5   7   6          0.59          0.09         0.93 o
   6   7   6          6.92          6.59         0.94 o
  -9   8   6          1.64          0.84         0.71 o
  -8   8   6          1.16          1.69         0.79 o
  -7   8   6         71.42         65.83         2.37 o
  -6   8   6         35.40         30.21         1.99 o
  -5   8   6        140.00        136.89         3.36 o
  -4   8   6         16.70         16.87         1.25 o
  -3   8   6          1.78          1.63         0.80 o
  -2   8   6        196.28        189.08         3.22 o
  -1   8   6         46.45         45.30         1.58 o
   0   8   6         37.69         36.40         1.75 o
   1   8   6         22.31         21.12         1.60 o
   2   8   6         28.39         26.21         2.08 o
   3   8   6          4.38          2.65         1.07 o
   4   8   6         63.91         61.66         2.48 o
   5   8   6          8.07          7.55         1.10 o
   6   8   6         62.40         61.76         6.50 o
  -9   9   6        101.14         75.21         4.84 o
  -8   9   6          1.15          2.98         0.58 o
  -7   9   6         35.76         31.50         1.47 o
  -6   9   6          4.63          3.71         0.74 o
  -5   9   6        209.97        218.31         4.02 o
  -4   9   6          1.80          2.53         0.92 o
  -3   9   6        632.91        632.39         7.67 o
  -2   9   6        113.79        105.51         3.03 o
  -1   9   6        155.52        147.79         3.33 o
   0   9   6         59.99         57.81         2.43 o
   1   9   6         83.82         79.00         2.76 o
   2   9   6          0.03          0.18         1.04 o
   3   9   6        151.72        157.18         4.28 o
   4   9   6        105.51        100.41         4.31 o
   5   9   6         29.76         26.84         1.76 o
  -8  10   6         77.52         71.73         2.87 o
  -7  10   6         10.40         11.28         0.95 o
  -6  10   6        203.99        215.75         3.99 o
  -5  10   6         77.09         72.55         2.45 o
  -4  10   6        132.76        132.77         3.35 o
  -3  10   6         44.58         41.94         2.04 o
  -2  10   6         11.47         10.60         1.13 o
  -1  10   6        419.03        420.64         5.58 o
   0  10   6        173.40        174.99         3.92 o
   1  10   6         31.21         27.94         1.82 o
   2  10   6        198.43        203.23         4.80 o
   3  10   6         27.29         26.51         1.76 o
   4  10   6        104.26        110.79         4.24 o
  -7  11   6        271.93        295.79         6.29 o
  -6  11   6          2.62          4.56         0.65 o
  -5  11   6         94.73         97.88         2.53 o
  -4  11   6        176.41        175.94         3.92 o
  -3  11   6        374.48        388.07         5.86 o
  -2  11   6        206.36        218.24         4.08 o
  -1  11   6          1.91          2.23         0.73 o
   0  11   6          0.98          0.78         0.75 o
   1  11   6        412.67        455.52         5.95 o
   2  11   6         14.09         12.77         1.52 o
   3  11   6         12.73         14.93         1.42 o
  -6  12   6        397.04        494.02        11.48 o
  -5  12   6         17.24         17.51         1.29 o
  -4  12   6         91.80         99.53         3.03 o
  -3  12   6         94.03         92.07         3.04 o
  -2  12   6         75.58         75.29         3.24 o
  -1  12   6        264.94        272.90         4.04 o
   0  12   6        187.59        189.50         3.88 o
   1  12   6         19.26         21.11         1.45 o
   2  12   6        355.73        388.62         5.86 o
  -4  13   6          1.11          2.79         1.24 o
  -3  13   6         11.07         10.88         1.02 o
  -2  13   6          1.99          3.02         0.96 o
  -1  13   6          2.94          3.37         1.10 o
   0  13   6          1.68          2.44         0.93 o
 -10   1   7         70.45         68.28         2.11 o
  -9   1   7         19.37         19.35         1.40 o
  -8   1   7         46.12         44.85         1.81 o
  -7   1   7         19.69         17.55         1.19 o
  -6   1   7        325.14        320.17         4.33 o
  -5   1   7         66.36         64.00         2.37 o
  -4   1   7         16.10         12.08         1.09 o
  -3   1   7        153.47        144.12         3.07 o
  -2   1   7         51.67         50.16         1.84 o
  -1   1   7        140.84        144.04         3.16 o
   0   1   7          1.22          0.77         0.70 o
   1   1   7         31.00         27.23         1.73 o
   2   1   7          1.17          1.55         0.94 o
   3   1   7         39.72         38.14         2.25 o
   4   1   7          0.49          0.14         1.18 o
   5   1   7          0.51          2.14         0.97 o
   6   1   7         29.01         31.59         2.39 o
 -10   2   7         88.58        102.49         2.25 o
  -9   2   7        573.59        612.19         5.72 o
  -8   2   7         46.96         45.98         1.79 o
  -7   2   7        145.32        141.54         2.98 o
  -6   2   7        477.07        469.75         5.16 o
  -5   2   7         30.17         28.06         1.66 o
  -4   2   7          3.66          4.62         0.79 o
  -3   2   7        639.61        632.02         6.55 o
  -2   2   7        152.39        149.97         2.87 o
  -1   2   7       1033.15       1019.14        10.21 o
   0   2   7         19.03         17.45         1.16 o
   1   2   7        182.64        180.30         3.56 o
   2   2   7         16.79         16.47         1.58 o
   3   2   7        318.35        307.83         7.21 o
   4   2   7         16.06         14.46         1.88 o
   5   2   7        141.66        144.17         4.74 o
   6   2   7          8.50          8.98         1.22 o
 -10   3   7        132.38        130.42         4.28 o
  -9   3   7         65.00         69.60         1.96 o
  -8   3   7        137.65        136.23         2.92 o
  -7   3   7         16.29         17.82         1.26 o
  -6   3   7        184.30        182.09         3.63 o
  -5   3   7         75.16         70.89         2.53 o
  -4   3   7        406.02        362.71         4.89 o
  -3   3   7          5.58          3.92         0.72 o
  -2   3   7          6.81          8.45         0.80 o
  -1   3   7         89.24         86.52         2.37 o
   0   3   7        550.74        535.59         5.73 o
   1   3   7        157.00        150.45         3.23 o
   2   3   7          2.19          2.08         1.07 o
   3   3   7         23.41         23.99         2.06 o
   4   3   7        414.37        412.66        18.68 o
   5   3   7         95.04         99.42         5.12 o
   6   3   7          0.58          0.17         0.77 o
 -10   4   7        194.63        222.82         3.90 o
  -9   4   7        150.28        160.96         3.01 o
  -8   4   7         34.04         32.11         1.71 o
  -7   4   7         47.31         47.25         2.13 o
  -6   4   7        109.95        107.66         3.23 o
  -5   4   7        390.37        364.95         5.98 o
  -4   4   7          2.36          3.59         0.64 o
  -3   4   7        655.19        640.63         5.90 o
  -2   4   7        298.48        294.65         4.05 o
  -1   4   7       1131.83       1148.83        13.30 o
   0   4   7         43.38         38.14         1.63 o
   1   4   7         34.63         34.78         2.18 o
   2   4   7          6.82          5.84         1.31 o
   3   4   7        112.71        115.19         4.02 o
   4   4   7         71.93         68.88         3.96 o
   5   4   7         57.86         57.52         4.30 o
   6   4   7         29.44         32.73         3.23 o
  -9   5   7          0.57          0.88         0.66 o
  -8   5   7         27.78         28.55         1.57 o
  -7   5   7        486.86        475.52         6.30 o
  -6   5   7        158.15        150.21         4.19 o
  -5   5   7          4.12          5.29         1.04 o
  -4   5   7          0.92          2.00         0.90 o
  -3   5   7          6.82          7.58         0.81 o
  -2   5   7         66.86         61.79         2.13 o
  -1   5   7        131.98        120.76         3.12 o
   0   5   7          6.01          5.39         0.98 o
   1   5   7          3.23          2.09         0.99 o
   2   5   7        119.26        117.25         3.76 o
   3   5   7          0.06         -0.46         0.96 o
   4   5   7        162.56        156.23         4.35 o
   5   5   7          7.80          6.73         1.21 o
  -9   6   7         35.37         31.82         1.34 o
  -8   6   7         93.84         95.44         2.83 o
  -7   6   7         65.02         65.58         3.25 o
  -6   6   7          0.11          0.83         1.19 o
  -5   6   7          0.28          1.45         0.83 o
  -4   6   7          6.31          4.02         0.91 o
  -3   6   7         23.72         19.74         1.45 o
  -2   6   7          7.65          7.09         1.02 o
  -1   6   7          5.74          6.19         1.05 o
   0   6   7         22.20         21.10         1.50 o
   1   6   7         17.09         14.91         1.31 o
   2   6   7          2.57          3.13         0.89 o
   3   6   7          7.97          5.75         1.16 o
   4   6   7          5.81          4.55         1.22 o
   5   6   7         29.01         27.71         1.61 o
  -9   7   7          3.32          4.47         2.06 o
  -8   7   7        113.93        106.80         3.19 o
  -7   7   7          1.67          2.03         1.04 o
  -6   7   7         26.88         31.84         1.94 o
  -5   7   7          4.56          5.58         1.27 o
  -4   7   7          4.98          4.26         0.95 o
  -3   7   7         63.01         65.11         2.60 o
  -2   7   7        707.93        702.91         8.13 o
  -1   7   7         10.39         11.04         1.43 o
   0   7   7        142.38        132.61         3.61 o
   1   7   7         96.49         95.34         3.25 o
   2   7   7        181.30        181.30         4.72 o
   3   7   7         67.14         61.39         2.67 o
   4   7   7         12.25         10.27         1.39 o
   5   7   7         31.68         33.28         3.05 o
  -8   8   7         43.73         50.41         2.47 o
  -7   8   7        259.53        262.05         4.43 o
  -6   8   7         12.57         10.24         1.06 o
  -5   8   7        409.66        435.27         5.85 o
  -4   8   7        320.58        306.95         4.69 o
  -3   8   7        169.25        161.05         4.25 o
  -2   8   7         13.89         14.26         1.34 o
  -1   8   7        275.32        282.20         4.55 o
   0   8   7         70.26         63.62         2.69 o
   1   8   7        315.42        315.97         6.13 o
   2   8   7         30.85         32.40         2.00 o
   3   8   7         32.98         34.23         1.90 o
   4   8   7          7.37          8.74         1.06 o
  -7   9   7         32.22         32.76         1.48 o
  -6   9   7          6.85         11.30         1.34 o
  -5   9   7         50.37         48.58         1.92 o
  -4   9   7        394.59        417.98         5.51 o
  -3   9   7         32.12         32.11         1.78 o
  -2   9   7       1844.77       2000.74        13.70 o
  -1   9   7        259.95        265.79         4.51 o
   0   9   7        569.85        590.31         7.31 o
   1   9   7        261.57        273.43         5.26 o
   2   9   7         57.67         61.11         2.86 o
   3   9   7          3.95          3.40         1.08 o
  -6  10   7          5.15          3.61         0.77 o
  -5  10   7         67.45         64.46         1.90 o
  -4  10   7        129.80        133.90         3.18 o
  -3  10   7        103.35        103.55         2.63 o
  -2  10   7         28.92         28.10         1.69 o
  -1  10   7         98.41        106.56         2.98 o
   0  10   7        547.96        580.06         6.30 o
   1  10   7         32.69         33.28         2.09 o
   2  10   7         10.56         10.77         1.23 o
  -5  11   7          1.82          3.89         2.18 o
  -4  11   7          1.55          1.45         0.59 o
  -3  11   7        105.81        109.54         2.60 o
  -2  11   7        480.83        506.63         5.30 o
  -1  11   7         94.31         93.33         2.17 o
   0  11   7         58.53         60.01         2.03 o
   1  11   7          6.66          4.66         1.64 o
  -9   0   8        244.55        261.66         6.34 o
  -8   0   8         72.05         73.82         3.15 o
  -7   0   8         20.70         22.05         2.06 o
  -6   0   8       1604.35       1726.43        20.36 o
  -5   0   8         34.26         33.27         3.28 o
  -4   0   8       1031.14       1066.87        21.02 o
  -3   0   8         66.89         62.34         3.10 o
  -2   0   8        310.17        303.96         7.20 o
  -1   0   8          0.14          0.41         1.42 o
   0   0   8        274.87        270.58         7.74 o
   1   0   8         73.47         71.87         3.85 o
   2   0   8        129.99        144.18         5.06 o
   3   0   8        644.05        619.13        11.40 o
   4   0   8       2182.40       2322.49        27.65 o
  -9   1   8        125.13        134.77         3.24 o
  -8   1   8        161.62        168.27         3.27 o
  -7   1   8         33.20         31.30         1.51 o
  -6   1   8       1672.77       1852.60        12.04 o
  -5   1   8        548.40        591.71         8.83 o
  -4   1   8         13.62         12.93         1.38 o
  -3   1   8        347.52        350.16         5.36 o
  -2   1   8         16.51         16.53         1.45 o
  -1   1   8          6.42          6.83         1.03 o
   0   1   8          4.85          3.55         1.09 o
   1   1   8        569.33        577.93         7.87 o
   2   1   8        190.85        156.92         4.51 o
   3   1   8         61.97         72.93         2.54 o
   4   1   8         14.79         10.28         1.29 o
  -9   2   8         62.01         64.52         2.71 o
  -8   2   8          2.45          2.16         0.70 o
  -7   2   8         10.50         10.97         1.17 o
  -6   2   8        182.18        180.52         3.87 o
  -5   2   8         91.32         89.26         3.57 o
  -4   2   8         89.92         87.42         2.96 o
  -3   2   8         53.00         49.07         2.12 o
  -2   2   8         18.80         16.04         1.43 o
  -1   2   8          5.81          4.55         1.17 o
   0   2   8         33.19         33.04         2.07 o
   1   2   8          2.10          2.47         1.05 o
   2   2   8         53.34         55.08         2.43 o
   3   2   8         26.35         25.88         2.79 o
   4   2   8        556.10        553.07        16.61 o
  -9   3   8          2.01          2.46         0.92 o
  -8   3   8         71.48         69.19         2.07 o
  -7   3   8        103.17        101.89         2.50 o
  -6   3   8        331.86        351.64         5.26 o
  -5   3   8         50.40         52.18         2.18 o
  -4   3   8         16.80         17.68         1.34 o
  -3   3   8         11.81         10.37         1.11 o
  -2   3   8          6.88          7.18         1.11 o
  -1   3   8        151.21        150.02         4.74 o
   0   3   8         36.63         32.29         2.10 o
   1   3   8         76.01         72.55         3.79 o
   2   3   8         20.19         21.02         1.84 o
   3   3   8         31.93         29.58         2.25 o
   4   3   8          6.43          5.83         0.95 o
  -9   4   8         62.71         64.35         4.15 o
  -8   4   8        212.42        228.27         3.78 o
  -7   4   8         59.44         52.86         2.43 o
  -6   4   8        203.90        191.67         4.23 o
  -5   4   8         91.82         91.87         2.83 o
  -4   4   8        341.66        364.15         5.62 o
  -3   4   8         15.45         15.38         1.39 o
  -2   4   8        269.60        264.78         5.44 o
  -1   4   8          2.30          1.87         1.03 o
   0   4   8        296.67        281.35         4.89 o
   1   4   8         27.60         26.71         1.60 o
   2   4   8        131.33        137.89         3.60 o
   3   4   8        155.44        169.17         5.45 o
   4   4   8          0.32         -0.12         0.97 o
  -8   5   8         45.52         46.49         1.87 o
  -7   5   8        353.56        376.59         5.66 o
  -6   5   8          0.29          0.31         0.67 o
  -5   5   8        422.43        450.52         5.40 o
  -4   5   8          2.57          2.70         0.80 o
  -3   5   8        105.03         95.95         2.95 o
  -2   5   8        139.17        133.20         3.78 o
  -1   5   8        391.54        420.97         6.54 o
   0   5   8         65.66         65.16         2.39 o
   1   5   8         71.81         78.80         2.49 o
   2   5   8         23.87         19.69         1.45 o
   3   5   8        386.08        420.10         8.44 o
   4   5   8        153.67        161.82        14.68 o
  -8   6   8        212.70        223.33         5.28 o
  -7   6   8        201.95        198.20         4.09 o
  -6   6   8         95.79         97.93         3.19 o
  -5   6   8         55.04         57.13         2.16 o
  -4   6   8        277.42        289.54         4.29 o
  -3   6   8         75.11         75.49         2.72 o
  -2   6   8         39.03         39.83         2.24 o
  -1   6   8         21.00         21.10         1.63 o
   0   6   8        501.89        515.62         5.63 o
   1   6   8          0.38          0.68         0.69 o
   2   6   8        275.71        286.53         5.88 o
   3   6   8          6.37          3.20         1.10 o
  -7   7   8        103.24        104.21         2.75 o
  -6   7   8         70.21         69.58         2.60 o
  -5   7   8        133.78        133.11         2.88 o
  -4   7   8         11.20         10.22         0.94 o
  -3   7   8         70.87         71.81         2.38 o
  -2   7   8          0.03          0.14         0.86 o
  -1   7   8        127.43        125.33         3.75 o
   0   7   8          1.59          1.01         0.84 o
   1   7   8          0.48          1.19         0.65 o
   2   7   8         82.96         76.28         2.98 o
  -6   8   8          6.77          7.16         1.19 o
  -5   8   8         70.88         74.65         2.11 o
  -4   8   8          0.03          1.11         0.86 o
  -3   8   8          0.56          0.38         0.76 o
  -2   8   8        271.91        287.35         5.79 o
  -1   8   8        167.42        175.94         4.01 o
   0   8   8          4.92          5.99         0.93 o
   1   8   8         13.11         13.29         1.23 o
  -5   9   8         11.59         11.66         1.43 o
  -4   9   8        180.93        198.91         4.93 o
  -3   9   8         72.68         76.39         2.21 o
  -2   9   8          7.88         11.55         1.32 o
  -1   9   8         35.73         33.94         1.97 o
   0   9   8        185.63        191.61         5.08 o
  -7   1   9          0.52         -0.02         0.73 o
  -6   1   9         10.29         10.18         1.23 o
  -5   1   9        218.62        227.00         4.28 o
  -4   1   9         31.37         35.12         1.87 o
  -3   1   9         28.44         32.85         1.53 o
  -2   1   9         42.09         41.38         1.68 o
  -1   1   9         40.13         42.36         2.17 o
   0   1   9        222.71        243.84         3.97 o
   1   1   9         50.59         54.33         3.04 o
   2   1   9          2.56          1.55         0.73 o
  -7   2   9          1.30          2.44         0.80 o
  -6   2   9         44.16         45.79         1.84 o
  -5   2   9        137.23        149.04         3.43 o
  -4   2   9          0.18          2.91         1.00 o
  -3   2   9        112.30        117.18         2.91 o
  -2   2   9         21.56         21.47         1.39 o
  -1   2   9          1.04          1.62         0.79 o
   0   2   9         49.74         50.75         2.08 o
   1   2   9         59.53         61.69         2.15 o
   2   2   9          0.10          1.39         1.00 o
  -7   3   9          4.76          8.66         2.47 o
  -6   3   9        159.03        172.36         4.37 o
  -5   3   9         96.60         92.57         3.01 o
  -4   3   9         75.86         78.77         2.55 o
  -3   3   9          1.68          2.75         0.85 o
  -2   3   9        723.77        789.08         9.12 o
  -1   3   9         12.36         11.67         1.21 o
   0   3   9        434.13        471.66         5.72 o
   1   3   9          5.36          5.55         0.85 o
   2   3   9         88.87         94.87         8.55 o
  -6   4   9         71.93         75.70         3.53 o
  -5   4   9        131.79        140.91         3.49 o
  -4   4   9          8.49          7.77         0.97 o
  -3   4   9         55.05         56.36         2.46 o
  -2   4   9          0.12         -0.65         0.86 o
  -1   4   9          3.19          4.70         0.90 o
   0   4   9         75.45         69.10         1.98 o
   1   4   9         68.70         77.19         3.59 o
  -6   5   9         26.32         27.80         3.00 o
  -5   5   9         37.06         38.06         1.78 o
  -4   5   9        190.42        212.01         3.22 o
  -3   5   9         16.07         17.26         1.31 o
  -2   5   9         40.39         39.36         1.70 o
  -1   5   9         52.14         55.82         1.75 o
   0   5   9        271.55        288.79         4.85 o
  -5   6   9          8.57         10.76         2.08 o
  -4   6   9          4.49          4.86         0.79 o
  -3   6   9          0.66         -0.36         0.81 o
  -2   6   9         11.73         14.56         1.14 o
  -1   6   9         39.76         40.30         2.03 o
                                                
